# Supplementary material for: Vitamin D supports activated CD4+ T-cell proliferation through enhanced glutaminolysis
Source: Front Immunol. 2026 Jun 11;17:1791098. doi: 10.3389/fimmu.2026.1791098 (PMC13293794; doi:10.3389/fimmu.2026.1791098)
Supplement: Supplementary file 1 [file DataSheet1.csv]

uniprot_id	gene_name	Description	gene_symbol	Cell_Eth_1	Cell_Eth_2	Cell_Eth_3	Cell_Vitd_1	Cell_Vitd_2	Cell_Vitd_3	logFC	CI.L	CI.R	average_intensity	t	B	P.Value	adj.P.Val	sig.PVal	sig.FDR
A0AVT1	UBA6	Ubiquitin-like modifier-activating enzyme 6	=""	17.1836139588576	17.1043126562691	17.150063549548	16.8513392526533	16.8476593073412	16.8509596503858	-0.296010651431441	-0.378956413929401	-0.213064888933481	16.9979913958425	-8.51806507749633	1.32151445015842	7.86861799202662e-05	0.000410718014886844	0	0
A1L0T0	ILVBL	2-hydroxyacyl-CoA lyase 2	=""	16.6448548784149	16.5828560990892	16.6633117867955	16.3461866788802	16.357602985425	16.4071725251368	-0.260020191619219	-0.351048099759405	-0.168992283479033	16.5003308256236	-6.81805233205065	-0.200746757905867	0.000304254831648482	0.00109325464931319	0	0
A2A288	ZC3H12D	Probable ribonuclease ZC3H12D	=""	16.331172335083	16.5190589972591	16.4558052644241	16.3567254076797	16.4135285856828	16.3522304201204	-0.0611840610944228	-0.191875004669632	0.0695068824807868	16.4047535017082	-1.12381666019375	-7.48556745784399	0.300767350693349	0.351867904595204	0	0
A2RRP1	NBAS	Neuroblastoma-amplified sequence	=""	15.7292439947841	15.4474024048932	15.5169387285044	15.3919609729579	15.3456747390167	15.1450904118103	-0.270286334798939	-0.496051522686344	-0.0445211469115349	15.4293852086611	-2.8773664991484	-5.07581336652096	0.0258241764089952	0.0404613019802108	0	0
A5YKK6	CNOT1	CCR4-NOT transcription complex subunit 1	=""	15.8653249191859	15.6690802563098	15.7891118438755	15.7241169177132	15.7360473191809	15.7372222448081	-0.042043512556333	-0.170615386016139	0.0865283609034733	15.7534839168455	-0.784974736720347	-7.81147713221431	0.460040001767107	0.510826045475482	0	0
A6NC98	CCDC88B	Coiled-coil domain-containing protein 88B	=""	NA	14.8022405631796	14.6439818194822	14.8896702530203	15.116908838252	15.2855515923431	0.374265703207584	0.0660193617576884	0.68251204465748	14.9476706132555	3.04026271486176	-4.84233816348578	0.0255449908872468	0.0401379674374299	0	0
A6NCE7	MAP1LC3B2	Microtubule-associated proteins 1A/1B light chain 3 beta 2	=""	NA	15.5408461249326	15.4722810230831	15.6923353230977	15.7051653864663	15.6645380150721	0.180782667537541	0.0761785097362378	0.285386825338843	15.6150331745304	4.28497695694801	-3.22799706067747	0.00583870099739512	0.0115103433110307	0	0
A6NDG6	PGP	Glycerol-3-phosphate phosphatase	=""	16.4844772388713	16.6720447036662	16.4797175102608	16.7745876802553	16.7395833289882	16.797501351642	0.22514430269575	0.0829957434626037	0.367292861928895	16.6579853022806	3.80668174435671	-3.76473008095525	0.00769027123492229	0.0143885862345186	0	0
A6NFQ2	TCAF2	TRPM8 channel-associated factor 2	=""	17.3214146521437	17.3215718710133	17.2268345845654	17.1191811304383	17.0991273300811	17.1177514008727	-0.177920415443449	-0.270702305097362	-0.085138525789536	17.2009801615191	-4.5788090524602	-2.70634092109346	0.00287186489511085	0.006419188686882	0	0
A6NHR9	SMCHD1	Structural maintenance of chromosomes flexible hinge domain-containing protein 1	=""	16.370299739812	16.2986439944492	16.4022919370235	16.7181484567904	16.7416146017965	16.6773778743111	0.355301753871121	0.25794300160321	0.452660506139031	16.5347294340304	8.72175044403759	1.45761711227398	7.03275969281762e-05	0.000380417089428416	0	0
A6QL63	ABTB3	Ankyrin repeat and BTB/POZ domain-containing protein BTBD11	=""	16.843076981981	16.4884414038726	NA	16.5475964440108	16.7901248127355	16.8096285414929	0.0500240731530006	-0.279221227073282	0.379269373379283	16.6957736368186	0.380442020269315	-7.95489779589214	0.717915705211365	0.756047261582928	0	0
B0I1T2	MYO1G	Unconventional myosin-Ig	=""	18.7015592462312	18.8506560201056	18.7970652908677	19.1199786135249	19.0677083948718	19.1619882157846	0.333464888992282	0.21394748609674	0.452982291887824	18.9498259635643	6.69763730235905	-0.410702114067714	0.000378685078762718	0.00129325412276338	0	0
E9PAV3	NACA	Nascent polypeptide-associated complex subunit alpha, muscle-specific form	=""	18.516882569223	18.6274880786846	18.4821118520802	18.2949296867724	18.3125664614788	18.2220287235115	-0.265652542741691	-0.385817965847775	-0.145487119635606	18.4093345619584	-5.30685372218172	-1.88021402086406	0.00140033810261062	0.0036374475125305	0	0
E9PRG8	C11orf98	Uncharacterized protein C11orf98	=""	15.963934768517	15.7778748553673	15.7752865013922	15.8453167043157	15.8377480574006	15.8710771397749	0.012348592071584	-0.126092354609176	0.150789538752344	15.8452063377946	0.214378364720934	-8.12432918059821	0.836837785557309	0.863792111234436	0	0
O00115	DNASE2	Deoxyribonuclease-2-alpha	=""	15.7537894178385	15.6138073761166	15.6839249667447	16.5501337697295	16.5199564248061	16.5068968042787	0.841821746038168	0.735783907788551	0.947859584287784	16.104751459919	19.0074753702043	6.95751227588141	5.23024284298689e-07	1.97459579113313e-05	1	1
O00116	AGPS	Alkyldihydroxyacetonephosphate synthase, peroxisomal	=""	16.1653117647768	16.2213587808841	16.0823156028963	15.8064839041159	15.7712189874383	15.6345497119245	-0.418911181692843	-0.562133359991118	-0.275689003394569	15.9468731253393	-7.02974785825788	-0.113415575155857	0.000292956955550876	0.00105817741742885	0	0
O00148	DDX39A	ATP-dependent RNA helicase DDX39A	=""	18.98194638803	18.9273028223488	18.9044938358752	18.9614116958461	18.9505435105567	18.9404439076767	0.0128853559418403	-0.0707789302342537	0.0965496421179342	18.9443570267223	0.367607301453274	-8.07391045382825	0.724515607222527	0.762706269482538	0	0
O00154	ACOT7	Cytosolic acyl coenzyme A thioester hydrolase	=""	17.2572449621168	17.3123317393234	17.3243139883108	17.5224348156692	17.4076500304324	17.4480421057639	0.161412087371541	0.0594154537107664	0.263408721032316	17.3786696069361	3.78689514412059	-3.76748842311114	0.00759309937582707	0.0142843562319313	0	0
O00159	MYO1C	Unconventional myosin-Ic	=""	15.9968839578653	15.9729877061766	16.1319428930138	14.7725069384568	15.0618716922491	14.7755226180198	-1.16397110277669	-1.37948337613171	-0.948458829421675	15.4519526342969	-12.9807044053775	4.10062315281279	7.02167243135874e-06	8.02429703838255e-05	-1	-1
O00160	MYO1F	Unconventional myosin-If	=""	16.5038609239828	16.3961132999444	16.4655212093705	16.6798257808649	16.7099133981365	16.6446784715672	0.222974072423618	0.124579120108909	0.321369024738327	16.5666521806444	5.41770366021593	-1.707474790718	0.00117680531940538	0.00314575699348325	0	0
O00161	SNAP23	Synaptosomal-associated protein 23	=""	16.0962005608573	16.118754058375	16.1263500114312	16.4180752216948	16.4068747321088	16.4108606371597	0.298168653433279	0.224735815234717	0.371601491631842	16.2628525369378	9.691689431118	2.2298640985774	3.51353273306083e-05	0.000227842263819192	0	0
O00170	AIP	AH receptor-interacting protein	=""	17.708045279706	17.679966065424	17.7556473579077	18.0580699967996	18.0011723940565	18.0836322556127	0.333071981143696	0.239475261592228	0.426668700695165	17.8810888915844	8.49728048743807	1.29556319403931	8.07334227071407e-05	0.000417450868632044	0	0
O00178	GTPBP1	GTP-binding protein 1	=""	16.8824408387778	16.8671693947762	16.8284343413268	16.8196877276442	16.8441357805731	16.7591129735233	-0.0517026977134236	-0.141876401474588	0.0384710060477405	16.8334968427702	-1.3685514050516	-7.20256330492146	0.215307419114443	0.260829559155782	0	0
O00193	C11orf58	Small acidic protein	=""	17.6969556971525	17.6739569809423	17.50027501252	17.5319038031835	17.5320411505315	17.5124325966695	-0.0982700467434263	-0.235342925835825	0.0388028323489728	17.5745942068332	-1.72304927662022	-6.74147058036899	0.131954847060668	0.169147701627535	0	0
O00203	AP3B1	AP-3 complex subunit beta-1	=""	15.9742474818291	15.9898344456953	15.9333997307232	16.057981893234	16.0405719828021	16.0840031802375	0.0950251326753513	0.0138886349214202	0.176161630429282	16.0133397857535	2.79543916863642	-5.17881494190243	0.0279615286884418	0.0434641698056095	0	0
O00214	LGALS8	Galectin-8	=""	15.7712837309607	15.9495333857987	16.0181418741117	16.2808827361861	16.1662007843331	16.1279056154755	0.278676715041236	0.100579800454409	0.456773629628063	16.052324687811	3.76073175218168	-3.82711533563359	0.00814047111759076	0.0150577968037296	0	0
O00217	NDUFS8	NADH dehydrogenase [ubiquinone] iron-sulfur protein 8, mitochondrial	=""	18.6170669355318	18.4808545859286	18.57903737556	18.5522356984921	18.6368195063831	18.719258835656	0.0771183811703011	-0.0609232538447209	0.215160016185323	18.5975454895919	1.34269038798499	-7.23356407739519	0.22447766881273	0.270748558095354	0	0
O00231	PSMD11	26S proteasome non-ATPase regulatory subunit 11	=""	18.4940291559154	18.4548861266098	18.4489809414533	18.5318590204907	18.5507089060095	18.5509050306934	0.0785255777383398	0.00176022859317108	0.155290926883508	18.505228196862	2.44159557797106	-5.70358162878963	0.0462176915788676	0.0673946867679148	0	0
O00232	PSMD12	26S proteasome non-ATPase regulatory subunit 12	=""	17.2849542091875	17.3668869747734	17.2387131590764	17.1725898499558	17.2113045298374	17.2073284548448	-0.0997771694664493	-0.201758165435954	0.00220382650305574	17.2469628629459	-2.34123493029668	-5.85530247426279	0.0538433329652565	0.0768075702133783	0	0
O00233	PSMD9	26S proteasome non-ATPase regulatory subunit 9	=""	17.0929707246474	17.0462639294505	16.9503063669665	17.2198975515105	17.1601475446354	17.2185715104685	0.169691861850033	0.0578855903471057	0.281498133352961	17.1146929379465	3.63740229682733	-3.98183661641263	0.00928810961598115	0.0168237315764212	0	0
O00244	ATOX1	Copper transport protein ATOX1	=""	17.2423716185635	17.2864032145904	17.2090811407293	17.7493014020586	17.6232488504813	17.6116726446201	0.41545564109229	0.298965002729018	0.531946279455562	17.4536798118405	8.56024840860748	1.23363050050133	8.8220785253009e-05	0.000441264036583108	0	0
O00267	SUPT5H	Transcription elongation factor SPT5	=""	16.5176011810394	16.550698305111	16.4858940478958	16.6822668507639	16.6835948679985	16.6631804389911	0.158282874569114	0.0781785248812717	0.238387224256956	16.5972059486333	4.71634589681907	-2.52994639761034	0.00244526054482533	0.00571113395045646	0	0
O00268	TAF4	Transcription initiation factor TFIID subunit 4	=""	13.9699525177366	14.3227205834495	NA	14.5816273486115	14.6087920923377	14.6233250479585	0.458244945709483	0.197455419420346	0.71903447199862	14.4212835180187	4.3998366291043	-3.15350807169462	0.00565808746742933	0.0112346462969994	0	0
O00273	DFFA	DNA fragmentation factor subunit alpha	=""	15.6655984677412	15.5816242585273	15.5179633047206	15.8813751521892	15.8972143931454	15.8848562954542	0.299419936599943	0.192499760356739	0.406340112843147	15.738105311963	6.70480589630172	-0.362225376651812	0.000357451431760568	0.0012345064485365	0	0
O00303	EIF3F	Eukaryotic translation initiation factor 3 subunit F	=""	17.9043023189804	17.7439790828764	17.9642716980582	17.926275315281	17.886049713739	17.8649982626035	0.021590063902817	-0.124911739566984	0.168091867372618	17.8816460652564	0.354192227595733	-8.07908648424243	0.734433143600019	0.771967102883925	0	0
O00330	PDHX	Pyruvate dehydrogenase protein X component, mitochondrial	=""	15.7921259839344	15.7848171230173	15.6918656913287	15.1439645705805	15.1935282064988	15.0848360121105	-0.615493336363564	-0.725328514867346	-0.505658157859781	15.448522931245	-13.4260878278942	4.44304798812882	5.05144551775336e-06	6.62942087948965e-05	-1	-1
O00410	IPO5	Importin-5	=""	18.036004006714	17.9972223381192	17.9925304782101	17.8838391488267	17.9167600062793	17.8422048228264	-0.127650948370299	-0.213134760173844	-0.0421671365667538	17.944760133496	-3.56424857866009	-4.06397625675745	0.00988101736158649	0.0177523362767486	0	0
O00422	SAP18	Histone deacetylase complex subunit SAP18	=""	16.5889317259252	16.6384486121902	16.6203577992379	16.5185780691525	16.552244850572	16.4250475392786	-0.117289226116768	-0.220983574519833	-0.013594877713702	16.5572680993927	-2.70689091443596	-5.31565724533554	0.0320488808543605	0.0487185414421497	0	0
O00429	DNM1L	Dynamin-1-like protein	=""	16.506837386332	16.3381941731914	16.3437848972798	16.1252740847241	16.0971452498436	16.0639844091349	-0.300804237700195	-0.430639432423779	-0.170969042976611	16.2458700334176	-5.56152861814598	-1.59286034795331	0.00108349121215224	0.0029404686588639	0	0
O00442	RTCA	RNA 3'-terminal phosphate cyclase	=""	15.7674073490545	15.645566297098	15.7526769096948	15.7540206612735	15.7724549844075	15.7292097674921	0.0300116191085955	-0.0732484017561619	0.133271639973353	15.7368893281701	0.695544527629967	-7.88220193157061	0.510415307801425	0.560886996930114	0	0
O00471	EXOC5	Exocyst complex component 5	=""	15.5695425588763	15.6027837107651	15.7665578870501	14.9597776443256	14.7226766077583	14.9831238159041	-0.757768696234491	-0.964617880963958	-0.550919511505024	15.2674103707799	-8.80462608142184	1.39732611550785	7.69901763539076e-05	0.000404161763869275	-1	-1
O00478	BTN3A3	Butyrophilin subfamily 3 member A3	=""	16.7160210281594	NA	16.8187851324726	17.087094818924	17.2523554024269	17.0391909765076	0.358810652303536	0.167155396997993	0.550465907609079	16.9826894716981	4.68784893646279	-2.83037643822696	0.00425945638626464	0.00885966928343045	0	0
O00487	PSMD14	26S proteasome non-ATPase regulatory subunit 14	=""	17.8219170162159	17.879432239689	17.8842779885887	18.050267029262	18.0492607842369	18.0604172036014	0.191439257535581	0.110904200297542	0.27197431477362	17.9575953769323	5.67379772079547	-1.39810536666942	0.000885119349088843	0.00254367979779859	0	0
O00534	VWA5A	von Willebrand factor A domain-containing protein 5A	=""	15.7244068293594	15.898780784033	16.0049639587799	15.7502805619354	15.8012774492377	15.7274017125835	-0.116397282805256	-0.290863708818793	0.058069143208282	15.8178518826548	-1.60346338640683	-6.90216145616174	0.156269246921876	0.196733099128371	0	0
O00541	PES1	Pescadillo homolog	=""	15.7685019664574	15.760171000158	15.7491966333094	15.6697298000321	15.6875561595516	15.6459154368307	-0.091556067836855	-0.166912239005406	-0.0161998966683036	15.7135118327232	-2.89998750870431	-5.02438089094208	0.0241628774887426	0.0382278360269659	0	0
O00560	SDCBP	Syntenin-1	=""	16.690631409556	16.6528460932926	16.7432485377734	16.8169005819295	16.6494584599301	16.5792373654653	-0.0137098777657094	-0.172018784990398	0.144599029458979	16.6887204079912	-0.208140360139961	-8.12583865617139	0.841506030614823	0.867635847502601	0	0
O00562	PITPNM1	Membrane-associated phosphatidylinositol transfer protein 1	=""	14.3235133087408	14.3575226569611	14.342110968699	14.7464987139035	14.8268250586939	14.8190245849529	0.456400474383139	0.369032448097512	0.543768500668766	14.5692492153252	12.4687058991783	4.03686325385002	7.04432837433556e-06	8.02429703838255e-05	0	0
O00566	MPHOSPH10	U3 small nucleolar ribonucleoprotein protein MPP10	=""	16.1120205103477	16.2975150206148	16.2715902979529	15.8409000993157	15.8292937421849	15.8132501408227	-0.399227282197346	-0.529812492544508	-0.268642071850184	16.0274283018731	-7.33886466430285	0.191929769537222	0.000221972495993873	0.000864062427908353	0	0
O00567	NOP56	Nucleolar protein 56	=""	17.4645177073575	17.4240109580537	17.4257964630472	17.4415563973523	17.5158932426794	17.4622624628065	0.0351289914599704	-0.0505566754492704	0.120814658369211	17.4556728718828	0.978555177612947	-7.6368354294368	0.361840216796262	0.413617435707382	0	0
O00571	DDX3X	ATP-dependent RNA helicase DDX3X	=""	18.8221287687954	18.7758972614524	18.8234291996644	18.6601823852387	18.6976729870001	18.6690318843814	-0.131522657764002	-0.211176234936587	-0.0518690805914169	18.7413904144221	-3.94115132943151	-3.5416933301896	0.00612143955821617	0.0119650265407403	0	0
O00584	RNASET2	Ribonuclease T2	=""	17.8387022142081	17.8977547876165	17.891996665675	17.8915813932292	18.0225285342088	18.0037121258978	0.0964561286120507	-0.0133109661032148	0.206223223327316	17.9243792868059	2.10535456348549	-6.20108383802678	0.075838118081199	0.103985001707355	0	0
O00629	KPNA4	Importin subunit alpha-3	=""	17.9268972055006	17.9944308250106	17.8006061901523	17.3231378847784	17.335488722478	17.2651051042389	-0.599400836389371	-0.73375245337454	-0.465049219404202	17.6076109886931	-10.7176566436179	2.76869130178632	2.28133021247347e-05	0.000169718817160387	-1	-1
O00743	PPP6C	Serine/threonine-protein phosphatase 6 catalytic subunit	=""	17.490459266318	17.4042731969365	17.4324633322322	17.4682016020745	17.4356727355372	17.5084801577145	0.0283862332798464	-0.0653069154968414	0.122079382056534	17.4565917151355	0.723439827419123	-7.86132841351852	0.49395774264774	0.544539015494869	0	0
O00754	MAN2B1	Lysosomal alpha-mannosidase	=""	17.0319577958755	17.0471924445528	17.0454629983514	17.2772640082465	17.3067182290357	17.2636398578307	0.241002952111078	0.165464985800497	0.316540918421659	17.1620392223154	7.61526276112334	0.547231579924562	0.000156480240403648	0.000666552616000703	0	0
O00764	PDXK	Pyridoxal kinase	=""	17.7253756314278	17.8551549080765	17.8215576286595	17.1061469614228	17.2731293933399	17.1304818115624	-0.630776667279527	-0.772050027849772	-0.489503306709281	17.4853077224148	-10.7310795430143	2.76484116670602	2.29679498391094e-05	0.000170160402571466	-1	-1
O14497	ARID1A	AT-rich interactive domain-containing protein 1A	=""	15.6530009166835	15.6816623993317	15.5064674198434	15.8594561984626	15.9175952453383	15.9014328034597	0.279117837133981	0.151045968926126	0.407189705341836	15.7532691638532	5.23162379149286	-1.96677498907035	0.00151298657848588	0.0038788753584252	0	0
O14526	FCHO1	F-BAR domain only protein 1	=""	NA	15.0983913652548	14.9231304828731	15.0813047053427	15.1245136083968	15.1043629535567	0.0926328317014544	-0.060176224365337	0.245441887768246	15.0663406230848	1.51707870815876	-6.90454994022254	0.184508398015916	0.227214095143817	0	0
O14545	TRAFD1	TRAF-type zinc finger domain-containing protein 1	=""	14.8673901812742	14.8093864912819	14.5807049341494	14.8536904322971	14.8204623124274	14.839654942068	0.0854420266956524	-0.0949076484002795	0.265791701791584	14.7952148822497	1.13863426011765	-7.4692447564838	0.295177247759295	0.346321198307627	0	0
O14548	COX7A2L	Cytochrome c oxidase subunit 7A-related protein, mitochondrial	=""	15.3122571793965	15.3321274732606	15.2140555198293	15.8013911829954	15.8592270605117	15.8529471586958	0.55170840990551	0.447833704351952	0.655583115459068	15.5620009291149	12.7106429395397	4.08949567843526	6.86066466022891e-06	8.01010763280326e-05	1	1
O14556	GAPDHS	Glyceraldehyde-3-phosphate dehydrogenase, testis-specific	=""	15.9570954010897	15.7433465879655	15.8508823242369	16.0959736731585	16.0187775448877	NA	0.206934171259084	0.0267369603628337	0.387131382155334	15.9332151062676	2.87549859885945	-5.06372776394714	0.0312633246354235	0.0476558200747937	0	0
O14561	NDUFAB1	Acyl carrier protein, mitochondrial	=""	15.9347048225962	16.3645728425549	16.31109331974	16.4431330784426	16.5355726795544	16.5749089651368	0.314414579414279	0.0395617553241147	0.589267403504444	16.3606642846708	2.74935324219974	-5.26263540080045	0.0307974394816132	0.0470758420473244	0	0
O14579	COPE	Coatomer subunit epsilon	=""	17.680924240349	17.7679543661141	17.6301031575302	17.4143347658507	17.4549056027785	17.3973629841476	-0.270792803738843	-0.378711931336327	-0.162873676141359	17.5575975194617	-6.00905741960313	-1.07634657992455	0.000675564840183178	0.0020664336287956	0	0
O14617	AP3D1	AP-3 complex subunit delta-1	=""	16.1058703420941	16.213279304808	16.1415965825699	16.2704132613352	16.2842404283517	16.3272370877364	0.14038151598379	0.0430422527906663	0.237720779176915	16.2237728344825	3.44669756755864	-4.23626931360335	0.0116306928233161	0.0204166811599103	0	0
O14618	CCS	Copper chaperone for superoxide dismutase	=""	16.4633838572903	16.6214543471166	16.5231126902691	16.9047480972483	16.9838373799741	16.9131036047427	0.397912729096348	0.276808029636441	0.519017428556254	16.7349399961069	7.88732062867953	0.675019097574156	0.000144727475940896	0.000635141598237436	0	0
O14639	ABLIM1	Actin-binding LIM protein 1	=""	16.0349577203841	16.1498627192298	16.17614306065	15.1341711069254	14.9829736833312	15.1633622204215	-1.02681882986192	-1.17760667147299	-0.876030988250851	15.6069117518237	-16.366490753203	5.73761131061949	1.6259111722112e-06	3.54457035701345e-05	-1	-1
O14646	CHD1	Chromodomain-helicase-DNA-binding protein 1	=""	14.5728181674217	14.4260927175335	NA	14.5707321042522	14.6519309088674	14.6025598661152	0.108952183933974	-0.036686026218598	0.254590394086546	14.564826752838	1.86996965363897	-6.44168393676737	0.114941857373494	0.149565514127172	0	0
O14653	GOSR2	Golgi SNAP receptor complex member 2	=""	15.3593809667362	15.2283073783581	15.6085860054435	15.3906757323671	15.4567422480122	15.3761605106218	0.00910138015441397	-0.217669777972483	0.235872538281311	15.4033088069231	0.0964600553341116	-8.14537595734837	0.926068802374988	0.940053635118036	0	0
O14656	TOR1A	Torsin-1A	=""	15.4434687188571	15.968580718589	15.2843358817364	15.559074938121	15.4687739051749	15.507064118273	-0.0538241192045241	-0.45339856835251	0.345750329943462	15.5385497134586	-0.323748147619506	-8.09078040956095	0.756320677434035	0.791351475705468	0	0
O14672	ADAM10	Disintegrin and metalloproteinase domain-containing protein 10	=""	15.9955105887168	16.0877121955049	16.0531990260664	15.9264054502569	15.8847548857	15.8169723666651	-0.169429702555346	-0.27453650529535	-0.0643228998153426	15.960759085485	-3.85943636365591	-3.6714099083003	0.00696821360358449	0.0132810488876064	0	0
O14737	PDCD5	Programmed cell death protein 5	=""	17.1208766189599	17.1633742403265	17.2664532151553	17.1475515469397	17.1348929238095	17.0907797815972	-0.0591599406984464	-0.171161987383756	0.0528421059868629	17.1539880544647	-1.26589667161377	-7.32536372995311	0.24860602306656	0.296862304840311	0	0
O14744	PRMT5	Protein arginine N-methyltransferase 5	=""	16.5426756950291	16.460104762165	16.5300664833496	16.4268604677692	16.44186514305	16.3813047869057	-0.0942721809396119	-0.18620297477499	-0.00234138710423329	16.4638128897114	-2.44802144872233	-5.69428396352572	0.0458182775657577	0.0669184806418803	0	0
O14745	NHERF1	Na(+)/H(+) exchange regulatory cofactor NHE-RF1	=""	18.8447265914677	18.9578581880464	18.8394543839361	19.5123832731677	19.4388996811373	19.3577023939319	0.555648728262202	0.424264443585244	0.687033012939161	19.1585040852812	10.152185942876	2.40982104908187	3.11817341871645e-05	0.000205590572774702	1	1
O14773	TPP1	Tripeptidyl-peptidase 1	=""	17.5967725297544	17.6963790987743	17.4293569050737	17.3758535845822	17.451427723443	17.5419297340084	-0.117765830522938	-0.30417097184807	0.0686393108021946	17.5152865959393	-1.51841149385398	-7.01340063773898	0.176069545576812	0.218285050656632	0	0
O14776	TCERG1	Transcription elongation regulator 1	=""	16.5018579444476	16.4991327188498	16.4363269878882	16.7170616693671	16.7121683506457	16.6498032626022	0.21390521047644	0.12316981034606	0.30464061060682	16.5860584889668	5.62694180693935	-1.45059131522887	0.000927665093127519	0.0026275899246243	0	0
O14777	NDC80	Kinetochore protein NDC80 homolog	=""	15.3660768954251	NA	15.3077634338675	14.9213525083671	15.0758082361423	NA	-0.338339792391638	-0.524336334131272	-0.152343250652004	15.1677502684505	-4.84308358114303	-2.94963152584541	0.00626339506456764	0.0121820160888839	0	0
O14787	TNPO2	Transportin-2	=""	15.8503443814573	15.6075612704192	15.7283438632055	15.5048298677956	15.6853267103476	14.9545124563916	-0.347193493515716	-0.788304259074861	0.0939172720434287	15.5551530916028	-1.89169881021111	-6.50790398551679	0.103766640646921	0.136898449795555	0	0
O14818	PSMA7	Proteasome subunit alpha type-7	=""	18.9893599012229	18.9492950823716	18.9790774689296	19.00004537175	18.9586794854971	18.8581646020702	-0.0336143310689394	-0.141663580888858	0.0744349187509796	18.9557703186402	-0.745086445067288	-7.84404343114926	0.481949964144244	0.532579832069582	0	0
O14874	BCKDK	[3-methyl-2-oxobutanoate dehydrogenase [lipoamide]] kinase, mitochondrial	=""	14.6507530245436	14.5567095990622	NA	14.6846746629562	14.7786697729149	14.6115549574686	0.0879018193103427	-0.0716341108629692	0.247437749483655	14.6564724033891	1.37964822915387	-7.07447314608063	0.221314741882619	0.267330716743734	0	0
O14880	MGST3	Microsomal glutathione S-transferase 3	=""	16.9729810431917	17.0672791428844	17.0587419116804	16.8252880168288	16.8165083635668	16.7661692430846	-0.230345491425403	-0.326900487407653	-0.133790495443154	16.9178279535395	-5.70051410545702	-1.38240398786325	0.000877684552980534	0.00252494637579786	0	0
O14908	GIPC1	PDZ domain-containing protein GIPC1	=""	16.0058577272409	15.8963077571438	16.0160910218831	14.887753557317	14.7514361233653	14.536967956628	-1.24736628965245	-1.46483038278384	-1.02990219652106	15.3490690239297	-13.7858806675709	4.525268281687	4.81101896367537e-06	6.43648944848997e-05	-1	-1
O14920	IKBKB	Inhibitor of nuclear factor kappa-B kinase subunit beta	=""	15.7167655117773	15.6261626863101	15.6348228897798	15.7774658930115	15.7907154651938	15.7684123402547	0.119614203530885	0.0298534902015458	0.209374916860224	15.7190574643879	3.18071148062002	-4.61332076748564	0.0164361476189632	0.0273373704513352	0	0
O14925	TIMM23	Mitochondrial import inner membrane translocase subunit Tim23	=""	15.8621207308362	15.623859909131	15.9993930858419	15.9806628144805	16.0316262380447	15.9494714255903	0.15879558410214	-0.0644522909527042	0.382043459156985	15.9078557006541	1.70953956838475	-6.75985051612863	0.134509093253195	0.172101699631294	0	0
O14929	HAT1	Histone acetyltransferase type B catalytic subunit	=""	17.7298874061369	17.5371533380626	17.6687893597352	17.4991143579211	17.5341390917108	17.4906513849436	-0.137308423119734	-0.267665914304497	-0.00695093193497109	17.5766224897517	-2.52850516868706	-5.58430154415637	0.041716556268394	0.0617127370239903	0	0
O14933	UBE2L6	Ubiquitin/ISG15-conjugating enzyme E2 L6	=""	16.2715799409398	16.374492175497	16.4205459744452	16.401091198981	16.2122698736435	16.169263404004	-0.0946645380844906	-0.267520290098638	0.0781912139296572	16.3082070945851	-1.31622930005896	-7.26543697163605	0.232721559660931	0.27981419605222	0	0
O14950	MYL12B	Myosin regulatory light chain 12B	=""	19.327312321577	19.3114245333968	19.3077349465583	19.3471487112713	19.3278891851637	19.1821673430708	-0.0297555206754332	-0.150796009934942	0.0912849685840751	19.300612840173	-0.590118926015925	-7.95525014674175	0.574986368636408	0.623046335115186	0	0
O14964	HGS	Hepatocyte growth factor-regulated tyrosine kinase substrate	=""	15.9854551368582	15.8144473524651	15.829488609627	15.7268435383349	15.644458484034	15.8476550334601	-0.136811347707107	-0.304029224235581	0.0304065288213663	15.8080580257965	-1.96638017485573	-6.40240245283293	0.0932575068693039	0.12473442251775	0	0
O14972	VPS26C	Vacuolar protein sorting-associated protein 26C	=""	15.9211355336161	16.3576305495882	16.2095177776756	15.8859542733892	15.7178361465276	15.7724196540538	-0.370691262303103	-0.639347333186578	-0.102035191419628	15.9774156558084	-3.31622325429207	-4.44477211377496	0.014349110596022	0.024396143616679	0	0
O14974	PPP1R12A	Protein phosphatase 1 regulatory subunit 12A	=""	16.4084455106443	16.426594301765	16.498430386006	16.5766484640302	16.5737188084069	16.5280709849334	0.114989352985077	0.0228542467470021	0.207124459223152	16.501984742631	2.97960341289964	-4.90786694097855	0.0216661591855784	0.0347364367163782	0	0
O14975	SLC27A2	Very long-chain acyl-CoA synthetase	=""	16.118489659723	16.0676166233725	16.2220160051441	15.977857874854	15.9921800042826	15.9223051776694	-0.171926410477871	-0.289546538220727	-0.054306282735016	16.0500775575076	-3.50884035302509	-4.16861015939771	0.0110840506161762	0.0195943832573327	0	0
O14976	GAK	Cyclin-G-associated kinase	=""	15.6744076720592	15.7912604852508	15.7913252462816	15.4866754345952	15.3748124881942	15.2033867177819	-0.397372921006765	-0.583109375885309	-0.211636466128221	15.5536446740272	-5.14196583585239	-2.08336944784812	0.00168859701066687	0.00424227289097347	0	0
O14980	XPO1	Exportin-1	=""	17.8765188835064	17.8409844626288	17.8546630583731	17.4941073686788	17.3540884773091	17.290944011532	-0.477675515662803	-0.612206417030908	-0.343144614294698	17.6185510436713	-8.52978559360725	1.19090236979769	9.21294274188683e-05	0.000452600181758291	0	0
O14983	ATP2A1	Sarcoplasmic/endoplasmic reticulum calcium ATPase 1	=""	15.6719770407582	15.7923711073876	15.9885324799859	16.5488662624023	16.5067692001072	16.3674499680465	0.656734934141447	0.442392822189086	0.871077046093808	16.1459943431146	7.36394749023764	0.193185693154309	0.000223313686462866	0.000864399606589409	1	1
O15027	SEC16A	Protein transport protein Sec16A	=""	15.4727725316183	15.5430644641321	15.4803087855153	15.6674942119485	15.5983263107888	15.6665528228581	0.145409188109886	0.0529299353491502	0.237888440870621	15.5714198544768	3.75436199068715	-3.80023351825844	0.00776473351245253	0.0145082071595384	0	0
O15031	PLXNB2	Plexin-B2	=""	15.3853081307203	15.6661832805666	15.7364672549371	15.1924143285813	15.2964720063672	15.340695235106	-0.319459032056503	-0.549244466459281	-0.0896735976537254	15.4362567060464	-3.34134058024986	-4.40922954358252	0.0138858901145455	0.0237403927764811	0	0
O15042	U2SURP	U2 snRNP-associated SURP motif-containing protein	=""	16.7438311031617	16.7412440958969	16.6845716006275	16.949842460182	16.9894552162762	16.977301325953	0.248984067575034	0.16641666638253	0.331551468767537	16.8477076336829	7.19765060833746	0.163505038626459	0.000220062463776855	0.00085783896770723	0	0
O15067	PFAS	Phosphoribosylformylglycinamidine synthase	=""	16.5680870469258	16.6087246000085	16.5270566976554	16.7085780845047	16.6872922379833	16.7039183006437	0.131973426180675	0.0476436608547199	0.21630319150663	16.6339428279536	3.73536821328296	-3.82452432558933	0.00792930588601569	0.0147357835616043	0	0
O15116	LSM1	U6 snRNA-associated Sm-like protein LSm1	=""	16.5148926031132	16.3440363105288	16.3996942475425	16.8288543871097	16.7495951224773	16.8579343026331	0.392586883678536	0.259967095550043	0.52520667180703	16.6158344955674	7.10608037990334	-0.0219128898947183	0.00026827219707347	0.000985011304897725	0	0
O15117	FYB1	FYN-binding protein 1	=""	17.3606092623711	17.4228893300139	17.3838592321379	17.7294703388131	17.751581942896	17.7364687943375	0.350054417174569	0.270393091665801	0.429715742683336	17.5641464834282	10.4885596538583	2.79263813097313	2.13146835981986e-05	0.000163175744435098	0	0
O15118	NPC1	NPC intracellular cholesterol transporter 1	=""	15.5770097206757	15.4827347736017	15.4914327067306	16.1791749630724	16.2231507810818	16.0531052053364	0.634751249494155	0.503169166189333	0.766333332798977	15.8344346917498	11.5800241724217	3.33269769300349	1.37629107647311e-05	0.000126015222815943	1	1
O15121	DEGS1	Sphingolipid delta(4)-desaturase DES1	=""	16.4375547126836	16.0954132767433	16.1159800167448	16.0363156594715	16.0157161738443	15.9179301004894	-0.226328690788836	-0.457395055611727	0.0047376740340542	16.1031516566628	-2.35413275045242	-5.84185843563221	0.0536179078900567	0.076565261215024	0	0
O15127	SCAMP2	Secretory carrier-associated membrane protein 2	=""	17.8149330569042	17.7388696078396	17.7102956196979	17.8088313431619	17.8806596591053	17.9067017171988	0.110698145008111	0.00409360384267522	0.217302686173548	17.8100485006513	2.48616414917651	-5.64241147836382	0.0438587994655781	0.0643978962851003	0	0
O15143	ARPC1B	Actin-related protein 2/3 complex subunit 1B	=""	19.7426735486059	19.7137253822725	19.7385961346013	20.180698456993	20.136364984411	20.2042067671512	0.442091714358487	0.360222956045897	0.523960472671076	19.9527108790058	12.8890821228115	4.27682008277974	5.68699948207921e-06	7.18961952872032e-05	0	0
O15144	ARPC2	Actin-related protein 2/3 complex subunit 2	=""	18.7657049597347	18.54679721987	18.6672365266624	18.6258229568729	18.6610856068483	18.5019823238152	-0.0636159395769162	-0.229376347746423	0.10214446859259	18.6281049323006	-0.922387074267706	-7.6897721731365	0.389364798079218	0.442014043453455	0	0
O15145	ARPC3	Actin-related protein 2/3 complex subunit 3	=""	18.9208970120187	18.8217358223111	18.2930545063695	19.0709160851052	19.0131754110387	19.0868195199399	0.378407891794858	0.00154270869079448	0.755273074898921	18.8677663927972	2.41324957500895	-5.75531307101722	0.0493084702671476	0.0712386405384625	0	0
O15160	POLR1C	DNA-directed RNA polymerases I and III subunit RPAC1	=""	16.5251364878392	16.4585909086221	16.4477553118053	16.1668378513145	16.1029377142439	16.0201543037647	-0.380517612981137	-0.496158614264893	-0.264876611697381	16.286902096265	-7.89797314836139	0.686366012892279	0.000143179639760691	0.000630356369297866	0	0
O15173	PGRMC2	Membrane-associated progesterone receptor component 2	=""	17.2618786235975	17.0956344928064	17.329268839292	16.7015489020001	16.7291915759225	16.7358724952288	-0.506722994181516	-0.656635375035244	-0.356810613327788	16.9755658214745	-8.12383662145644	0.850612076463587	0.000124839338464356	0.000571523615959743	-1	-1
O15212	PFDN6	Prefoldin subunit 6	=""	16.7677378210351	16.6927234357433	16.6881218891344	16.9355409984325	16.9587249363581	16.9976027280591	0.247761838978985	0.155781563753679	0.33974211420429	16.8400753014604	6.43031703701265	-0.591355148038271	0.000431160914506958	0.0014403387640984	0	0
O15213	WDR46	WD repeat-containing protein 46	=""	15.2173487509379	15.7948082673046	15.493416119396	15.8914642768711	15.9046215810333	15.9243367258997	0.404949815388546	0.0819475718673871	0.727952058909705	15.7043326202404	3.01317070500471	-4.87874486209069	0.0214706797357538	0.0344631295001383	0	0
O15254	ACOX3	Peroxisomal acyl-coenzyme A oxidase 3	=""	16.3395432658503	16.2508932823898	16.3657091551909	14.6939183058997	15.0691491372877	14.8447416159889	-1.44944554808489	-1.67650753436326	-1.22238356180652	15.5939924604346	-15.3421258906399	5.28097680439288	2.44919793999462e-06	4.48504248535909e-05	-1	-1
O15260	SURF4	Surfeit locus protein 4	=""	17.8064677728434	18.0389540650975	17.7908092465362	16.2662196055626	16.0736384593906	16.2565025817358	-1.67995681259599	-1.88447410827178	-1.4754395169202	17.0387652885277	-19.7422272104631	7.05794387940289	4.92436341752419e-07	1.91148529277418e-05	-1	-1
O15264	MAPK13	Mitogen-activated protein kinase 13	=""	15.8068196423758	15.6051155108679	15.5730303003617	15.1907343178527	15.2677191752938	15.101163635757	-0.475116108233998	-0.654664849375206	-0.295567367092789	15.4240970970848	-6.35982931717862	-0.763604736822726	0.00052135921502066	0.00168251287657721	0	0
O15269	SPTLC1	Serine palmitoyltransferase 1	=""	16.8542888270931	16.8303965018416	16.8559606043162	15.9535845081229	15.9215450684602	15.9528992928096	-0.904205687952759	-0.979631937845582	-0.828779438059936	16.3947791337739	-28.6136023880416	10.001825507018	3.0021762491403e-08	4.35473565401614e-06	-1	-1
O15270	SPTLC2	Serine palmitoyltransferase 2	=""	15.7071205068374	15.8577955195539	15.8473956254764	15.2217276684061	15.2668119794535	15.1671254614993	-0.585548847502935	-0.712889555736583	-0.458208139269287	15.5113294602044	-11.0382068754812	2.99558574252003	1.85586572156337e-05	0.00014782560487366	-1	-1
O15294	OGT	UDP-N-acetylglucosamine--peptide N-acetylglucosaminyltransferase 110 kDa subunit	=""	16.7776710241191	16.5938193285214	16.6871222883752	16.7245030100213	16.725763832391	16.7211228202621	0.037592340552937	-0.0844716495688683	0.159656330674742	16.7050003839483	0.739289373357443	-7.84831597936229	0.485494086179888	0.536281243090891	0	0
O15305	PMM2	Phosphomannomutase 2	=""	17.4043344539453	17.2279906536215	17.4404634851951	17.3107550412494	17.3397844758854	17.1473782331903	-0.091623614145572	-0.273386484950493	0.0901392566593488	17.3117843905145	-1.21151923952348	-7.38783799384938	0.268000020762803	0.317680884826789	0	0
O15347	HMGB3	High mobility group protein B3	=""	16.5329522541607	16.7112250344009	16.6686876876265	16.9276636365616	17.0029223466635	17.0657912523932	0.361170753143352	0.216665658623412	0.505675847663292	16.8182070353011	6.00699798697212	-1.126670753561	0.000719758702553832	0.00217030085802884	0	0
O15357	INPPL1	Phosphatidylinositol 3,4,5-trisphosphate 5-phosphatase 2	=""	14.9817279867862	15.0003142064382	15.2312872402271	15.0985271922785	15.1649791112325	15.1542571367273	0.0681446689289587	-0.103250414670688	0.239539752528606	15.105182145615	0.955567995651981	-7.65814579521493	0.373554087005884	0.426123784680553	0	0
O15371	EIF3D	Eukaryotic translation initiation factor 3 subunit D	=""	17.7091940445466	17.7070261158272	17.653792285531	17.597880364629	17.6536188026278	17.5883921597727	-0.0767070396250844	-0.163908183470628	0.0104941042204593	17.6516506288224	-2.09962076572723	-6.20646220741011	0.0757344259515041	0.103894513649749	0	0
O15372	EIF3H	Eukaryotic translation initiation factor 3 subunit H	=""	17.6189565308814	17.6195948243904	17.6225988683303	17.3606512326529	17.3719861475095	17.3720854520537	-0.252142463795341	-0.323766616032567	-0.180518311558115	17.4943121759697	-8.40261212692339	1.22642822005264	8.56155601056393e-05	0.000435344065777015	0	0
O15379	HDAC3	Histone deacetylase 3	=""	17.2370755676829	16.9865873518254	17.0130152297172	17.5591856842751	17.8067291310813	17.3743378839853	0.501191516705408	0.212535548657521	0.789847484753294	17.3294884747612	4.17302743866165	-3.27790623349124	0.00494248796352589	0.010037949025407	1	1
O15381	NVL	Nuclear valosin-containing protein-like	=""	14.638281849186	14.7624250408465	NA	14.8391080846528	14.930745561386	14.8744113582674	0.181068223085767	0.0425146184818481	0.319621827689685	14.8089943788677	3.26661808752603	-4.53795345662578	0.0193027791757648	0.0314411698631251	0	0
O15382	BCAT2	Branched-chain-amino-acid aminotransferase, mitochondrial	=""	17.6093030577031	17.6973128860668	17.5287363354068	17.4890375630063	17.5275316109816	17.5026695937918	-0.105371170465705	-0.222675094013761	0.01193275308235	17.5590985078261	-2.15631361677689	-6.12885293432165	0.0708433125075669	0.0980633697995251	0	0
O15511	ARPC5	Actin-related protein 2/3 complex subunit 5	=""	18.4716065339793	18.5693639151853	18.5674708221358	19.2511559179086	19.2710677680585	19.2441262387936	0.719302884486737	0.625251922937184	0.81335384603629	18.8957985326769	18.2632448073089	6.78551945730128	5.98391025202735e-07	2.14177359150485e-05	1	1
O15514	POLR2D	DNA-directed RNA polymerase II subunit RPB4	=""	15.1814176557736	15.2910841354777	15.1492428624402	14.8734250756549	14.9231838184568	15.1879316867158	-0.212401357621356	-0.425533317630153	0.000730602387439883	15.1010475390865	-2.39517240510574	-5.7817918321569	0.0505868173834974	0.0728407882491739	0	0
O15533	TAPBP	Tapasin	=""	18.4080154255107	18.3358978572782	18.1939924391031	19.2000305698753	19.1962447579271	19.177218469845	0.878529358585123	0.74009142819018	1.01696728898007	18.7518999199232	15.2520862024425	5.23937986893608	2.54215165781584e-06	4.57919605813101e-05	1	1
O43148	RNMT	mRNA cap guanine-N7 methyltransferase	=""	16.814178752818	16.7860570145163	16.8160805170101	16.9606768722843	16.9156477079487	16.9119381438177	0.123982146568764	0.04503207957977	0.202932213557758	16.8674298347325	3.74830107364447	-3.80658138580005	0.00779992248247642	0.0145542223166588	0	0
O43149	ZZEF1	Zinc finger ZZ-type and EF-hand domain-containing protein 1	=""	17.416496533308	17.4163767303124	17.5684342125606	17.4829989329819	17.4250841384904	17.5158257602693	0.00753378518689374	-0.120907283364403	0.135974853738191	17.4708693846538	0.140803024136786	-8.13933083439862	0.892277100307279	0.912473353783621	0	0
O43159	RRP8	Ribosomal RNA-processing protein 8	=""	15.1394857139095	15.2956388925272	15.2273617897053	15.1289909523399	14.9480518034456	15.2180288400286	-0.122471600109273	-0.308658024831943	0.0637148246133967	15.1595929986594	-1.5809402247802	-6.9318841995352	0.161299558291209	0.202248217766412	0	0
O43166	SIPA1L1	Signal-induced proliferation-associated 1-like protein 1	=""	15.2550625961473	15.2026248251306	15.3576767434115	15.0655563473656	15.2653866059428	15.3241929727027	-0.0534094128927691	-0.238144685904165	0.131325860118627	15.2450833484501	-0.694857976418688	-7.88220071540285	0.511270262521694	0.561378822115454	0	0
O43169	CYB5B	Cytochrome b5 type B	=""	18.6980163567909	19.0764205742907	18.6310209674713	19.0057318505537	18.9629464619243	18.8241358318423	0.12911874858915	-0.160933403869687	0.419170901047987	18.8663786738122	1.06989531445789	-7.54290813826055	0.322875292672654	0.374513597056327	0	0
O43175	PHGDH	D-3-phosphoglycerate dehydrogenase	=""	18.7760469216304	18.7446327742157	18.6953349714	17.2048730112911	17.1465880185833	17.1143180738438	-1.58341185450926	-1.68010900938754	-1.48671469963099	17.9469656284941	-39.1281445835224	12.0279676573138	4.04673089964103e-09	1.07891948773988e-06	-1	-1
O43181	NDUFS4	NADH dehydrogenase [ubiquinone] iron-sulfur protein 4, mitochondrial	=""	15.9520553648196	15.8949917001512	15.7986248109545	15.9048304046974	15.9484939013178	15.9625276383871	0.0567266894923382	-0.0576091397549055	0.171062518739582	15.9102539700546	1.19035031570205	-7.4120562096483	0.275351012138823	0.3254148325277	0	0
O43237	DYNC1LI2	Cytoplasmic dynein 1 light intermediate chain 2	=""	15.7897988640006	15.6007420495807	15.6096373604776	15.4462522576484	15.4701832079287	15.5061588431087	-0.192527988457691	-0.332172733178583	-0.0528832437367984	15.5704620971241	-3.31357913488211	-4.44851781983499	0.0143988413946815	0.0244449981343628	0	0
O43242	PSMD3	26S proteasome non-ATPase regulatory subunit 3	=""	18.5139562977447	18.4629153055309	18.3947771114393	18.0898686868593	18.1384549344566	18.1504744458225	-0.330950215858866	-0.432571580148304	-0.229328851569429	18.2917411303089	-7.79169364187433	0.657465771474115	0.000143991088786285	0.000632917768253592	0	0
O43264	ZW10	Centromere/kinetochore protein zw10 homolog	=""	17.2068356154848	17.1484546446654	17.1311064898703	16.9462490891472	16.8944511772295	16.7890682336315	-0.285542750004076	-0.405330825967246	-0.165754674040906	17.0193608750048	-5.72216278027453	-1.41602902522276	0.000925477681507625	0.00262409103933643	0	0
O43290	SART1	U4/U6.U5 tri-snRNP-associated protein 1	=""	16.4557881653672	16.4638009327595	16.3848507299906	16.6513625354624	16.6526457847625	16.6530176487196	0.217528713609081	0.132552848139343	0.302504579078818	16.5435776328436	6.11010697631492	-0.922891186128973	0.000578965639907114	0.00183828260781568	0	0
O43314	PPIP5K2	Inositol hexakisphosphate and diphosphoinositol-pentakisphosphate kinase 2	=""	15.8228076085572	15.3286078704744	15.6581617430068	15.2911655623367	15.3396371336496	15.3076963301251	-0.290359398642348	-0.574708270509826	-0.00601052677486974	15.458012708025	-2.45421411026579	-5.69527391430869	0.0465341029928954	0.0677485408602323	0	0
O43324	EEF1E1	Eukaryotic translation elongation factor 1 epsilon-1	=""	17.0338117829189	16.923422969229	16.9029110883214	17.1760092036541	17.1186691443216	17.1029903087046	0.179174272070338	0.0674730428988231	0.290875501241852	17.0429690828583	3.84427266420832	-3.69777167340754	0.00716311727912026	0.0136054798216784	0	0
O43390	HNRNPR	Heterogeneous nuclear ribonucleoprotein R	=""	18.437956022657	18.4457079628313	18.418381446129	18.7315292476247	18.7411701253511	18.6883271819555	0.286327041104656	0.207582088068121	0.365071994141191	18.5771786644248	8.67895538606966	1.45221350554835	7.00677648184381e-05	0.000380131417007117	0	0
O43396	TXNL1	Thioredoxin-like protein 1	=""	17.6549794495251	17.5410969021054	17.4982552201898	17.6208220390604	17.6712830484673	17.5867638655227	0.0615124604100394	-0.0601294406215027	0.183154361441582	17.5955334208118	1.21389901633004	-7.38528363618415	0.266928422382754	0.316546786612251	0	0
O43399	TPD52L2	Tumor protein D54	=""	16.3954775944558	16.4389984446108	16.3555139233946	16.5522475668566	16.5892926607801	16.5708931832662	0.174147816147233	0.0878625135394901	0.260433118754976	16.483737228894	4.81735914383383	-2.40447976638767	0.00218377819852981	0.00518835578892083	0	0
O43427	FIBP	Acidic fibroblast growth factor intracellular-binding protein	=""	15.1884812501217	15.015448727273	NA	14.8862347846238	15.1014435437181	NA	-0.108125824526368	-0.378927759117817	0.16267611006508	15.0479020764341	-1.06304445054265	-7.33275133068472	0.341640443852636	0.393300360592258	0	0
O43447	PPIH	Peptidyl-prolyl cis-trans isomerase H	=""	17.0226135171196	17.3177129962744	17.2430356510885	17.4377436911074	17.4042457282904	17.3672396396446	0.208622298186643	0.023295773817076	0.393948822556211	17.2987652039208	2.70552290028172	-5.32677636453867	0.0327259600269246	0.0496656089395397	0	0
O43448	KCNAB3	Voltage-gated potassium channel subunit beta-3	=""	17.1242062606616	16.8979123606033	16.9953799538515	17.6155430366045	17.5877823356476	17.5624995597834	0.582775452306404	0.437710849054644	0.727840055558164	17.2972205845253	9.65534653765312	2.0312243855022	4.39572717247812e-05	0.000270383231331367	1	1
O43464	HTRA2	Serine protease HTRA2, mitochondrial	=""	15.543061050187	15.7246060952559	15.5500826895164	15.5658351797426	15.5345377276784	15.3618575468123	-0.118506460242019	-0.296843194540158	0.0598302740561203	15.5466633815321	-1.59708961779886	-6.91059121532094	0.15767760138217	0.198157532790361	0	0
O43488	AKR7A2	Aflatoxin B1 aldehyde reductase member 2	=""	17.6761825698555	17.7610988566784	17.6554167032951	17.8306864837161	17.9212179379826	17.8726513025564	0.177285864808685	0.0723617103914832	0.282210019225886	17.7862089756807	4.04542164442629	-3.42076310061863	0.00554578515588319	0.0110470245641183	0	0
O43504	LAMTOR5	Ragulator complex protein LAMTOR5	=""	17.08812572711	17.2397932436325	16.9851101004333	17.4391317894722	17.4145910689786	17.6165446955955	0.385746160956881	0.188699446615383	0.582792875298379	17.2972161042037	4.70500928634651	-2.60535823214672	0.00269564271360156	0.00612969580749663	0	0
O43516	WIPF1	WAS/WASL-interacting protein family member 1	=""	16.9307218248602	17.2062165237316	17.1727900646637	17.824654821856	17.8473783454367	17.719755744366	0.694020166134411	0.500994914086826	0.887045418181997	17.4502528874857	8.64143826589721	1.26965600370727	8.61890795725387e-05	0.00043584789596682	1	1
O43561	LAT	Linker for activation of T-cells family member 1	=""	14.9969528943173	14.9470142135057	14.95712378418	15.0297381365737	15.0484559540314	14.82800663412	0.00170327757404465	-0.151524601760322	0.154931156908411	14.9678819361214	0.0267162628326202	-8.15032606092376	0.979489662929673	0.983056631840561	0	0
O43566	RGS14	Regulator of G-protein signaling 14	=""	15.7787956648019	15.7075873372999	15.684892659139	15.7742497629684	15.7741793205319	15.7548196052846	0.0439910091813633	-0.0451376817771049	0.133119700139832	15.7457540583376	1.17807846142883	-7.42656028958389	0.278954729092414	0.328827730273179	0	0
O43586	PSTPIP1	Proline-serine-threonine phosphatase-interacting protein 1	=""	15.2773733104553	15.191191826927	15.2015801727293	15.4656829139162	15.4579369619854	15.4722095108955	0.241894692228511	0.154447808696395	0.329341575760628	15.3443291161514	6.60252145837238	-0.414501819161382	0.000368017744336408	0.00126308456213093	0	0
O43592	XPOT	Exportin-T	=""	16.4230758030437	16.5564973863983	16.4710609497884	15.9753541732696	15.8984441216552	15.9171121284332	-0.55324123862416	-0.663559165563426	-0.442923311684894	16.2069240937647	-12.0154518558776	3.65132149610929	1.02230078681861e-05	0.000102109691779361	-1	-1
O43615	TIMM44	Mitochondrial import inner membrane translocase subunit TIM44	=""	16.5395670389721	16.4797905090172	16.586740053554	16.3163520148926	16.340852885668	16.2993662469176	-0.216508818021683	-0.310483968978598	-0.122533667064769	16.4271114581703	-5.50163704714767	-1.59795363204289	0.00106087764733057	0.00290248421882275	0	0
O43617	TRAPPC3	Trafficking protein particle complex subunit 3	=""	15.8860695876261	15.4765132677865	15.5781678970852	15.793060503521	15.8040613109572	15.8603145675804	0.172228543186952	-0.0736934938059949	0.418150580179899	15.7330311890928	1.6832001090502	-6.79552660187231	0.139625892201509	0.177740858617717	0	0
O43633	CHMP2A	Charged multivesicular body protein 2a	=""	15.3896795791381	15.5069460226546	15.4051610004346	15.6039697055322	15.6008908514969	15.6010287803952	0.168034245065652	0.0695651750370542	0.266503315094249	15.5179459899419	4.07973225968147	-3.36540420133678	0.00524475838102974	0.010551713626074	0	0
O43639	NCK2	Cytoplasmic protein NCK2	=""	15.3728694137856	15.2641471333268	15.0376028917289	14.844197821983	14.9260653878782	14.8955037434141	-0.336284161855346	-0.540473447625792	-0.1320948760849	15.0567310653528	-3.95823462566674	-3.56103744915099	0.00638911401296797	0.012374137891595	0	0
O43660	PLRG1	Pleiotropic regulator 1	=""	17.5438444493025	17.5979932673449	17.562280656977	17.6452228903431	17.7403317659972	17.6682964596552	0.116577580790413	0.0231410082731757	0.210014153307649	17.62632824827	2.97920659680448	-4.9089709557231	0.0216990966549198	0.0347488148640087	0	0
O43674	NDUFB5	NADH dehydrogenase [ubiquinone] 1 beta subcomplex subunit 5, mitochondrial	=""	16.828630390278	16.8111235558177	16.8775708114814	17.0801596676753	17.0936795526025	16.9986402502155	0.218384904305406	0.121284164091552	0.31548564451926	16.9483007046784	5.37494959628075	-1.75235352924184	0.00122287963962051	0.00323244594583141	0	0
O43676	NDUFB3	NADH dehydrogenase [ubiquinone] 1 beta subcomplex subunit 3	=""	16.1578369343533	15.7753780847225	15.9462507403034	16.432889431915	16.429869118875	16.3894894093059	0.457594066905532	0.235766494747243	0.679421639063821	16.1886189532458	4.95784481492074	-2.30002702110411	0.00204988974409348	0.00497314800591693	0	0
O43684	BUB3	Mitotic checkpoint protein BUB3	=""	17.6829618165619	17.5806301993847	17.6671088280146	17.9785487630101	17.9717916271223	18.073107218228	0.364248921466388	0.253569012458781	0.474928830473994	17.8256914087203	7.88622144366675	0.70845629227872	0.000138984331345121	0.000618805843597985	0	0
O43707	ACTN4	Alpha-actinin-4	=""	20.1291138216886	20.1694601122993	20.1420560245937	19.3999814735303	19.4081608041628	19.3723628959104	-0.753374928326085	-0.83056176007535	-0.67618809657682	19.7701891886975	-23.2967729486909	8.55592910735898	1.1737784649348e-07	8.41259762573929e-06	-1	-1
O43719	HTATSF1	HIV Tat-specific factor 1	=""	17.9199747703776	17.8522770178029	17.7590357411629	18.3337094187393	18.2525409761274	18.2921255538591	0.44902947312746	0.328323119244414	0.569735827010506	18.0682772463449	8.9299160474281	1.52103340681896	6.8465720381741e-05	0.000374387947166822	0	0
O43747	AP1G1	AP-1 complex subunit gamma-1	=""	16.9250191824916	17.0316437526972	17.0977856687483	16.7075381661074	16.7212847768897	16.7449677494816	-0.293552637152764	-0.413179912375571	-0.173925361929958	16.8713732160693	-5.89058510793422	-1.23419284407232	0.000787116854731118	0.00233153548343037	0	0
O43765	SGTA	Small glutamine-rich tetratricopeptide repeat-containing protein alpha	=""	19.1264204885568	19.1292815018323	19.1094661790456	19.1693170875639	19.2016825610958	19.29107972719	0.0989704021383346	0.000321309270298581	0.197619495006371	19.1712079242141	2.39862703275521	-5.76954106123519	0.049445093427043	0.0713832778862915	0	0
O43768	ENSA	Alpha-endosulfine	=""	17.7820348708268	17.6211721800412	17.8327624964658	18.2926883228909	18.3005972646378	18.375504190497	0.577606743563962	0.429687388369222	0.725526098758701	18.0341265542266	9.38502253974392	1.83532218164945	5.22713261692604e-05	0.000305211387547631	1	1
O43772	SLC25A20	Mitochondrial carnitine/acylcarnitine carrier protein	=""	16.1838678280302	16.3568421799599	16.3098441951522	17.0447383680901	17.0672499751185	17.0876091377584	0.783014425941584	0.660936244364253	0.905092607518915	16.6750252806849	15.3969383728391	5.35078103058206	2.27852303577655e-06	4.36083992125012e-05	1	1
O43776	NARS1	Asparagine--tRNA ligase, cytoplasmic	=""	18.0649275981676	18.0375933817417	18.0368661438435	17.5907989016132	17.601776033016	17.5609380807399	-0.461958036127921	-0.538600731412642	-0.3853153408432	17.8154833565203	-14.3866466220413	5.07409449985798	2.78801408587906e-06	4.77252597557932e-05	0	0
O43805	SSNA1	Sjoegren syndrome nuclear autoantigen 1	=""	15.4867066270282	15.6973051302105	15.6175500563854	16.0493114899365	15.9907766934582	16.0171769898185	0.418567786529691	0.279453635722815	0.557681937336566	15.8098044978062	7.23140295614512	0.0729306545137636	0.000248395548787977	0.000930136844519657	0	0
O43809	NUDT21	Cleavage and polyadenylation specificity factor subunit 5	=""	17.6283330563217	17.6489499564253	17.5220727391555	17.898561531394	17.8949341471867	17.8570962318513	0.283745386176516	0.178959987851519	0.388530784501514	17.7416579437224	6.48302045643026	-0.582173852936998	0.00043454118079122	0.00144812030744934	0	0
O43813	LANCL1	Glutathione S-transferase LANCL1	=""	16.3751840139432	16.3726069125524	16.2909830232056	16.0790183350962	16.2288554205076	16.1612343297545	-0.189888621447608	-0.309351158126708	-0.0704260847685075	16.2513136725099	-3.81566175400896	-3.74583876161465	0.00752713558477746	0.0141893198848472	0	0
O43823	AKAP8	A-kinase anchor protein 8	=""	18.2570532510908	18.4483317281689	18.5516368784834	18.3894686895532	18.4999227180445	18.3861520977836	0.00617388254608642	-0.184671715293581	0.197019480385754	18.4220942271874	0.0777506961759765	-8.14725327069583	0.94037116560803	0.951767510986313	0	0
O43837	IDH3B	Isocitrate dehydrogenase [NAD] subunit beta, mitochondrial	=""	17.9321251417603	17.917886265044	17.8960500099194	18.0989572158445	18.078388050305	18.0760357063439	0.169106518589896	0.0940602679961492	0.244152769183642	17.9999070648695	5.37847517552805	-1.73378014881891	0.00119540241997041	0.00317698078055782	0	0
O43847	NRDC	Nardilysin	=""	15.54619495995	15.4801014598299	15.5083481508566	15.630135233439	15.6364013697577	15.5627206350096	0.0982042225232576	0.00754379350830431	0.188864651538211	15.5606503014738	2.5854742141901	-5.49013044980965	0.0376238613442454	0.0561924176045643	0	0
O43852	CALU	Calumenin	=""	15.8319617732914	15.978502035634	16.0148959210623	16.0742636587163	16.0368702247905	16.0028280993817	0.0962007509669274	-0.0360468936297884	0.228448395563643	15.989886952146	1.74619675248499	-6.70956489726368	0.127435028300955	0.164040606257558	0	0
O60216	RAD21	Double-strand-break repair protein rad21 homolog	=""	16.3990217373855	16.3180573760592	16.4277323746071	16.5261740646067	16.5364738352338	16.5635961729933	0.160477528260678	0.0646952529291375	0.256259803592219	16.4618425934809	4.00209166429639	-3.46394135938143	0.00571841888388908	0.0113218121005735	0	0
O60220	TIMM8A	Mitochondrial import inner membrane translocase subunit Tim8 A	=""	16.0111653575996	16.1142379101361	16.0811654411267	16.0843702366221	16.1614506281618	16.186255627109	0.0751692610102062	-0.0319663410542173	0.18230486307463	16.1064408667926	1.67985434740452	-6.79940047924276	0.13949087750444	0.177651043623955	0	0
O60231	DHX16	Pre-mRNA-splicing factor ATP-dependent RNA helicase DHX16	=""	16.2239237805992	16.1655152368839	16.2738189550146	16.1993821341918	16.2111556588351	16.1626275767323	-0.0300308675794909	-0.125639295543383	0.0655775603844008	16.2060705570428	-0.750290860409601	-7.84026268134392	0.478710275181489	0.529212000962769	0	0
O60234	GMFG	Glia maturation factor gamma	=""	19.2761552402223	19.2204393928593	18.3772953060531	18.5035280924155	18.4641341858451	18.3438439929211	-0.520794555984335	-1.08157852210544	0.0399894101367722	18.6975660350527	-2.23202429743922	-6.02002477344883	0.0637919499141022	0.0892741653076373	0	0
O60256	PRPSAP2	Phosphoribosyl pyrophosphate synthase-associated protein 2	=""	16.6980644988623	16.7426218063048	16.7338610073927	16.9324946785158	16.9998750912436	17.0019995387263	0.253273998641998	0.166770057364987	0.339777939919008	16.8514861035076	6.98847684781317	-0.0353259148160046	0.000262619654466209	0.000970647442779446	0	0
O60264	SMARCA5	SWI/SNF-related matrix-associated actin-dependent regulator of chromatin subfamily A member 5	=""	16.8560711390359	16.952863783384	16.9377032079047	16.953095045849	16.9287972216727	16.9678258642142	0.0343600004704605	-0.0583415692337065	0.127061570174627	16.9327260436768	0.885026011757081	-7.72534354128073	0.406867883616036	0.458996269850919	0	0
O60271	SPAG9	C-Jun-amino-terminal kinase-interacting protein 4	=""	15.2586504927709	15.0652538644396	15.0292201573715	15.1182969013805	15.127873154095	15.0901404167058	-0.00560468080021437	-0.15871681074803	0.147507449147602	15.1149058311272	-0.0879770419317587	-8.14627699840869	0.932550298270553	0.945588161160281	0	0
O60306	AQR	RNA helicase aquarius	=""	16.184695049738	16.2099127336857	16.117294958328	16.1569992934775	16.1676090436803	16.1330002697757	-0.0180980449394283	-0.1077423735757	0.0715462836968434	16.1615852247809	-0.481877515089043	-8.01965720415055	0.645251220732763	0.690070766138725	0	0
O60313	OPA1	Dynamin-like 120 kDa protein, mitochondrial	=""	16.8644113373478	16.8612428498056	16.8912686103522	16.7645361690896	16.7428231867336	16.6878815662273	-0.140560625151736	-0.225162622624666	-0.0559586276788048	16.8020272865927	-3.96561804408466	-3.50845150781759	0.00593850881165826	0.0116581317614937	0	0
O60318	MCM3AP	Germinal-center associated nuclear protein	=""	14.9940038037721	15.1871044997476	15.1406528638418	15.119350658147	15.1628838312476	15.0497578491646	0.00341039039929214	-0.140941864887608	0.147762645686192	15.1089589176535	0.056781726508827	-8.14887885910914	0.956429148547664	0.965020350098692	0	0
O60333	KIF1B	Kinesin-like protein KIF1B	=""	16.1317906207748	16.1053278185827	16.4047125613793	15.2287545618066	15.1682641550601	15.3900743711944	-0.951579304225284	-1.18213317021348	-0.721025438237085	15.7381540147996	-9.9197482179089	2.21815268442031	3.72588770266223e-05	0.000240481182869721	-1	-1
O60341	KDM1A	Lysine-specific histone demethylase 1A	=""	14.8619065713012	15.0064503143346	15.0454111345753	15.1478879713582	15.2743526871653	15.2072336442915	0.23856876086797	0.0944790135619569	0.382658508173984	15.090540387171	3.97931725519635	-3.5329564189195	0.00622819901917154	0.012143470146418	0	0
O60437	PPL	Periplakin	=""	18.0767458244854	18.5428899626252	19.0399252387146	19.0236257873791	18.729464335542	18.9985721973147	0.364033764803523	-0.194656114381967	0.922723643989013	18.7352038910102	1.56602587339644	-6.95146346714052	0.164713649178818	0.20596679543413	0	0
O60488	ACSL4	Long-chain-fatty-acid--CoA ligase 4	=""	17.7059691694853	17.7232320844888	17.7853955002054	18.3016588489301	18.20254181067	18.2079159022453	0.499173269221945	0.39614545335086	0.60220108509303	17.9877855526708	11.5948343425868	3.43277901553289	1.23062660827893e-05	0.000116967623586646	0	0
O60496	DOK2	Docking protein 2	=""	16.2455031868197	16.1173982481903	16.1337169601951	16.9129080314032	16.9109838153721	16.8867108769529	0.737994776174361	0.633710026567128	0.842279525781594	16.5345368531556	16.9386777856334	6.14436159883389	1.09014503908364e-06	2.86137116925191e-05	1	1
O60502	OGA	Protein O-GlcNAcase	=""	16.5226678430885	16.4236793012353	16.5701104433904	16.3543465109626	16.3920916067382	16.331493812026	-0.146175219329123	-0.258313869090578	-0.0340365695676684	16.4323982529068	-3.12402800557834	-4.70956041069551	0.0181918460048477	0.0298255369359669	0	0
O60506	SYNCRIP	Heterogeneous nuclear ribonucleoprotein Q	=""	18.7336636658497	18.746962121484	18.8011618751915	18.699582172263	18.6588746180075	18.5659516749281	-0.119126399108897	-0.228347991915391	-0.00990480630240245	18.701032687954	-2.61316659179814	-5.45623643379126	0.036743415426688	0.0550951321631948	0	0
O60508	CDC40	Pre-mRNA-processing factor 17	=""	15.3382707024183	15.2256790820261	15.3139485738416	15.5268593451675	15.4288253086074	15.4587953854907	0.178860560326527	0.0693001186214635	0.28842100203159	15.3820630662586	3.91136550273628	-3.60511606739174	0.00657582414537813	0.0126734065347288	0	0
O60524	NEMF	Nuclear export mediator factor NEMF	=""	15.9979744380356	15.9040930766897	15.9475157125212	15.7695469911269	15.7690139213307	15.8102035153704	-0.166939599806218	-0.257583007350711	-0.0762961922617255	15.8663912758457	-4.39593197641928	-2.93765589945113	0.00353470588573179	0.00765852941908555	0	0
O60563	CCNT1	Cyclin-T1	=""	14.4401996508222	14.6020430013567	14.4961332468363	14.4015639263305	14.5928440761724	14.4166706343989	-0.0424324207044311	-0.204799057684404	0.119934216275542	14.4915757559862	-0.628100418627908	-7.92989979570742	0.551411860683942	0.601143626600057	0	0
O60573	EIF4E2	Eukaryotic translation initiation factor 4E type 2	=""	14.7084722179114	14.8735538370027	14.8138759987934	15.0604491222779	15.1314025376426	15.0765326504401	0.290827418884369	0.169177265082918	0.41247757268582	14.9440477273447	5.7388562476915	-1.3978443290195	0.00091060442039659	0.00259526968212306	0	0
O60610	DIAPH1	Protein diaphanous homolog 1	=""	18.6409449224564	18.6414172799403	18.6219851988503	18.7152573195249	18.7364008991368	18.731710778701	0.0930071987052656	0.0198216790561788	0.166192718354352	18.6812860664349	3.03332693871452	-4.82837088459256	0.020095890993299	0.0325789856338424	0	0
O60664	PLIN3	Perilipin-3	=""	16.9755229060496	17.0161168976164	16.9747330965778	16.696643807186	16.6401434873067	16.5762261603045	-0.351119815148849	-0.45035134516177	-0.251888285135927	16.8132310591735	-8.46390351341298	1.22975421630797	8.65767774510854e-05	0.000436207675786456	0	0
O60684	KPNA6	Importin subunit alpha-7	=""	17.5305120077532	17.6329816400442	17.4687802580532	17.1085702346702	17.1160280268176	17.0101160844474	-0.465853186638448	-0.596843694606993	-0.334862678669903	17.311164708631	-8.53713018200084	1.21268343074336	8.99376815719489e-05	0.000445653364035692	0	0
O60701	UGDH	UDP-glucose 6-dehydrogenase	=""	17.1755682881332	17.4093630611197	17.1615996475564	15.9834642663851	16.0125337177412	16.021352864279	-1.24306004946801	-1.41153616842418	-1.07458393051184	16.6273136408691	-17.7329842963277	6.30337010730156	9.76525301582623e-07	2.76354263046213e-05	-1	-1
O60711	LPXN	Leupaxin	=""	17.6144808273507	17.7950619064064	17.7293267769864	18.039399010955	18.0406938312544	18.0311194639278	0.324114265131275	0.202419704272585	0.445808825989965	17.8750136361468	6.39336703939531	-0.712204240428052	0.000494876790075046	0.00161597207754363	0	0
O60749	SNX2	Sorting nexin-2	=""	16.418348080215	16.5176821465757	16.4992119722424	16.6302686252583	16.6480850186598	16.5667849546942	0.136632133193039	0.0349400175935933	0.238324248792485	16.5467301329409	3.21454705353136	-4.57292628267398	0.0159403933052975	0.0266118719251748	0	0
O60762	DPM1	Dolichol-phosphate mannosyltransferase subunit 1	=""	16.3015866655312	16.2899181917112	16.0191523572649	16.8542997257034	16.8105091644854	16.9522757162507	0.668809130644057	0.465096044121495	0.872522217166618	16.5379569701578	7.89062373554552	0.654422669103488	0.000148490457697421	0.000645406968372683	1	1
O60783	MRPS14	28S ribosomal protein S14, mitochondrial	=""	16.5594103604276	16.4154781034657	16.4181948705363	16.2583012231785	16.207336366669	16.3021389428451	-0.20843560057903	-0.333230659457913	-0.0836405417001467	16.360143311187	-4.00937951766929	-3.48547819318652	0.00593904825585528	0.0116581317614937	0	0
O60784	TOM1	Target of Myb protein 1	=""	16.9369251105596	17.0082432465369	16.8942614421067	16.2551826407278	16.2937444961614	16.2020142402581	-0.696162807351985	-0.802458461015787	-0.589867153688184	16.5983951960584	-15.6805203992989	5.57984448227132	1.81625383128975e-06	3.82106531224011e-05	-1	-1
O60814	H2BC12	Histone H2B type 1-K	=""	23.0484472774513	23.0522171003668	23.2204677789151	22.0752473896688	21.9532478287045	21.9277333839906	-1.12163451812309	-1.27575308790522	-0.967515948340971	22.5462267931828	-17.491395752876	6.20668411382639	1.06562897084804e-06	2.83253917306102e-05	-1	-1
O60828	PQBP1	Polyglutamine-binding protein 1	=""	16.4776035972707	16.5296208713087	16.517880075679	16.9989802595544	16.9710341341735	16.9801328949926	0.475014248154075	0.39657850612197	0.553449990186179	16.7458753054965	14.4550782167634	5.10855511214316	2.70323833283008e-06	4.71526888941753e-05	0	0
O60832	DKC1	H/ACA ribonucleoprotein complex subunit DKC1	=""	17.3175074581119	17.1777757238334	17.2348181734292	17.3796806432315	17.3592534552691	17.328035550248	0.112289431124708	0.00504547157675994	0.219533390672656	17.2995118340205	2.50686647785674	-5.61185579512025	0.0425872847865571	0.0629670369483645	0	0
O60880	SH2D1A	SH2 domain-containing protein 1A	=""	18.0540850869216	18.0113159849168	17.9903350969622	17.9881871927916	17.9478632255494	17.9195194111958	-0.066722113087927	-0.154052143330138	0.0206079171542844	17.9852176663896	-1.82361854609364	-6.60070766081683	0.112929274359516	0.147364147791111	0	0
O60884	DNAJA2	DnaJ homolog subfamily A member 2	=""	17.0298970357424	17.0251780908064	17.0349041416788	17.0574397134198	16.9914588477042	17.0168325829735	-0.00808270804331457	-0.0878379640437953	0.0716725479571662	17.0259517353875	-0.241894167791299	-8.11728300744829	0.816106604425687	0.845878075139975	0	0
O60885	BRD4	Bromodomain-containing protein 4	=""	15.8215363507821	15.804733532878	15.6519978639985	16.133851401209	16.1158767320162	16.0817218235275	0.351060736364719	0.224399605661091	0.477721867068347	15.9349529507352	6.6533682052746	-0.453922004829237	0.000393487191471231	0.00132898370060627	0	0
O60888	CUTA	Protein CutA	=""	18.0115435375917	18.0862167654011	18.0888376622848	17.3293860739374	17.1115669222293	16.6930285800226	-1.01753879636273	-1.38010275858025	-0.654974834145212	17.5534299235778	-6.74519349514251	-0.383579265548487	0.000372184474836199	0.00127421169273114	-1	-1
O60925	PFDN1	Prefoldin subunit 1	=""	17.0215096443336	17.1322601198959	17.0035325372566	16.8986399532272	17.0350532919024	16.8440235634325	-0.126528497641321	-0.275442392697504	0.0223853974148627	16.9891698516747	-2.04211971464143	-6.29437015788857	0.0836799864471474	0.113384841769948	0	0
O75027	ABCB7	ATP-binding cassette sub-family B member 7, mitochondrial	=""	14.8910530169171	14.82710010472	14.8119040540907	14.8816131305159	14.8185165325809	14.7896583637868	-0.0134230496147456	-0.111391391312445	0.0845452920829542	14.8366408671019	-0.327566242069352	-8.0895535246246	0.753321759464679	0.789112416983906	0	0
O75116	ROCK2	Rho-associated protein kinase 2	=""	15.4630321070023	15.1963622144159	15.7402461273355	NA	15.5028543333898	15.5527352912513	0.0612479960693157	-0.326066387241251	0.448562379379883	15.491046014679	0.395965430253195	-7.94797037754042	0.70707505006623	0.746627907273	0	0
O75122	CLASP2	CLIP-associating protein 2	=""	14.9850345469768	15.0105808895901	14.8580500204684	15.12300032965	15.0731265431054	15.0545872926802	0.13234956946679	0.0128766303184173	0.251822508615162	15.0173966037452	2.65922842684278	-5.39218795800435	0.0347232367544657	0.0523502040407301	0	0
O75131	CPNE3	Copine-3	=""	18.3820586644355	18.5146413092001	18.349361615381	18.0840497145921	18.0983761588457	18.0334928823453	-0.343380944411152	-0.467198808124637	-0.219563080697666	18.2436633908	-6.65726038441501	-0.450113377371114	0.000392159789541334	0.00132617783499959	0	0
O75146	HIP1R	Huntingtin-interacting protein 1-related protein	=""	16.4386744055303	16.2854630912483	16.131033291922	16.2686065338037	16.1819049577693	16.1515465137212	-0.0843709278021123	-0.277748623542917	0.109006767938693	16.2428714656658	-1.04861125309571	-7.56507012273229	0.331868973274691	0.383976024494143	0	0
O75150	RNF40	E3 ubiquitin-protein ligase BRE1B	=""	15.2737969700215	15.455394457028	15.3599166039845	15.7368079467644	15.6667136809336	15.6764488495257	0.330287482063223	0.20239119465136	0.458183769475087	15.5281797513763	6.19921695892612	-0.910163183235675	0.00059003185650191	0.00186911240979226	0	0
O75152	ZC3H11A	Zinc finger CCCH domain-containing protein 11A	=""	15.2804139568285	15.4906793776705	15.4326874275305	15.6657790769472	15.7502374089794	15.7394937377588	0.3172431538853	0.170876929566996	0.463609378203605	15.5598818309525	5.20930108013547	-2.00531424466851	0.00157479631549015	0.004012433496179	0	0
O75165	DNAJC13	DnaJ homolog subfamily C member 13	=""	15.6853352620276	15.6618960734754	15.6293229427737	15.549515253642	15.6018633400015	15.5783095041517	-0.0822887268271444	-0.164478313047729	-9.91406065594946e-05	15.6177070626786	-2.3897439338079	-5.78037161581845	0.0497932885109629	0.0718107290090077	0	0
O75175	CNOT3	CCR4-NOT transcription complex subunit 3	=""	14.9063696093359	15.224230310206	15.3260418434791	15.519116416053	15.4545458544921	15.5967399135288	0.371253473684268	0.110763647076156	0.63174330029238	15.3378406578492	3.42537267725983	-4.29084563965108	0.0124505179930697	0.0216216935027726	0	0
O75208	COQ9	Ubiquinone biosynthesis protein COQ9, mitochondrial	=""	15.0532435802368	15.0620920511357	15.0104856292708	15.1510674090406	15.1787016677529	15.0458756514181	0.0832744891894279	-0.0243031817816879	0.190852160160544	15.0835776648091	1.85344219726648	-6.5600802212312	0.108817866752264	0.142708005279699	0	0
O75223	GGCT	Gamma-glutamylcyclotransferase	=""	17.0870564854277	17.398291202712	17.1371138467689	16.4369934703219	16.4027142728272	16.3293193382579	-0.817811484500538	-1.02196533337907	-0.613657635622002	16.7985814360526	-9.62772557969943	2.01143315871466	4.47333921043928e-05	0.000273359708735491	-1	-1
O75251	NDUFS7	NADH dehydrogenase [ubiquinone] iron-sulfur protein 7, mitochondrial	=""	16.4424585045343	16.4186363056468	16.4341067251489	16.4403552646791	16.4533791748819	16.4388043080286	0.0124457374198208	-0.0604600328194264	0.085351507659068	16.4379567138199	0.407461472504387	-8.05656276766796	0.696386735101371	0.738169939207453	0	0
O75306	NDUFS2	NADH dehydrogenase [ubiquinone] iron-sulfur protein 2, mitochondrial	=""	18.1942610327879	18.316917508236	18.2715248268742	18.5611365362692	18.5799775800259	18.517850660975	0.292087136457344	0.189011161927413	0.395163110987275	18.4069446908614	6.78145215502273	-0.279896229356099	0.000331383859217558	0.00116791552059713	0	0
O75312	ZPR1	Zinc finger protein ZPR1	=""	15.1358138280436	15.1532524250831	15.1693712846731	15.266273223774	15.2733156035899	15.2196301412946	0.100260476952915	0.0204943688151274	0.180026585090703	15.2029427510764	3.0001238415694	-4.87706336505467	0.0210352441050077	0.0339024168148545	0	0
O75323	NIPSNAP2	Protein NipSnap homolog 2	=""	16.9650173011654	16.8230269756139	16.8686553752178	16.8500272565346	16.8285648317401	16.9586027685959	-0.00650159837548614	-0.13632375426413	0.123320557513158	16.8823157514779	-0.120219240785748	-8.14241872107043	0.907930303867174	0.923682509212969	0	0
O75340	PDCD6	Programmed cell death protein 6	=""	17.9072047168477	17.9395687532008	18.0061840102614	17.4546929979735	17.4683625140073	17.4080749963627	-0.507275657322111	-0.602685704802933	-0.411865609841289	17.6973479981089	-12.6992441436135	4.14648600834194	6.42307863442318e-06	7.73013306396082e-05	-1	-1
O75347	TBCA	Tubulin-specific chaperone A	=""	18.2771738350188	18.1007051363489	18.2654588488492	18.7659843980149	18.7650080698069	18.7430496004908	0.543568082698553	0.414700196041204	0.672435969355901	18.4862299814216	10.1253932906641	2.39139011607225	3.16947202878825e-05	0.000208474102895953	1	1
O75348	ATP6V1G1	V-type proton ATPase subunit G 1	=""	17.6519424939077	17.5178176409897	17.4729762169406	17.8388615296031	17.7843130393692	17.8626706030104	0.281036273381527	0.150442015450005	0.41163053131305	17.6880969206368	5.16584005837614	-2.04310421558473	0.00161987991771298	0.00409201563081299	0	0
O75351	VPS4B	Vacuolar protein sorting-associated protein 4B	=""	17.5756833645334	17.4675870490429	17.6094856886123	17.2812344611273	17.262659770695	17.2456079738323	-0.287751298844707	-0.396100710765127	-0.179401886924288	17.4070430513072	-6.36122646716825	-0.712509812834548	0.000489173943876087	0.00160495641586011	0	0
O75352	MPDU1	Mannose-P-dolichol utilization defect 1 protein	=""	17.6046696859733	17.2589958304161	17.6180448923168	17.3905129868831	17.255677096631	17.26282456919	-0.190898585334001	-0.437800818484425	0.0560036478164239	17.3984541769017	-1.85825693404317	-6.55477125822837	0.108843333489814	0.142708005279699	0	0
O75367	MACROH2A1	Core histone macro-H2A.1	=""	19.5496433640178	19.7449560438261	19.5848522170596	19.9642744415099	19.9542188155358	19.8997466932432	0.312929441795148	0.174340378682137	0.45151850490816	19.7829485958654	5.42682149548191	-1.75740372702092	0.00126210558854233	0.00331588465397775	0	0
O75369	FLNB	Filamin-B	=""	16.4050752713685	16.3088489640048	16.2660555531039	15.3283354994392	15.5193345121815	15.5249232412609	-0.869128845198558	-1.02976908490831	-0.708488605488807	15.8920955068932	-13.0034289866708	4.1129550506493	6.94507357148059e-06	8.01148111628243e-05	-1	-1
O75376	NCOR1	Nuclear receptor corepressor 1	=""	16.4271226191897	16.4656532513791	16.3609303197773	16.9373625641603	16.9415215950762	16.8475386223165	0.490905530402269	0.383593172535037	0.598217888269502	16.6633548286498	10.9525021962945	3.01428893106183	1.79066116273805e-05	0.000144857294403976	0	0
O75380	NDUFS6	NADH dehydrogenase [ubiquinone] iron-sulfur protein 6, mitochondrial	=""	17.0962245272764	16.8899933983057	16.9453629263779	17.1775135256908	17.2150579046331	17.1532626854548	0.204751087939556	0.0647967888895889	0.344705386989523	17.0795691612898	3.51615526793499	-4.16389922818506	0.0110791365453692	0.0195943832573327	0	0
O75390	CS	Citrate synthase, mitochondrial	=""	18.8480369347975	18.2451087440856	18.6816379107861	18.796645340114	18.875637397452	18.7776612621319	0.225053470009531	-0.126091413344542	0.576198353363603	18.7041212648945	1.54037846703863	-6.98493583847161	0.170742945686485	0.212733977537049	0	0
O75391	SPAG7	Sperm-associated antigen 7	=""	16.7964655465672	NA	16.4762844372639	17.4429687132142	17.5070708709544	17.2929116284374	0.777942078953146	0.495567659548779	1.06031649835751	17.1031402392874	6.89844053595301	-0.709793865822528	0.000671882755230397	0.00205745430379442	1	1
O75396	SEC22B	Vesicle-trafficking protein SEC22b	=""	18.3211369573218	18.3889068141868	18.302377186105	18.1929202599795	18.1771232293382	18.1483842215414	-0.164664415584859	-0.254148159072633	-0.0751806720970857	18.2551414447454	-4.39221339247991	-2.94247469020652	0.00355016764859041	0.00766836476016259	0	0
O75400	PRPF40A	Pre-mRNA-processing factor 40 homolog A	=""	16.583027657624	16.7057985063088	16.6046311618658	16.5893831123271	16.6748701643593	16.6290140351323	-6.33379933283607e-05	-0.11011416507077	0.109987489084114	16.6311207729362	-0.00137893134532025	-8.15073653739784	0.998940665867414	0.999303257760651	0	0
O75427	LRCH4	Leucine-rich repeat and calponin homology domain-containing protein 4	=""	16.5495643476277	16.404232206892	16.5661703376815	17.2657658977539	17.2796797577675	17.3309070520391	0.785461938453075	0.66026613198626	0.91065774491989	16.8993865999603	15.0604525682862	5.19388008356738	2.622380529865e-06	4.6930394417584e-05	1	1
O75431	MTX2	Metaxin-2	=""	15.5050515659547	15.3939981225014	15.4165141136102	15.508500756099	15.4240074345714	15.4042218524588	0.00705541368766305	-0.105059623274348	0.119170450649674	15.4420489741993	0.150818669690493	-8.13766595654778	0.884646128851096	0.90635120115748	0	0
O75436	VPS26A	Vacuolar protein sorting-associated protein 26A	=""	16.7873827565202	16.8818498044864	16.8138000351904	16.6003824702318	16.6288296410284	16.5129306158567	-0.246963289693358	-0.356471306933031	-0.137455272453686	16.704195887219	-5.40323771248671	-1.74870058438159	0.00123373766578951	0.0032537617291061	0	0
O75439	PMPCB	Mitochondrial-processing peptidase subunit beta	=""	18.202594513165	18.2163829127209	18.1837351207516	18.2683300431758	18.2615544340746	18.234266697354	0.0538128759889531	-0.02202020140916	0.129645953387066	18.227810620207	1.69377353030084	-6.77996116648123	0.136107672628851	0.173904842728379	0	0
O75475	PSIP1	PC4 and SFRS1-interacting protein	=""	16.8154213800449	16.8278362862045	16.7809849590269	16.9311911949419	17.0463590267348	16.9300799659091	0.161129187436547	0.0569720752485849	0.265286299624509	16.8886454688103	3.70247959401346	-3.88471906155275	0.0084581633293024	0.0155820174702924	0	0
O75477	ERLIN1	Erlin-1	=""	16.8857997585491	16.8574215847977	16.9695415506454	15.5619604777148	15.7308796615575	NA	-1.2578342283613	-1.42496872425115	-1.09069973247144	16.4011206066529	-18.8445740643398	5.32241909121625	3.39824535260418e-06	5.23094307583796e-05	-1	-1
O75489	NDUFS3	NADH dehydrogenase [ubiquinone] iron-sulfur protein 3, mitochondrial	=""	17.413304073833	17.2991512846429	17.4416577869866	17.5273815113769	17.5028380021978	17.5099231314615	0.128676499857875	0.0201194299901659	0.237233569725583	17.4490426317498	2.83916903452009	-5.12300990809651	0.026762558620429	0.0417890150469702	0	0
O75494	SRSF10	Serine/arginine-rich splicing factor 10	=""	18.0225637004675	17.9916199157976	17.9326938252803	17.8974132467507	17.9489284865619	17.8954691576645	-0.0683555168560943	-0.160472872361031	0.0237618386488427	17.9481147220871	-1.77156904585534	-6.67320500124928	0.121770998015892	0.157781321359567	0	0
O75521	ECI2	Enoyl-CoA delta isomerase 2	=""	16.7315445994639	16.6754126958925	16.7147558312853	16.5716696447996	16.5546054592696	16.5201358522167	-0.1584340567853	-0.24090353713122	-0.0759645764393791	16.6280206804879	-4.58546205082	-2.69469761018602	0.00283732995088766	0.00637820664326785	0	0
O75530	EED	Polycomb protein EED	=""	15.6449850418094	15.7728249909521	15.6701953877628	15.8053158156029	15.7191579486252	15.7500499195165	0.0621727544067507	-0.0498207445291092	0.174166253342611	15.7270881840448	1.33046600343444	-7.24858762252093	0.227702826936476	0.274422935332593	0	0
O75531	BANF1	Barrier-to-autointegration factor	=""	18.7372018048951	18.8269583003469	18.8128896609305	18.7891552016207	18.8294215045012	18.8399487133142	0.027158551087858	-0.0652376258305482	0.119554728006264	18.8059291976014	0.701844985913409	-7.87776079549029	0.506482554178073	0.557454440620914	0	0
O75533	SF3B1	Splicing factor 3B subunit 1	=""	17.3828530269274	17.3946704187541	17.3869990628343	17.5084191168993	17.5189640262381	17.4593189167221	0.107393183781205	0.0282247075325842	0.186561660029827	17.4418707613959	3.2378166379029	-4.53052870942112	0.0152165735128956	0.0255782142035223	0	0
O75534	CSDE1	Cold shock domain-containing protein E1	=""	18.3481672211686	18.3857406722892	18.335324684083	18.1976167520452	18.1342879964263	18.2238156854566	-0.171170714537631	-0.262059498737868	-0.0802819303373933	18.2708255019115	-4.49517898239835	-2.80978356689124	0.00314839354298841	0.00694515728349055	0	0
O75569	PRKRA	Interferon-inducible double-stranded RNA-dependent protein kinase activator A	=""	17.4360853347723	17.4147089021623	17.4354591094739	17.3921505408883	17.4113720521054	17.2561988525183	-0.0755106336321951	-0.191856509662133	0.0408352423977429	17.3909957986534	-1.55779337713116	-6.96216448883712	0.166353527013216	0.207548485313791	0	0
O75582	RPS6KA5	Ribosomal protein S6 kinase alpha-5	=""	15.1947572117379	15.3129047031283	15.3962470190555	15.5953791679936	15.6130286962755	15.5435255189291	0.282674816425542	0.146186336840244	0.41916329601084	15.4426403861866	4.97759082031068	-2.27656384156586	0.00200726331743553	0.00489013926298782	0	0
O75592	MYCBP2	E3 ubiquitin-protein ligase MYCBP2	=""	16.6818113588844	16.6584160067725	16.6270596201501	16.6495690320573	16.6314723373733	16.6088873070916	-0.0257861030949655	-0.105816895786734	0.0542446895968027	16.6428692770549	-0.769053255736609	-7.8252938612279	0.468129617698749	0.518138645131628	0	0
O75600	GCAT	2-amino-3-ketobutyrate coenzyme A ligase, mitochondrial	=""	15.8194052035884	15.8480345410822	15.8072007742088	16.2210998736451	16.2196173655202	16.0966431752393	0.354239965175038	0.247379354132337	0.461100576217739	16.0020001555473	7.93679320416763	0.769043271393553	0.000131012746216734	0.000591919882907082	0	0
O75608	LYPLA1	Acyl-protein thioesterase 1	=""	18.0391897314704	17.9126160056432	18.0400390931355	17.9957403797939	17.9616245488591	17.8743102058026	-0.0533898985978318	-0.179452708797052	0.0726729116013887	17.9705866607841	-1.01665774029674	-7.59793531224741	0.345556856807375	0.397311096103932	0	0
O75643	SNRNP200	U5 small nuclear ribonucleoprotein 200 kDa helicase	=""	18.196901863501	18.1856040262075	18.2226295921421	18.2742498947404	18.3102607352833	18.2497979577478	0.0763910353069264	-0.00445116513602742	0.15723323574988	18.239907344937	2.25544420899134	-5.97856260054096	0.0604373594842112	0.0851126023191038	0	0
O75694	NUP155	Nuclear pore complex protein Nup155	=""	17.2434454615031	17.2972328795137	17.2989087775934	17.2107559544648	17.1862577534902	17.1801608283141	-0.0874708607803569	-0.168119291526902	-0.0068224300338118	17.2361269424799	-2.58878091311033	-5.48522230119331	0.0374471540818243	0.0559980231413498	0	0
O75717	WDHD1	WD repeat and HMG-box DNA-binding protein 1	=""	16.7121926275937	16.5791674378947	16.4825248201465	16.1595682771711	16.2621702052344	16.1959375744735	-0.385402942918603	-0.540041370689366	-0.23076451514784	16.398593490419	-5.98998412048635	-1.14455883962609	0.000731295721357575	0.00220027402626799	0	0
O75746	SLC25A12	Calcium-binding mitochondrial carrier protein Aralar1	=""	16.3981323063637	16.2835652278496	16.3711464543273	16.4712383212457	16.4624050178974	16.4494561627116	0.110085171104704	0.0137111459574515	0.206459196251956	16.4059905817326	2.72918403236291	-5.27917531911952	0.0308338242817758	0.0471053324393427	0	0
O75787	ATP6AP2	Renin receptor	=""	15.4120223491882	15.4128974648753	15.3921110264641	14.3938976935563	14.3699417147803	NA	-1.02375724267424	-1.11626252133453	-0.931251964013959	14.9961740497729	-27.4391793992366	7.9074459618563	2.88061360397345e-07	1.36878811940531e-05	-1	-1
O75791	GRAP2	GRB2-related adapter protein 2	=""	16.7180542329453	16.7003094392554	16.8204630557354	16.9650901957723	16.9643235843181	17.0469559013278	0.245847651160712	0.134004584960296	0.357690717361129	16.8691994015591	5.26809363405823	-1.9071362427363	0.00142354899888013	0.00367694568033142	0	0
O75792	RNASEH2A	Ribonuclease H2 subunit A	=""	16.6587402185156	16.6771030668118	16.5881507824773	16.7146657443114	16.6847544723917	16.7674292253981	0.0809517914321667	-0.0169103454700579	0.178813928334391	16.681807251651	1.97763194659763	-6.38346026401682	0.0907083215139541	0.121828525386188	0	0
O75821	EIF3G	Eukaryotic translation initiation factor 3 subunit G	=""	17.394728693333	17.4527297257575	17.2103008116913	16.7946462455551	16.7358334788838	16.7028888498655	-0.608130218825792	-0.770935985405757	-0.445324452245827	17.0485213008477	-8.97748878172441	1.53035191667174	6.84481665988091e-05	0.000374387947166822	-1	-1
O75822	EIF3J	Eukaryotic translation initiation factor 3 subunit J	=""	15.6131411405769	15.7297024312312	15.7372142635568	16.1329409407012	16.2497374023121	16.1807916476835	0.49447071844396	0.373229323226509	0.615712113661411	15.9405879710103	9.79021688324615	2.15701952894766	3.90018834273625e-05	0.000248817571124562	0	0
O75828	CBR3	Carbonyl reductase [NADPH] 3	=""	17.0255425456805	17.1031502451115	16.9801054251321	16.7936140788005	16.7084353952203	16.6485836283307	-0.319388371190875	-0.444910634510705	-0.193866107871045	16.8765718863793	-6.10802769792799	-1.00468980023816	0.000641754757548431	0.00199175237815707	0	0
O75832	PSMD10	26S proteasome non-ATPase regulatory subunit 10	=""	16.2561369884594	16.1713637451146	16.2193312717341	16.1856596158641	16.2144454520814	16.3132333551262	0.0221688059211829	-0.0887373067579481	0.133074918600314	16.2266950713966	0.479017611108409	-8.02090809366274	0.647457924472638	0.692049076711695	0	0
O75843	AP1G2	AP-1 complex subunit gamma-like 2	=""	14.8830652826495	15.0451814254721	14.7655360436088	15.3684947966485	15.3717557076963	15.3596601085796	0.468709287064703	0.30027365566001	0.637144918469396	15.1322822274425	6.688021489286	-0.438910699848662	0.000390894096013757	0.00132509732916841	0	0
O75844	ZMPSTE24	CAAX prenyl protease 1 homolog	=""	16.9878890834639	16.9264479905927	16.7792732664149	16.8629239744369	16.7347305976416	16.6169525916467	-0.159667725582146	-0.350808437167919	0.0314729860036267	16.8180362506994	-2.00766852508757	-6.34362822684054	0.0879082260052856	0.118471917296121	0	0
O75874	IDH1	Isocitrate dehydrogenase [NADP] cytoplasmic	=""	17.9370667817491	17.7895978006273	17.8765455395626	17.5474065937507	17.6733012912334	17.6808698187363	-0.233877472739518	-0.368329422082902	-0.0994255233961344	17.7507979709432	-4.17875281169186	-3.26726851130779	0.00488645438557971	0.00994613610536018	0	0
O75880	SCO1	Protein SCO1 homolog, mitochondrial	=""	16.048196419352	16.0091355899516	15.8880761371297	16.1393327074085	16.1013913171608	16.1716844237804	0.155666767305471	0.034810627631699	0.276522906979243	16.0596360991305	3.09193138885141	-4.76123801889178	0.0191772173563842	0.0312551218416291	0	0
O75915	ARL6IP5	PRA1 family protein 3	=""	18.5228811619439	18.2278473696302	18.3461008189596	17.9904593929485	17.9803744637057	17.9701935434132	-0.385267316822105	-0.561944753243912	-0.208589880400298	18.1729761251002	-5.24093953503975	-1.96885469426755	0.00152432122267821	0.00390430231384864	0	0
O75937	DNAJC8	DnaJ homolog subfamily C member 8	=""	16.8513035467186	17.3371549918801	17.1015853551366	17.3556945645804	17.4092799741832	17.3458242016742	0.273584948900776	-0.0028514417796538	0.550021339581206	17.2334737723622	2.37861995146411	-5.80602683903534	0.0517874439805764	0.074375297347821	0	0
O75940	SMNDC1	Survival of motor neuron-related-splicing factor 30	=""	14.8958684945023	14.9717807464884	14.9163466252125	15.3594880850038	15.3994374317636	15.3117241862841	0.428884612282769	0.333924541075941	0.523844683489596	15.1424409282091	10.787611538131	2.97427313870129	1.82298986916706e-05	0.00014647697024561	0	0
O75947	ATP5PD	ATP synthase subunit d, mitochondrial	=""	20.3406733499846	20.3438604435219	20.3345649870051	20.3787108401954	20.4107503680134	20.3656609700986	0.0453411325986117	-0.0302436142171877	0.120925879414411	20.3623701598032	1.43181207487345	-7.12390905552116	0.197201310041235	0.241549693543842	0	0
O75955	FLOT1	Flotillin-1	=""	16.4058847754972	16.466439365634	16.5475526908375	16.761872654751	16.8522732019995	16.7783790570596	0.324216027280492	0.207531403565685	0.440900650995299	16.6354002909631	6.66919755752948	-0.436651385365046	0.00038725652828082	0.00131600368920091	0	0
O75964	ATP5MG	ATP synthase subunit g, mitochondrial	=""	17.4208834480522	17.4115056643835	17.3782707336712	17.0655294275488	17.1243695895912	17.046058626345	-0.324900734207304	-0.411691982578719	-0.238109485835889	17.241102914932	-8.93516499549794	1.65612495762628	5.84681523039493e-05	0.000330879317761159	0	0
O76021	RSL1D1	Ribosomal L1 domain-containing protein 1	=""	17.7891182815289	17.7806231417739	17.781636420799	17.6073424561837	17.5831175061146	17.5342853460739	-0.208877511909836	-0.290566013083513	-0.12718901073616	17.6793538587456	-6.10321370194185	-0.930213650096927	0.000582760539440945	0.00184820258538463	0	0
O76031	CLPX	ATP-dependent Clp protease ATP-binding subunit clpX-like, mitochondrial	=""	15.1677046383249	15.3717880222175	15.3037588520344	15.3451429721946	15.2945691320247	15.3086722120018	0.0350442678814566	-0.101111269033607	0.17119980479652	15.2986059714663	0.618599770240131	-7.93634340807492	0.557278980635224	0.606580122681943	0	0
O76094	SRP72	Signal recognition particle subunit SRP72	=""	17.9290728434871	17.9773663462625	17.9806184175478	17.860719006753	17.8725609600138	17.8215724574731	-0.110735061019192	-0.193384067322494	-0.0280860547158886	17.9069850052562	-3.19797696966813	-4.58825571384678	0.0160566838851564	0.0267546679489064	0	0
O94768	STK17B	Serine/threonine-protein kinase 17B	=""	16.2121684056415	16.3688299635736	16.3524428658222	16.5389074222759	16.3667751993008	16.1004610971707	0.0242341612367305	-0.243503993230775	0.291972315704236	16.3232641589641	0.217543342762163	-8.1235465137805	0.834471978607433	0.861995791994784	0	0
O94776	MTA2	Metastasis-associated protein MTA2	=""	17.6297556296657	17.6785282217596	17.6587566491771	18.0229045454491	18.0238120558235	18.0491911104784	0.376289070382832	0.298748685636613	0.453829455129051	17.8438247020589	11.5830110696086	3.50502961686489	1.13129719938287e-05	0.000109783629630254	0	0
O94804	STK10	Serine/threonine-protein kinase 10	=""	16.7151986320932	16.7175857086524	16.66600014235	16.5672952934254	16.5533761824893	16.4724827412965	-0.168543421961452	-0.263491735502348	-0.0735951084205564	16.6153231167178	-4.23984927609985	-3.14664910804919	0.00428388893513169	0.00890376915929331	0	0
O94822	LTN1	E3 ubiquitin-protein ligase listerin	=""	16.6991704933356	16.6655181841729	NA	16.7315233046946	16.8605882311987	16.6829275296053	0.0760020164119659	-0.0804235055152137	0.232427538339146	16.7279455486014	1.21659636599379	-7.26552651299968	0.273522049366384	0.323530801739809	0	0
O94832	MYO1D	Unconventional myosin-Id	=""	14.9401722294467	15.1975853309586	15.0247971260127	14.2766282206092	14.0587031298592	NA	-0.886519220238434	-1.13810847155856	-0.634929968918306	14.6995772073773	-8.82317891594652	0.734653686686638	0.00019217943394095	0.000777748193746339	-1	-1
O94855	SEC24D	Protein transport protein Sec24D	=""	15.0205864188284	15.2038190065414	14.9676055587754	15.2514565679608	15.2881305793803	15.2022137882756	0.18326331715715	0.0240135579667002	0.342513076347601	15.1556353199603	2.76582583497295	-5.23854948031498	0.0301040816508904	0.0462638392540195	0	0
O94888	UBXN7	UBX domain-containing protein 7	=""	15.4807876165405	15.4363805631394	15.5020826777047	15.4808197070354	15.5124921240749	15.5379081062125	0.0373230266460922	-0.0480043735959379	0.122650426888122	15.4917451324512	1.04403764902496	-7.57087791791355	0.332707810166227	0.384785029298415	0	0
O94903	PLPBP	Pyridoxal phosphate homeostasis protein	=""	17.442276133917	17.1534148707489	17.2968836963743	17.7585929210021	17.782459418019	17.7858577976291	0.478111811870022	0.305062754133262	0.651160869606782	17.5365808062817	6.64030922961834	-0.485362135741274	0.000407328100696976	0.00137236704831402	0	0
O94905	ERLIN2	Erlin-2	=""	16.9631322948186	16.9037953306295	16.9431475681916	16.3105590754651	16.3299484612042	16.2851626541023	-0.628135000956021	-0.709890192673147	-0.546379809238896	16.6226242307352	-18.3385701730758	6.83569182452191	5.6951836127622e-07	2.0670947187833e-05	-1	-1
O94915	FRYL	Protein furry homolog-like	=""	16.0132342875145	16.1130847077533	15.8414716169666	15.9372820389664	15.8605167112197	15.8802667408462	-0.0965750404007046	-0.267489701689568	0.0743396208881584	15.9409760172111	-1.35804340181238	-7.21490689592697	0.21981415415205	0.265938458666834	0	0
O94925	GLS	Glutaminase kidney isoform, mitochondrial	=""	17.4302880009508	17.5789716175013	17.4155252331716	18.0816004664685	18.0571790517085	18.0442817367612	0.586092134438143	0.463663038440173	0.708521230436114	17.7679743510936	11.4916902132115	3.27875804821733	1.44375409776337e-05	0.000130059491169222	1	1
O94953	KDM4B	Lysine-specific demethylase 4B	=""	15.2684509950643	15.217221656174	14.9764264141474	15.2793908035624	15.3418747741748	15.2108581015408	0.123341537964054	-0.0738608125401544	0.320543888468262	15.2157037907773	1.50322968121956	-7.03295973306146	0.179840332520558	0.221961467275709	0	0
O94966	USP19	Ubiquitin carboxyl-terminal hydrolase 19	=""	15.506846426762	15.3619773000671	NA	15.9203460031917	15.7019419865774	15.617460040626	0.312170813383794	0.0583551426511292	0.565986484116459	15.6217143514448	3.07966074037312	-4.78984076354934	0.0243551098382731	0.0384436899852695	0	0
O94973	AP2A2	AP-2 complex subunit alpha-2	=""	15.832835971367	15.7971764038612	15.8129100030582	15.7125385193455	15.6501866251948	15.7061057268267	-0.124697168973142	-0.207002089280022	-0.0423922486662632	15.7519588749422	-3.61625139243287	-3.99081207485825	0.00923756222629257	0.0167822818033371	0	0
O94979	SEC31A	Protein transport protein Sec31A	=""	16.8609902985253	16.8699745211563	16.8796728583248	16.7329254869186	16.6981717183379	16.7291775244961	-0.15012098275124	-0.224879349739699	-0.0753626157627801	16.7951520679598	-4.79302188050568	-2.43457484458462	0.00224380307560626	0.00531264714464849	0	0
O95071	UBR5	E3 ubiquitin-protein ligase UBR5	=""	16.0835196861783	15.8389732951229	15.7501172472929	15.9250152749585	15.8232153406383	15.9566634718324	0.010761286278413	-0.203928589369909	0.225451161926735	15.8962507193372	0.120470493796415	-8.14237789765424	0.90775835639821	0.923682509212969	0	0
O95081	AGFG2	Arf-GAP domain and FG repeat-containing protein 2	=""	15.673495163332	15.6652569568732	15.6715361175869	16.6108653622355	16.6638107164117	16.5651536266286	0.943180489161239	0.854497229877673	1.03186374844481	16.1416863238447	25.3852229060992	9.16445301325927	6.64579390278724e-08	5.90832516002633e-06	1	1
O95168	NDUFB4	NADH dehydrogenase [ubiquinone] 1 beta subcomplex subunit 4	=""	17.8928463707347	17.9833500847652	17.9203171738748	18.0648934659216	17.9875810151646	18.0477228048203	0.101227885510582	0.00429406354292293	0.198161707478241	17.9827851525469	2.4957389121261	-5.62534368414258	0.0429705154990003	0.0633897408481971	0	0
O95169	NDUFB8	NADH dehydrogenase [ubiquinone] 1 beta subcomplex subunit 8, mitochondrial	=""	16.8709960563464	16.9250975588111	16.8375476161432	17.0169146553841	17.0015562850699	17.0091806982576	0.131336802470251	0.0455515064334242	0.217122098507078	16.9435488116687	3.65427648551222	-3.93752980383513	0.00879599382384341	0.0160967855103004	0	0
O95182	NDUFA7	NADH dehydrogenase [ubiquinone] 1 alpha subcomplex subunit 7	=""	16.6844358823511	16.6393015834121	16.4846804832194	16.6463144676785	16.6908922595912	16.8283376407587	0.119042139681909	-0.0501714279512551	0.288255707315073	16.6623270528352	1.69080534590328	-6.78524744876021	0.138129665570801	0.176243221441263	0	0
O95197	RTN3	Reticulon-3	=""	17.1184630659747	17.4381258129878	17.1303916277925	16.4682559009479	16.4921188574307	16.4060421259951	-0.773521207460423	-0.988601472616744	-0.558440942304101	16.8422328985215	-8.64370092912516	1.27144033801116	8.60532291668419e-05	0.00043584789596682	-1	-1
O95232	LUC7L3	Luc7-like protein 3	=""	16.3825759066056	16.4309275996188	16.2991968728108	16.4881612089242	16.415871108665	16.5001685781619	0.0971668389053129	-0.0149790822983983	0.209312760109024	16.4194835457977	2.07649590203198	-6.24299791915188	0.0791114707092994	0.107854458024719	0	0
O95239	KIF4A	Chromosome-associated kinesin KIF4A	=""	15.3953516700244	15.3393018581013	15.1565384294875	15.0719628897325	15.0582401126902	15.2131461223673	-0.182614277607728	-0.361959386165963	-0.00326916904949281	15.2057568470672	-2.44722140919532	-5.70552566356866	0.0469959601501389	0.0682407092591058	0	0
O95248	SBF1	Myotubularin-related protein 5	=""	16.2159753647851	16.0524555929934	16.2211935172777	16.2411457192093	16.2416297512319	16.220914670957	0.0713552221140041	-0.0549301044949208	0.197640548722929	16.1988857694091	1.35636173835403	-7.21705013655268	0.220083567371848	0.266147569845025	0	0
O95249	GOSR1	Golgi SNAP receptor complex member 1	=""	15.4276303079577	15.4657598447056	15.3908161650361	15.5122333534215	15.3479856439655	15.4281265315087	0.00137973706539896	-0.119193708625549	0.121953182756347	15.4287586410992	0.0274692826999347	-8.15030285197803	0.978907331648806	0.983056631840561	0	0
O95292	VAPB	Vesicle-associated membrane protein-associated protein B/C	=""	16.9289669734439	16.972080533572	16.8616390471467	16.7660921064347	16.785826214679	16.7141546958033	-0.165537845748549	-0.266379430618377	-0.0646962608787211	16.8381265951799	-3.92706743775556	-3.57474672757727	0.0063613284023278	0.0123289880990263	0	0
O95298	NDUFC2	NADH dehydrogenase [ubiquinone] 1 subunit C2	=""	17.191863409478	17.2455517421817	17.2779129786246	17.2320379347755	17.1424726174534	17.2508931785953	-0.0299747998200282	-0.135211600015373	0.0752620003753163	17.2234553101847	-0.681952017187884	-7.89219617509714	0.518485511419183	0.568169411320584	0	0
O95299	NDUFA10	NADH dehydrogenase [ubiquinone] 1 alpha subcomplex subunit 10, mitochondrial	=""	17.1646612251023	17.1908338985459	17.2800206957102	17.197009809947	17.1783007940505	17.2033725169468	-0.0189442328046958	-0.116033812708611	0.0781453470992191	17.2023664900504	-0.466314287373761	-8.02777301301434	0.65587229387172	0.700071278818923	0	0
O95336	PGLS	6-phosphogluconolactonase	=""	17.9610120161897	18.1960150359227	17.8629217070486	17.5877187653527	17.8924707653341	17.8442539531395	-0.231835091778219	-0.499400152721031	0.0357299691645931	17.8907320404979	-2.08246562715841	-6.2364562857872	0.0789867755158784	0.107766115505822	0	0
O95347	SMC2	Structural maintenance of chromosomes protein 2	=""	18.112742298292	18.1326497822533	18.1093499945982	17.9649395059896	17.9977320885996	17.9457428017188	-0.148775892945174	-0.22650002875751	-0.0710517571328388	18.0438594119086	-4.56882456795267	-2.7158172577928	0.0028919894905428	0.00645893276818148	0	0
O95352	ATG7	Ubiquitin-like modifier-activating enzyme ATG7	=""	14.9672620099356	15.3466355333944	14.9000412062513	15.2561327844295	15.2088907364166	15.2157568294334	0.155613866899451	-0.117441552597521	0.428669286396422	15.1491198499768	1.36970034171373	-7.2006624570869	0.216331199837203	0.261954651472466	0	0
O95363	FARS2	Phenylalanine--tRNA ligase, mitochondrial	=""	16.3324665182277	16.2476562207102	16.2547193891752	16.2694453115736	16.3141076363732	16.1177789477956	-0.0445034107902593	-0.186324844725744	0.0973180231452254	16.2560290039759	-0.754187786255573	-7.83634648804483	0.477229859420013	0.527787115795167	0	0
O95372	LYPLA2	Acyl-protein thioesterase 2	=""	17.4826850631036	17.4132040383541	17.4899804054648	17.5573758256554	17.5416361202328	17.6444974705012	0.119213303155625	0.0161087419537562	0.222317864357494	17.5215631538853	2.76703443460443	-5.22697199606225	0.0294615032344095	0.0454879007921751	0	0
O95373	IPO7	Importin-7	=""	16.9460351276419	16.9591494775881	16.9187046873504	16.7153020262735	16.6882106490322	16.6195363522585	-0.266946755005431	-0.358194198589802	-0.175699311421061	16.8078230533574	-6.98283465974525	-0.0407526517865051	0.000263890270346085	0.000973603192869895	0	0
O95376	ARIH2	E3 ubiquitin-protein ligase ARIH2	=""	14.3095279884968	14.458649550652	14.310771618607	14.7206963285209	14.7437489280805	14.5970748507441	0.32752364986321	0.182523840247306	0.472523459479114	14.5234115441836	5.42879325903689	-1.7551857559397	0.00125961083977229	0.00331248804810348	0	0
O95379	TNFAIP8	Tumor necrosis factor alpha-induced protein 8	=""	16.719176229632	16.7432920069694	16.7094134897935	16.6910663899043	16.7307593727451	16.6979369348368	-0.0173730096362661	-0.0943969234531091	0.0596509041805769	16.7152740706468	-0.538365593618035	-7.98780567929171	0.607756437616676	0.654799351865348	0	0
O95394	PGM3	Phosphoacetylglucosamine mutase	=""	16.2580872646661	16.2691823875254	16.2084871625238	16.1371872689672	16.2275271831813	16.0570312921547	-0.104670356804018	-0.226074152508454	0.0167334389004182	16.1929170931697	-2.06963661488205	-6.2540427730534	0.080213516507908	0.109061890229795	0	0
O95433	AHSA1	Activator of 90 kDa heat shock protein ATPase homolog 1	=""	17.6503555509849	17.6355884487219	17.6191331720353	17.4511454409048	17.4602221986994	17.4506030218879	-0.181035503416652	-0.254429885425951	-0.107641121407353	17.5445079722057	-5.88747064732815	-1.1623667810093	0.000716962753111591	0.00216661112672757	0	0
O95453	PARN	Poly(A)-specific ribonuclease PARN	=""	15.7762231647135	15.6627904747855	15.6951301394237	15.7735885776978	15.8051570541216	15.6889180487167	0.0445066338711282	-0.0704277747337324	0.159441042475989	15.7336345765765	0.929388315076457	-7.68338659025721	0.385785694193842	0.438624328877156	0	0
O95456	PSMG1	Proteasome assembly chaperone 1	=""	15.900648885139	15.9094313889092	15.7848085262377	16.140417965674	16.1409425654877	16.0943026177145	0.260258116196731	0.153326277960298	0.367189954433164	15.995091991527	5.82723336395143	-1.26854748329606	0.000800831024711165	0.00235845941855131	0	0
O95466	FMNL1	Formin-like protein 1	=""	16.8444214412206	16.8849555654175	16.9137100373349	17.3413957253615	17.4026977313719	17.3263692943001	0.475791902353471	0.384643390796461	0.566940413910481	17.1189249658344	12.459347081986	4.03143345617844	7.07851269217371e-06	8.02429703838255e-05	0	0
O95470	SGPL1	Sphingosine-1-phosphate lyase 1	=""	16.0949879399305	16.1319125506545	16.1559646505637	15.2587013851619	14.980822819251	15.1404282753876	-1.00097088711601	-1.17162996281863	-0.830311811413394	15.6271362701582	-14.0967866604945	4.68277694412688	4.18058234751767e-06	5.85736274025435e-05	-1	-1
O95486	SEC24A	Protein transport protein Sec24A	=""	15.7224966191998	15.824089598241	16.0555880866852	15.5396351666623	15.4893308149009	15.3606529027313	-0.404185139943783	-0.627002042973068	-0.181368236914497	15.6652988647367	-4.35973687426185	-3.0371880624566	0.00397630052107829	0.00839044017445341	0	0
O95571	ETHE1	Persulfide dioxygenase ETHE1, mitochondrial	=""	18.2742188446963	18.2050680539986	18.2330993642991	18.584156630616	18.6001690071819	18.570885182098	0.347608185633991	0.26579179939869	0.429424571869292	18.4112661804816	10.1409238287943	2.55203954392497	2.63936793993763e-05	0.000185091553243463	0	0
O95573	ACSL3	Long-chain-fatty-acid--CoA ligase 3	=""	17.594351314349	17.6263729954491	17.671921934679	16.830225163706	16.7780220528942	16.8160752516947	-0.822774592060728	-0.910118282523901	-0.735430901597556	17.219494785462	-22.4841851498785	8.30268333917367	1.48462043479863e-07	9.29912254160234e-06	-1	-1
O95602	POLR1A	DNA-directed RNA polymerase I subunit RPA1	=""	14.4884694049977	14.4506812607452	NA	14.6133864896019	14.7084803131193	14.6153105269583	0.176150443688398	0.057525020023527	0.294775867353269	14.5752655990845	3.69546665204851	-3.96953461021039	0.0114391753175782	0.020131779805393	0	0
O95613	PCNT	Pericentrin	=""	NA	17.691799053486	17.6863825145802	17.4442069801857	NA	17.4795589471073	-0.227207820386564	-0.345720108471414	-0.108695532301714	17.5754868738398	-5.02713847623722	-2.69000392747057	0.00478269442442603	0.00974313670650724	0	0
O95630	STAMBP	STAM-binding protein	=""	16.191577307149	16.274783406768	16.262694173149	16.3423946140919	16.3581644741926	16.3436390200978	0.105047740438799	0.0186869643166299	0.191408516560968	16.295542165908	2.90334066819576	-5.01943745280857	0.0240504991614183	0.0380937791315338	0	0
O95639	CPSF4	Cleavage and polyadenylation specificity factor subunit 4	=""	15.1871420096554	15.4232747162769	15.2163226233936	15.4620982147266	15.4942174989623	15.4713131345004	0.200296499621144	0.0424510923219755	0.358141906920313	15.3757280329192	3.04978679404648	-4.82585299695633	0.0204364822167665	0.0330533714726576	0	0
O95644	NFATC1	Nuclear factor of activated T-cells, cytoplasmic 1	=""	14.8286132196094	NA	14.4470130712165	14.9035202306713	14.8780242335447	14.9156448625584	0.261249963511805	-0.0179432443899222	0.540443171413532	14.79456312352	2.34304377509926	-5.79372440769819	0.0616077025625189	0.0866721941104146	0	0
O95721	SNAP29	Synaptosomal-associated protein 29	=""	15.7858792973365	15.7397760006839	15.6739221680369	15.6217618056223	15.6605335287033	15.5327123524358	-0.128189926431972	-0.245349251009657	-0.0110306018542872	15.6690975254698	-2.6265138707297	-5.44024645701656	0.0363492180260369	0.0545404148011379	0	0
O95747	OXSR1	Serine/threonine-protein kinase	=""	17.1589078425289	17.1858609007801	17.1862577534902	17.3023601760524	17.3610859783908	17.297442292769	0.14328731680434	0.060952766137403	0.225621867471277	17.2486524906686	4.15387524783255	-3.25548486363946	0.00471641228762235	0.00965708192027281	0	0
O95758	PTBP3	Polypyrimidine tract-binding protein 3	=""	17.0763300479979	17.0502395749512	17.1138178199428	17.1737490847496	17.1487491735018	17.0498918208146	0.0440008787246704	-0.0616021964811176	0.149603953930458	17.102129586993	0.997585081809853	-7.61750345403104	0.353654909050727	0.405640315843984	0	0
O95777	LSM8	U6 snRNA-associated Sm-like protein LSm8	=""	16.9233646887672	16.8421336850739	16.765868120408	16.3892749148984	16.4713633376636	16.311175555915	-0.453184228590708	-0.594227653970994	-0.312140803210421	16.617196717121	-7.72235941490429	0.509867747814424	0.000168743136110642	0.000706772162797766	0	0
O95782	AP2A1	AP-2 complex subunit alpha-1	=""	16.9742285324805	17.0398906565929	17.0871445166129	17.0302808615206	17.0454629983514	17.0418001086862	0.00542675429057127	-0.088371017074173	0.0992245256553155	17.0364679457074	0.138149755307176	-8.13979088620656	0.894194100052766	0.913755632089516	0	0
O95793	STAU1	Double-stranded RNA-binding protein Staufen homolog 1	=""	16.2660804609579	16.3599911410195	16.2769833274623	16.4188985106945	16.3982105037515	16.4153028676601	0.109785650888821	0.0191773989552162	0.200393902822425	16.3559111352576	2.89204900785081	-5.03608695536955	0.0244311590569081	0.0385416567606403	0	0
O95817	BAG3	BAG family molecular chaperone regulator 3	=""	15.7511179624157	16.0128722318036	15.8572097111433	15.8266459983332	15.7125313011365	15.4673476193081	-0.204891662194958	-0.46089390822968	0.051110583839763	15.7712874706901	-1.92357259060714	-6.46301156690608	0.099145293626961	0.131304386946614	0	0
O95825	CRYZL1	Quinone oxidoreductase-like protein 1	=""	15.0689332546804	15.1469683528032	15.0264091528078	15.3310191010064	15.0536437690934	15.142028650389	0.0947935867324912	-0.0874026921070178	0.276989865572	15.1281670467967	1.25045343348512	-7.34304526714804	0.254376275426268	0.303489616915496	0	0
O95831	AIFM1	Apoptosis-inducing factor 1, mitochondrial	=""	17.6605697816797	17.6086916394809	17.5867671244274	18.1868794300227	18.1363547813891	18.1006140089519	0.522606558258573	0.428586949046863	0.616626167470284	17.8799794609919	13.2735103392175	4.47376081579224	4.78770645438868e-06	6.43648944848997e-05	1	1
O95834	EML2	Echinoderm microtubule-associated protein-like 2	=""	17.0700559653567	17.4732873586818	17.2692857318667	16.9632371764545	17.0109072447695	17.0246747163795	-0.271269972767229	-0.50457308249414	-0.0379668630403177	17.1352413655848	-2.79453315266977	-5.19660358360152	0.0289350014087892	0.0447785259150449	0	0
O95861	BPNT1	3'(2'),5'-bisphosphate nucleotidase 1	=""	18.081824200695	18.0988316748388	18.059778350977	18.0019023455418	17.9359629688183	17.9471184675159	-0.118483481544924	-0.201704887063622	-0.0352620760262263	18.0209030013978	-3.39821286520399	-4.29977689257876	0.0122839797169712	0.0214269924683371	0	0
O95864	FADS2	Acyl-CoA 6-desaturase	=""	14.9231024851397	15.0391900179207	15.4511163949073	14.9361926885146	14.9651003765935	14.9873216084459	-0.174931408137914	-0.486624527964887	0.13676171168906	15.0503372619203	-1.34886549774784	-7.22607430566378	0.22259148942564	0.268591131723758	0	0
O95865	DDAH2	N(G),N(G)-dimethylarginine dimethylaminohydrolase 2	=""	17.0976179311081	16.9560128604451	16.95202795111	16.3380817379119	16.3383581979208	16.357365052523	-0.657284584769126	-0.772062658002559	-0.542506511535693	16.6732439551698	-13.742744097402	4.55360172798368	4.63643069646489e-06	6.33286612582283e-05	-1	-1
O95881	TXNDC12	Thioredoxin domain-containing protein 12	=""	17.3668384292892	17.3556783984279	17.4084500212179	17.6968653220617	17.742063399632	17.7079671143659	0.33864299570816	0.257498643843571	0.419787347572748	17.5463104474991	9.96119909730004	2.42471329306136	2.95534335259322e-05	0.00020012103881442	0	0
O95983	MBD3	Methyl-CpG-binding domain protein 3	=""	14.5975946812811	14.6229043071011	NA	14.8335904929918	14.633252585059	14.5725626064374	0.0695524006383561	-0.13956348312244	0.278668284399152	14.6519809345741	0.832825694616247	-7.65357207551318	0.439704065917766	0.490220228830649	0	0
O95999	BCL10	B-cell lymphoma/leukemia 10	=""	15.6094394405801	15.7633052551661	15.6132715580232	15.2006907455044	15.3159379367335	15.0382609176924	-0.477042217946357	-0.669836514870252	-0.284247921022462	15.42348430895	-5.94690091775033	-1.19001588095585	0.000761457146812067	0.00227364669188955	0	0
O96000	NDUFB10	NADH dehydrogenase [ubiquinone] 1 beta subcomplex subunit 10	=""	17.6696820476972	17.5959636769198	17.5945701078351	17.6376829946525	17.7548614141155	17.7319227024672	0.088083759594344	-0.0196566873980165	0.195824206586704	17.6641138239479	1.95765922012945	-6.41282897176471	0.0936820107092585	0.125151537331419	0	0
O96005	CLPTM1	Cleft lip and palate transmembrane protein 1	=""	15.1976925904652	15.6180360714147	15.4073956869622	15.4763334943866	15.6992180328914	14.9077447577635	-0.0466093546002408	-0.551849932047952	0.45863122284747	15.3844034389806	-0.221719012919351	-8.12249662129966	0.831353542596414	0.859096499210992	0	0
O96008	TOMM40	Mitochondrial import receptor subunit TOM40 homolog	=""	17.7132321223253	17.7349492764472	17.6883192985447	17.8368843116827	17.7991634346563	17.8146379439992	0.104728331007003	0.0266079488272946	0.182848713186711	17.7645310646092	3.19983542514482	-4.58555940947972	0.0160164035976785	0.0267036952905033	0	0
O96011	PEX11B	Peroxisomal membrane protein 11B	=""	15.9990845892326	16.130990034961	15.8428017260077	15.7246546918955	15.5059603164724	15.6333721833945	-0.369629719479622	-0.579299235005586	-0.159960203953658	15.8061439236606	-4.23701167808519	-3.19484513209467	0.00458476925230516	0.00942253844843625	0	0
O96019	ACTL6A	Actin-like protein 6A	=""	17.5396212445541	17.4557128969939	17.5608480298677	17.6481827774731	17.6684441641483	17.6711020582015	0.143848942802407	0.0502370122090545	0.23746087339576	17.5906518618731	3.66925550010211	-3.91870049231368	0.00865705929912253	0.015895306747756	0	0
P00338	LDHA	L-lactate dehydrogenase A chain	=""	21.9245984527216	21.9324184735809	22.0468595612352	21.6473080391658	21.6501471309729	21.6264740692624	-0.326649082712233	-0.429673697494334	-0.223624467930132	21.8046342878231	-7.58766527729192	0.472167037216446	0.000169983747837979	0.000706905931527659	0	0
P00367	GLUD1	Glutamate dehydrogenase 1, mitochondrial	=""	18.7711927556549	18.7674330731517	18.8054794478858	19.1907161272211	19.239709609055	19.097467711283	0.394596056955542	0.287086500598923	0.502105613312162	18.9786664540419	8.78809773406256	1.46824156023379	7.05345183954719e-05	0.000380417089428416	0	0
P00374	DHFR	Dihydrofolate reductase	=""	16.9037088443086	16.989894693411	16.9896661737448	17.0265328680029	17.1817968468231	16.9850980487537	0.1033860173718	-0.0401708734138084	0.246942908157409	17.0127829125074	1.73087550593778	-6.73079843338344	0.130496543650501	0.167512097950993	0	0
P00387	CYB5R3	NADH-cytochrome b5 reductase 3	=""	19.4818182677301	19.4058826988334	19.376368086434	18.8685501433139	18.708724125357	18.7511170145419	-0.645225923261542	-0.773679838866777	-0.516772007656306	19.0987433893684	-12.0577734619851	3.61786937261076	1.06849725769921e-05	0.000105547614416453	-1	-1
P00390	GSR	Glutathione reductase, mitochondrial	=""	17.3344562469359	17.3195290111349	17.2570373159169	17.0180755463898	17.0828677613354	17.0992525690262	-0.236942232412115	-0.332253947494065	-0.141630517330165	17.1852030751232	-5.93778069968081	-1.11711050481338	0.000691051688122277	0.00209750930888215	0	0
P00450	CP	Ceruloplasmin	=""	17.2322566265867	17.2649946747189	17.3152075708032	15.3118424427449	14.7721534126334	NA	-2.22882169634708	-2.61608195753317	-1.84156143516098	16.3792909454974	-14.4112418161512	3.70288826616903	1.44157268438714e-05	0.000130059491169222	-1	-1
P00491	PNP	Purine nucleoside phosphorylase	=""	19.0783295821879	19.0104371755001	19.0716225496343	18.9955049464561	19.0623848163061	19.0115070168179	-0.0303308425807423	-0.120051644002478	0.059389958840993	19.0382976811504	-0.806898948881896	-7.79395577402956	0.447448015007514	0.498450577752914	0	0
P00738	HP	Haptoglobin	=""	18.0977487121745	18.8477549101332	18.3747906631058	17.9065503633091	18.1241927334471	18.0171699188231	-0.424127089944712	-0.859836456852294	0.0115822769628705	18.2280345501655	-2.33952228382143	-5.86322424204305	0.0547417611489243	0.0778072685541183	0	0
P00813	ADA	Adenosine deaminase	=""	15.631748412093	15.7015466434079	15.5819329410619	16.4471461697519	16.4405147628732	16.4544891897516	0.808974041937951	0.712888202121974	0.905059881753927	16.0428963531566	20.1148078937243	7.45907147236061	3.25193723709752e-07	1.47713417381552e-05	1	1
P04350	TUBB4A	Tubulin beta-4A chain	=""	18.0317217208924	18.0494201785102	18.0782319984305	17.0945685264503	17.0722173942543	17.1290266246893	-0.954520450813067	-1.03595710364883	-0.873083797977303	17.5758644072045	-27.9764845540909	9.84545597010726	3.48658171835147e-08	4.57572343608412e-06	-1	-1
P04439	HLA-A	HLA class I histocompatibility antigen, A alpha chain	=""	16.6050181504581	16.5469847975096	16.367743431731	17.1958893954904	17.2394909459142	17.2020868635115	0.705906941739137	0.551836955889161	0.859976927589113	16.8595355974358	11.0117788282191	2.94517545158901	1.95777752896888e-05	0.000153285081529496	1	1
P04908	H2AC8	Histone H2A type 1-B/E	=""	21.7654986121829	21.7730036574671	21.7510851838829	22.8114684224861	22.8123306881069	22.8051409004424	1.04645085250084	0.974097390081635	1.11880431492004	22.2864212440947	34.5213154431792	11.2799863230463	8.6140050165284e-09	1.69572841611088e-06	1	1
P06753	TPM3	Tropomyosin alpha-3 chain	=""	17.6747783944737	18.2636150109623	17.3373263274153	18.3133578615297	18.0856648179205	18.1789964121678	0.434099786255583	-0.0965233330737066	0.964722905584873	17.9756231374115	1.96621712202739	-6.4026339640954	0.0932792615417572	0.12473442251775	0	0
P06899	H2BC11	Histone H2B type 1-J	=""	20.7073990025406	20.7638857725425	20.6333714307925	21.2907363276069	21.291537442419	21.2848575455814	0.587491703243906	0.487635360687792	0.68734804580002	20.9952979202472	14.0741352965492	4.8346390784821	3.51726032648344e-06	5.23976727556128e-05	1	1
P07437	TUBB	Tubulin beta chain	=""	22.0573584838876	22.0628252533683	21.9095801142981	22.3690071682609	22.3699369757213	22.3621840072068	0.357121433211653	0.239383383554645	0.47485948286866	22.1884820004572	7.28117950781571	0.139444693229613	0.000232535543618165	0.000887628750985684	0	0
P07951	TPM2	Tropomyosin beta chain	=""	19.0587712582791	18.9618018020845	19.1671904720907	19.5781298119199	19.6216360604381	19.2711691258743	0.427723821925987	0.181156492811927	0.674291151040047	19.2764497551144	4.16923118954364	-3.28285290268255	0.00496466421596066	0.0100755630185475	0	0
P08134	RHOC	Rho-related GTP-binding protein RhoC	=""	NA	16.115051797574	15.8189123354467	15.6959678642881	15.7749603783144	NA	-0.231517945209124	-0.527008282936456	0.0639723925182084	15.8512230939058	-2.08600396651348	-6.09174071144473	0.0978056481603671	0.129654817859534	0	0
P0C0S8	H2AC15	Histone H2A type 1	=""	23.9461108424275	23.9480565226877	23.9423741663834	23.9524776905224	23.9532390235817	23.9468908370078	0.0053553398710946	-0.0660574561705056	0.0767681359126948	23.9481915137684	0.178994142679595	-8.13238332737479	0.863240300080192	0.8873891335401	0	0
P11388	TOP2A	DNA topoisomerase 2-alpha	=""	17.8031666203959	17.7778640318784	17.7087483531023	16.8879754767919	16.9145428035597	16.9408755688414	-0.848795052061199	-0.941431738736327	-0.75615836538607	17.3388621424283	-21.8781093214714	8.08876812327551	1.81468328011458e-07	1.02066675918281e-05	-1	-1
P11908	PRPS2	Ribose-phosphate pyrophosphokinase 2	=""	18.8560040841413	18.8955289414677	18.8665752068891	19.0608616657045	19.0338396126854	19.0087259397827	0.161772995224858	0.0822515787974181	0.241294411652298	18.9535892417785	4.85567642577895	-2.35726885935611	0.00209286525945734	0.00504132419775534	0	0
P12814	ACTN1	Alpha-actinin-1	=""	17.8919537567661	17.8015456544075	17.8729417414706	18.1292820050353	18.2290215307192	18.0696208314585	0.287161071522885	0.163650769823026	0.410671373222743	17.9990609199762	5.58116731647602	-1.57106047078233	0.00106262938200006	0.00290248421882275	0	0
P13747	HLA-E	HLA class I histocompatibility antigen, alpha chain E	=""	15.799426897555	15.6870905690376	15.8987973467403	16.2335693703702	16.0488041047139	16.0798690865022	0.325642582751145	0.152849401148625	0.498435764353666	15.9579262291532	4.52942068715883	-2.82280687191587	0.00327773198122518	0.00718106541249462	0	0
P13798	APEH	Acylamino-acid-releasing enzyme	=""	16.6387400294584	16.8959578665058	16.9062599362374	16.6605986681833	16.7770658069974	16.772991715489	-0.0767672138439544	-0.270114325767423	0.116579898079514	16.7752690038119	-0.954258768990327	-7.6594097177137	0.37416845660114	0.426648020849293	0	0
P13804	ETFA	Electron transfer flavoprotein subunit alpha, mitochondrial	=""	18.8382220009698	18.90198733079	18.8517641775494	18.7191866987153	18.7390323413321	18.6598799551347	-0.157958171375654	-0.248969081478513	-0.0669472612727947	18.7850120840819	-4.14263298675068	-3.27045053763669	0.0047810371395478	0.00974313670650724	0	0
P13807	GYS1	Glycogen [starch] synthase, muscle	=""	16.3682837129761	16.3624279769732	16.3479141988575	16.1755103790929	16.1483652514216	16.1904322116669	-0.18810601554183	-0.263722349533442	-0.112489681550219	16.2654889551647	-5.93765397675689	-1.10784681593444	0.000682888745484932	0.00207887800903431	0	0
P13861	PRKAR2A	cAMP-dependent protein kinase type II-alpha regulatory subunit	=""	16.5379806676928	16.4088715487313	16.3669003911477	16.1988899055968	16.2439251496755	16.1572843840934	-0.237884389402026	-0.366396331959946	-0.109372446844107	16.3189753411563	-4.44349928663515	-2.92143720066793	0.00356477951900135	0.00769344741923863	0	0
P13987	CD59	CD59 glycoprotein	=""	17.7005759534231	17.5002836979621	17.6951998654085	18.6299791801356	18.6902006421684	18.5782721689807	1.00079749149701	0.845553962416847	1.15604102057718	18.1324185846797	15.4939008095621	5.35054264845467	2.30121893160435e-06	4.37390301758731e-05	1	1
P13995	MTHFD2	Bifunctional methylenetetrahydrofolate dehydrogenase/cyclohydrolase, mitochondrial	=""	17.425362467242	17.651138491913	17.5647549364607	17.7217947255038	17.6940973738159	17.6696589632764	0.1480983889935	0.00274664626753493	0.293450131719464	17.6211344930353	2.44882731632711	-5.70317139604821	0.0468894725814839	0.0681219749259724	0	0
P14314	PRKCSH	Glucosidase 2 subunit beta	=""	17.8709547021317	17.8335523520566	17.8792646297059	18.1953007196853	18.2327661424829	18.2396689708027	0.361321383025587	0.281341954706936	0.441300811344237	18.0419179194775	10.7830889388816	2.99086131451661	1.78721233754779e-05	0.000144857294403976	0	0
P14316	IRF2	Interferon regulatory factor 2	=""	15.5376597251676	15.4392355660685	15.7291331241543	15.8905915689268	15.9348499039931	15.940884774748	0.353432610759173	0.175627714610864	0.531237506907481	15.745392443843	4.77739304526017	-2.51701221478458	0.00249009595108856	0.00580110265528323	0	0
P14317	HCLS1	Hematopoietic lineage cell-specific protein	=""	19.0108685855432	19.0576144955905	19.0288392150012	19.4741581706508	19.519385376935	19.5234312788049	0.473217510085242	0.392240891838667	0.554194128331816	19.2690495204209	13.9485476138578	4.84957771265414	3.40881732243931e-06	5.23094307583796e-05	0	0
P14324	FDPS	Farnesyl pyrophosphate synthase	=""	18.133382319868	17.4435473022847	18.1326625014865	18.5677450826631	18.4742559738593	18.6467194170449	0.65970944997602	0.210252229907199	1.10916667004484	18.2330520995344	3.52770624447144	-4.14781971649677	0.0109168093148337	0.0193982762551138	1	1
P14384	CPM	Carboxypeptidase M	=""	15.0448401237678	14.8992351432227	15.1391302341376	14.5471254041914	14.5051553028466	14.2441297314596	-0.595598354210141	-0.828562596109869	-0.362634112310413	14.7299359899376	-6.14458128150727	-0.983319703660557	0.000633670981035831	0.00196888074829171	-1	-1
P14406	COX7A2	Cytochrome c oxidase subunit 7A2, mitochondrial	=""	17.7320904920858	17.9586416093847	17.8514517280725	17.9468276166571	18.2172924502689	18.1058923108597	0.242609516080915	0.0373997680887963	0.447819264073033	17.9686993678881	2.84143623562522	-5.12816039521111	0.0271274551216297	0.0423108468110988	0	0
P14550	AKR1A1	Aldo-keto reductase family 1 member A1	=""	19.189943051355	19.1566022251898	19.2357369308684	18.5098066282904	18.560196861509	18.5581979398902	-0.651360259241169	-0.739635932712489	-0.56308458576985	18.8684139395171	-17.6119740641747	6.54282083145339	7.42831524673975e-07	2.40852197882527e-05	-1	-1
P14618	PKM	Pyruvate kinase PKM	=""	22.1899614665531	22.1954244671938	22.1794697819521	22.5535882815963	22.693643619801	22.6833187348856	0.455231640194654	0.345012675509751	0.565450604879558	22.4159010586636	9.89572839699667	2.27993905988647	3.45163211856458e-05	0.000224356087706697	0	0
P14625	HSP90B1	Endoplasmin	=""	19.7649213779433	19.7252869122375	19.7454686116563	19.6385489268927	19.788703459792	19.7241600932166	-0.0280881406452629	-0.137822475168623	0.0816461938780968	19.7311815636231	-0.613264810697689	-7.94023980623623	0.560303757708287	0.609150751970035	0	0
P14678	SNRPB	Small nuclear ribonucleoprotein-associated proteins B and B'	=""	18.3609354276697	18.5101748800065	18.3426625501765	18.684137583974	18.6737537979254	18.633727175688	0.259281899911564	0.133901458465587	0.38466234135754	18.5342319025733	4.96415193762081	-2.28087636795876	0.00200423973081957	0.00489013926298782	0	0
P14854	COX6B1	Cytochrome c oxidase subunit 6B1	=""	18.6048828457164	18.5797510777957	18.5446336478166	18.861455954519	18.8244316485573	18.7600396251194	0.238886552289038	0.143455982263237	0.33431712231484	18.6958657999207	5.97904947218588	-1.07261659946601	0.000664146982794164	0.00203976270473383	0	0
P14859	POU2F1	POU domain, class 2, transcription factor 1	=""	14.5503348151217	14.6924330524008	14.4522007528572	15.1207239091288	15.2294631581959	15.0789449125804	0.578054453175129	0.406573464299597	0.749535442050662	14.8540167667141	8.10178738730516	0.832265713639439	0.000126881068043074	0.000577990452110267	1	1
P14866	HNRNPL	Heterogeneous nuclear ribonucleoprotein L	=""	18.8880438747858	18.8684230726704	18.9344997429513	19.1768979273813	19.1829854770992	19.2007773787164	0.289898030929802	0.208912956887979	0.370883104971624	19.0419379122674	8.54413498247846	1.34283417630216	7.72111920371348e-05	0.000404551416833352	0	0
P14868	DARS1	Aspartate--tRNA ligase, cytoplasmic	=""	18.0340745222669	18.0314105272244	18.0212063805685	18.2150268279162	18.1516940661802	18.1588888462642	0.146306103433606	0.0657214840543049	0.226890722812907	18.1020501950701	4.33349304464982	-3.01883320189982	0.00380452292599389	0.00809048239509194	0	0
P14927	UQCRB	Cytochrome b-c1 complex subunit 7	=""	18.2059974086538	18.1484309895462	18.0756506224216	18.3599497174031	18.4297361613979	18.3918297355877	0.250478864589059	0.143912984740261	0.357044744437857	18.268599105835	5.62753328569461	-1.48801980495435	0.000974090115534185	0.00270874016840842	0	0
P15104	GLUL	Glutamine synthetase	=""	19.091290677537	19.1350406427174	19.0755294009085	16.87928529206	16.904550090286	17.0371561356336	-2.16028973439444	-2.28082277861061	-2.03975669017826	18.0204753731904	-43.0237772343675	12.3143768670865	3.00720935211528e-09	9.52983366775333e-07	-1	-1
P15121	AKR1B1	Aldo-keto reductase family 1 member B1	=""	17.8122549092113	17.5145939576852	17.530286564298	18.2986809506775	18.2846038957013	18.2884949058145	0.671548106999584	0.475847554127635	0.867248659871533	17.9548191972313	8.24732571450577	0.952597300671437	0.000114074609753598	0.000534676232110403	1	1
P15153	RAC2	Ras-related C3 botulinum toxin substrate 2	=""	19.937602632537	20.0634777821025	19.9947344843974	20.6179350031271	20.5830267242474	20.6494254206339	0.618190749657138	0.513905298817666	0.722476200496611	20.3077003411742	14.1888043731687	4.87235548422604	3.41643597115687e-06	5.23094307583796e-05	1	1
P15170	GSPT1	Eukaryotic peptide chain release factor GTP-binding subunit ERF3A	=""	17.5545222469856	17.488459264244	17.4673595117058	17.6101407799386	17.5643294279129	17.5306369599165	0.0649220482775341	-0.0311713081310787	0.161015404686147	17.5359080317839	1.61413384372283	-6.88739854503559	0.152697885595469	0.19256766344421	0	0
P15289	ARSA	Arylsulfatase A	=""	15.5655681829623	15.3140517234879	15.7004821058255	15.8849756258665	15.8632109598915	15.8262099289675	0.33143150081661	0.104170697838158	0.558692303795062	15.6924164211669	3.50507501110315	-4.17933912738877	0.0112373279165315	0.0198271931741106	0	0
P15311	EZR	Ezrin	=""	19.4841147459428	19.3304714695992	19.4190228656326	19.1271609090388	19.1404978626135	19.1271079073951	-0.279614134042358	-0.389033019339277	-0.170195248745439	19.271395960037	-6.12257935896689	-0.962942529648639	0.000612150336911879	0.00192809866117616	0	0
P15374	UCHL3	Ubiquitin carboxyl-terminal hydrolase isozyme L3	=""	16.6427372836282	16.4712452761774	16.6403230583937	16.9098186141745	16.8719562961833	16.8336041946818	0.287024495613466	0.152552954383661	0.42149603684327	16.7282807872065	5.12759803799326	-2.09535186134264	0.0017031664254364	0.00427108887033915	0	0
P15498	VAV1	Proto-oncogene vav	=""	19.5274534360347	19.5892203785884	19.5327301252072	19.7114330370803	19.6957622960398	19.6600252739939	0.139272222427913	0.0544460659083684	0.224098378947457	19.6194374244907	3.91888514439922	-3.57201751483807	0.00629330740740556	0.0122143346583167	0	0
P15586	GNS	N-acetylglucosamine-6-sulfatase	=""	16.3604487697679	16.5680453208031	16.5097658212538	16.7552187077902	16.7465572541829	16.7257129955724	0.263076348573563	0.125983825150592	0.400168871996534	16.610958144895	4.61207228004881	-2.71989607151555	0.00298789046995032	0.00663547633777846	0	0
P15880	RPS2	40S ribosomal protein S2	=""	18.9625700993646	19.0406296265343	18.8905254431094	19.3703034813542	19.4890545273045	19.4143838041695	0.460005547940007	0.334220159002965	0.585790936877049	19.1945778303061	8.77880762689334	1.40381858329637	7.59463842953466e-05	0.000401743253585365	0	0
P15907	ST6GAL1	Beta-galactoside alpha-2,6-sialyltransferase 1	=""	14.9427425512772	15.0176222100039	14.8276856429256	14.8945794134174	14.9192360323995	14.7515370064792	-0.0742326506368869	-0.233968774212567	0.0855034729387935	14.8922338094171	-1.11691441841018	-7.49285770486721	0.303708903989795	0.354670228557575	0	0
P15927	RPA2	Replication protein A 32 kDa subunit	=""	17.0238658563717	17.0297001262936	17.3051333126877	17.4778192152896	17.5099860592004	17.4255132464885	0.351539741875161	0.157238624398769	0.545840859351553	17.2953363027219	4.34837711219345	-3.05168946206495	0.0040286749734041	0.00847559406618449	0	0
P16070	CD44	CD44 antigen	=""	17.5898536499882	17.4823576413019	17.228916154522	17.560629596603	17.7089999666038	17.6475232893721	0.205341802255614	-0.0233610093457699	0.434044613856997	17.5363800497318	2.15791302165187	-6.12757989077658	0.0709103691050648	0.0981069162919471	0	0
P16104	H2AX	Histone H2AX	=""	19.1175892121745	19.1488714285409	19.1842343292111	18.5983241062903	18.5052742238576	17.9388333791659	-0.802754420204206	-1.19972615906251	-0.405782681345899	18.7488544465401	-4.86016692903894	-2.41690474985457	0.00227623983880414	0.00537559296978939	-1	-1
P16150	SPN	Leukosialin	=""	17.1301495781519	16.2380601929381	17.1747673384446	16.6384911498746	16.7515424353154	16.7833671226068	-0.123192133912596	-0.709278185001027	0.462893917175835	16.7860629695553	-0.505184087852893	-8.00639387097277	0.630144042153321	0.675749797733289	0	0
P16152	CBR1	Carbonyl reductase [NADPH] 1	=""	19.6769799425274	19.4956979757886	19.6895736724711	19.1246213351806	19.1254071509878	19.055052849134	-0.519056751828252	-0.663348841993561	-0.374764661662943	19.3612221543483	-8.64570454761529	1.27302005495357	8.59331360609435e-05	0.00043584789596682	-1	-1
P16219	ACADS	Short-chain specific acyl-CoA dehydrogenase, mitochondrial	=""	17.6251943308579	17.654122049904	17.5969314830651	17.8036996956173	17.7781034260536	17.9011174247062	0.202224227516691	0.0981938623694065	0.306254592663975	17.7265280683674	4.65240598077448	-2.63393467067225	0.00271704143018181	0.00615803139932653	0	0
P16220	CREB1	Cyclic AMP-responsive element-binding protein 1	=""	NA	15.6246066479204	15.8557132264794	16.7349378273943	16.689190475047	16.6867506058867	0.963466365576068	0.777147255508017	1.14978547564412	16.3182397565455	12.9481633540214	3.05203677457237	2.5552238948753e-05	0.000180107341541594	1	1
P16278	GLB1	Beta-galactosidase	=""	16.4982546550942	16.6066412036031	16.6447069757101	17.1168638342614	16.9872062713105	17.1257040506068	0.493390440590399	0.35590324557734	0.630877635603459	16.8298961650977	8.62494926628229	1.25664066433363	8.71865135520505e-05	0.00043826090941747	0	0
P16333	NCK1	Cytoplasmic protein NCK1	=""	14.8852691706894	15.0128946761524	14.8470609159292	15.0671781122378	15.1179139686374	15.1220172364352	0.187294851513155	0.0651449869027337	0.309444716123576	15.0087223466802	3.68074312107156	-3.93021908961624	0.00890781974714073	0.0162582458431257	0	0
P16435	POR	NADPH--cytochrome P450 reductase	=""	16.6416099807998	16.5359742781515	16.6776911305116	15.6203577603822	15.5520937471024	15.6020224440071	-1.02693381265709	-1.13993005260519	-0.913937572708994	16.1049582234924	-21.7924958403231	7.85629450457569	2.32646559303761e-07	1.14495342400208e-05	-1	-1
P16455	MGMT	Methylated-DNA--protein-cysteine methyltransferase	=""	15.8432968748662	15.8134678646231	15.6731576906146	16.1782570502502	16.192098930621	16.0373811304779	0.35927156041504	0.206255118219068	0.512288002611013	15.9562765902422	5.64303586290805	-1.51726575818399	0.00101889513788349	0.00280247005988713	0	0
P16615	ATP2A2	Sarcoplasmic/endoplasmic reticulum calcium ATPase 2	=""	19.0415309301031	19.0067957305284	18.8761421839696	18.3113096297816	18.3057110379199	18.2590306971585	-0.682805826580388	-0.804735591143765	-0.560876062017011	18.6334200349102	-13.4428125541232	4.38743661020078	5.38872047398675e-06	6.93986618051752e-05	-1	-1
P16930	FAH	Fumarylacetoacetase	=""	17.0464764468452	17.2621468255359	17.219346604266	17.4598779503434	17.6481744641469	17.63672984659	0.40560412814439	0.222219436658028	0.588988819630751	17.3787920229546	5.31578439015074	-1.88315056004888	0.00141199805013312	0.00365395927339614	0	0
P16949	STMN1	Stathmin	=""	19.8981335108551	19.8717181320173	19.9462440689583	20.157664093001	20.2229796409045	20.3215492627864	0.328699094953713	0.207712981879159	0.449685208028267	20.0697147847538	6.52177247672627	-0.583689241860868	0.000441513263417363	0.00146957796374185	0	0
P17010	ZFX	Zinc finger X-chromosomal protein	=""	14.4693538920633	14.0601722805222	NA	14.6711015037552	14.9210031953198	14.748607741529	0.515474393908624	0.170763970653286	0.860184817163962	14.5740477226379	3.74439532085166	-3.93447992061809	0.0112937682901619	0.0199140277720322	1	1
P17026	ZNF22	Zinc finger protein 22	=""	15.7491605173232	15.7132520455633	15.9369968723537	16.3841652151995	16.3733619787982	16.4233177365865	0.593811831781302	0.442565773289962	0.745057890272642	16.0967090609707	9.4361068735573	1.87272342295874	5.05709625056265e-05	0.000297171796728159	1	1
P17096	HMGA1	High mobility group protein HMG-I/HMG-Y	=""	20.3034751029233	20.3060173140516	20.2896008660424	20.2123198692616	20.3804891752629	20.4752186554662	0.0563114723244915	-0.105105263519921	0.217728208168904	20.327853497168	0.838448499405867	-7.76587734080546	0.431602710984543	0.48216338527499	0	0
P17480	UBTF	Nucleolar transcription factor 1	=""	16.7278594086554	16.6826274157276	16.6857752156307	17.0211546373305	17.0403105657616	17.0265187138018	0.330573958960063	0.253687500468187	0.407460417451938	16.8640409928179	10.2623447649621	2.63691324417545	2.44771246176526e-05	0.000174764133280442	0	0
P17568	NDUFB7	NADH dehydrogenase [ubiquinone] 1 beta subcomplex subunit 7	=""	15.6284924894037	15.5586270791275	15.438422595067	15.7041885226507	15.7630147476967	15.7205932340297	0.187418113592981	0.0573705956384855	0.317465631547477	15.6355564446626	3.45949059428803	-4.23773481337714	0.0118115351144628	0.020707754946221	0	0
P17612	PRKACA	cAMP-dependent protein kinase catalytic subunit alpha	=""	17.0119871374672	17.147525167632	17.0145668496162	17.0961425703172	17.0205947716669	17.0127431592469	-0.014866217828132	-0.135342012149998	0.105609576493734	17.0505932759911	-0.296212480765744	-8.10051522025891	0.776280744716652	0.809164044038991	0	0
P17655	CAPN2	Calpain-2 catalytic subunit	=""	17.1822647256589	17.1248115600504	17.1883625225487	16.919994862644	16.8924776729102	16.9048115897507	-0.259384894317662	-0.341164459608849	-0.177605329026476	17.0354538222605	-7.57055470286461	0.506966486471034	0.000162178566743796	0.000686580844770969	0	0
P17706	PTPN2	Tyrosine-protein phosphatase non-receptor type 2	=""	15.3210676069407	15.4030380284647	15.4403822900528	15.4777448313191	15.4818247550846	15.5900707595954	0.128384140180266	0.00961547562410447	0.247152804736428	15.4523547119095	2.59484943576861	-5.48677949420675	0.0379993502240087	0.0565781789396909	0	0
P17812	CTPS1	CTP synthase 1	=""	16.9721316964197	16.9392282643153	16.92675854618	16.9898569435179	17.0907675415505	17.0598699330463	0.100791970399907	0.00733334232204627	0.194250598477768	16.996435487505	2.57518844662258	-5.50613209545507	0.0382414808217616	0.0569079487822759	0	0
P17844	DDX5	Probable ATP-dependent RNA helicase DDX5	=""	18.3905840796	18.3262302337911	18.3219782334676	18.3239625079333	18.3259451461497	18.3300616648161	-0.0196077426532248	-0.101857541548995	0.0626420562425455	18.3364603109597	-0.569010882429043	-7.96917303979913	0.5879270306412	0.635422312332215	0	0
P17858	PFKL	ATP-dependent 6-phosphofructokinase, liver type	=""	18.5118208681038	18.5173165166936	18.5345250047155	18.4097663298781	18.4499233030805	18.4207977852136	-0.0943916571135546	-0.17005223509167	-0.0187310791354389	18.4740249679475	-2.97777428260609	-4.90988472278933	0.0216938595248874	0.0347488148640087	0	0
P17900	GM2A	Ganglioside GM2 activator	=""	16.8417978118666	16.848680246915	16.7300414304998	16.0988683641394	16.0177656361648	15.879134673809	-0.808250271722752	-0.965851257257976	-0.650649286187528	16.4027146938991	-12.3257967019294	3.73598253309414	9.70915935560854e-06	9.98449372539445e-05	-1	-1
P17931	LGALS3	Galectin-3	=""	18.3158867545158	18.2519593075871	18.2601738399722	17.5958845570014	17.5357794836447	17.5579173910439	-0.712812823461693	-0.799407788344	-0.626217858579387	17.9196002222942	-19.6476531411505	7.33405531398745	3.61702171506638e-07	1.58121030415371e-05	-1	-1
P17980	PSMC3	26S proteasome regulatory subunit 6A	=""	18.1900568611054	18.150508559038	18.207300209587	17.7736944003945	17.7924620789567	17.7430864661067	-0.412874228090828	-0.494996708645097	-0.33075174753656	17.9761847625314	-12.0000632367692	3.76008022372567	9.01482570213012e-06	9.48277085308038e-05	0	0
P17987	TCP1	T-complex protein 1 subunit alpha	=""	19.6583578386414	19.689693008827	19.725512099821	19.5028594973015	19.4461289492587	19.5399912401214	-0.194861086869228	-0.289174241421306	-0.100547932317149	19.5937571056618	-4.93436650215069	-2.26668870973548	0.00193402396575078	0.00475083765968129	0	0
P18031	PTPN1	Tyrosine-protein phosphatase non-receptor type 1	=""	17.0914608070812	17.10694186526	17.1230051598289	17.1373965188649	17.1719181774585	17.138521780592	0.0421428815817677	-0.0339871797695008	0.118272942933036	17.1282073848476	1.32128305985681	-7.26002450878949	0.229787437948583	0.276668492348753	0	0
P18074	ERCC2	General transcription and DNA repair factor IIH helicase subunit XPD	=""	16.5000839624192	16.2014464777662	16.5203932312986	16.4936839610963	16.5657536629023	16.6553436110777	0.164285854530775	-0.0606063031026343	0.389178012164183	16.4894508177601	1.75571463778068	-6.69681055309749	0.125970206448816	0.162458534849292	0	0
P18077	RPL35A	60S ribosomal protein L35a	=""	17.955682466538	17.7823851454993	17.6752482635496	17.999580285366	18.0694976374825	18.1025796188076	0.252780555356367	0.0739591913176764	0.431601919395057	17.9308289028738	3.39744418248871	-4.33009962754294	0.0129088127371604	0.0222771996891761	0	0
P18085	ARF4	ADP-ribosylation factor 4	=""	14.6279462982532	14.7748049085759	15.2214616048351	15.5608125144746	15.5455559570882	15.5196223224865	0.667259327461702	0.322383415094152	1.01213523982925	15.2083672676189	4.6500739657697	-2.67291123260656	0.00286431701443064	0.00641007259745058	1	1
P18124	RPL7	60S ribosomal protein L7	=""	18.7804804927368	18.6368606464077	18.7306532237457	18.3471889997714	18.3427451862425	18.3648855200801	-0.364391552265364	-0.47078064754465	-0.258002456986077	18.5338023448307	-8.2004247148641	0.99245525802699	0.000107479346064372	0.000507214174235291	0	0
P18206	VCL	Vinculin	=""	18.1718637375265	17.9989408559239	17.9045895767137	17.9216702925126	17.5931589091156	17.8676171839919	-0.23098259484798	-0.483156463604367	0.0211912739084071	17.9096400926307	-2.20144198350104	-6.06447167692504	0.0666367781055699	0.0927530103328034	0	0
P18583	SON	Protein SON	=""	15.6695474004057	15.6916590135847	15.6394913103849	16.1301471300688	16.0868449746418	16.0161523488451	0.410815576393466	0.312724340350424	0.508906812436507	15.8723070296552	10.012681336873	2.41848625569507	3.00640162927347e-05	0.000202088850982382	0	0
P18615	NELFE	Negative elongation factor E	=""	15.3625609550507	15.3425387321883	15.259031628833	15.7297734845254	15.7389773560244	15.6954340640745	0.400017862850765	0.304631752519941	0.495403973181589	15.5213860367827	10.0166432907985	2.44589046606151	2.914670671976e-05	0.000199601929950763	0	0
P18621	RPL17	60S ribosomal protein L17	=""	19.6687447768355	19.7542990897183	19.8108123737489	19.7655589693499	19.8420149224075	19.7524047813794	0.0420408109447088	-0.0750992893844303	0.159180911273848	19.7656391522399	0.861525532267009	-7.74570550456708	0.419508258548872	0.471134784254561	0	0
P18754	RCC1	Regulator of chromosome condensation	=""	17.0638112900608	17.2168335738865	17.0882005329538	17.4248771724606	17.5305399896305	17.4135739370199	0.333381900736637	0.199865861059294	0.466897940413979	17.289639416002	5.99611705396463	-1.12693860254307	0.000716813798952357	0.00216661112672757	0	0
P18846	ATF1	Cyclic AMP-dependent transcription factor ATF-1	=""	14.9379760354164	15.1395931279443	14.8933912340301	15.2093469405162	15.0292201573715	15.0014735232997	0.0896934079322094	-0.111498980378337	0.290885796242756	15.0351668364297	1.07146268158477	-7.54126376416779	0.322220868869713	0.373958968794193	0	0
P18858	LIG1	DNA ligase 1	=""	16.4619039810619	16.5761684404916	16.5134527697858	16.4734780895574	16.4472706865944	16.4399234844442	-0.0636176435811073	-0.159264199979416	0.0320289128172012	16.4853662419892	-1.58878889157167	-6.92105049143921	0.158252553224996	0.198785552621904	0	0
P18859	ATP5PF	ATP synthase-coupling factor 6, mitochondrial	=""	17.9245025238338	17.9321679622499	17.910200086404	18.1710235352639	18.1879302606272	18.166389568803	0.252824264068817	0.179586863593661	0.326061664543973	18.0487023228636	8.23974269053753	1.09039926535645	9.66035773297814e-05	0.000466268755027807	0	0
P18887	XRCC1	DNA repair protein XRCC1	=""	15.713705712022	15.948218660031	15.7194305417589	16.1636263651866	16.1807601981864	16.1842149749041	0.382415541488429	0.220225591220534	0.544605491756324	15.9849927420148	5.66682319937811	-1.49122120175338	0.000995530975475622	0.00274918173187456	0	0
P19174	PLCG1	1-phosphatidylinositol 4,5-bisphosphate phosphodiesterase gamma-1	=""	16.0999356337021	16.1621545668752	16.1890477257244	16.3619963786852	16.3599195387179	16.3303803870579	0.200386126053065	0.112050502040824	0.288721750065306	16.2505723717938	5.41451532198745	-1.69219001025148	0.001151671771411	0.00308755583852988	0	0
P19338	NCL	Nucleolin	=""	19.3955797849631	19.4219585523528	19.4351347405555	19.1818478366351	19.2195110807111	19.1911175655745	-0.220065531650192	-0.297359152990045	-0.14277191031034	19.3075249267987	-6.79573114823098	-0.222645471295629	0.000310241810823102	0.00111186792019307	0	0
P19367	HK1	Hexokinase-1	=""	18.0903491236758	18.0957226300941	18.0691310351607	18.2415586512076	18.2701212842194	18.290704624809	0.18239392376848	0.104982498107701	0.259805349429258	18.1762645581944	5.62384211060675	-1.45407362032287	0.00093055964710477	0.00263038193581615	0	0
P19387	POLR2C	DNA-directed RNA polymerase II subunit RPB3	=""	16.5552539094165	16.5281309186256	16.7075921372116	16.2218728196185	16.3322315945858	15.9377379009958	-0.43304488335118	-0.688447692804668	-0.177642073897691	16.3804698800756	-4.07507223355471	-3.40620914551809	0.00555157076244695	0.0110470245641183	0	0
P19388	POLR2E	DNA-directed RNA polymerases I, II, and III subunit RPABC1	=""	16.581000335156	16.3668914015861	16.5004697449022	16.4664574354842	16.4835740489835	16.5426867733965	0.0147855920733164	-0.129073261019568	0.1586444451662	16.4901799565848	0.247018907425486	-8.11571570860423	0.812532065949481	0.843124387709627	0	0
P19447	ERCC3	General transcription and DNA repair factor IIH helicase subunit XPB	=""	16.8583058124616	16.7444805720941	16.6743450821827	16.6898139052487	15.880222684266	16.6854538590204	-0.340547006067741	-0.863341271181262	0.18224725904578	16.5887703192122	-1.56557660061784	-6.95205197246546	0.164817534737481	0.206003231626529	0	0
P19474	TRIM21	E3 ubiquitin-protein ligase TRIM21	=""	15.8915854530227	15.8825292380317	15.8681410406463	16.1768979107229	16.3108757901214	16.1301773008944	0.325231756679361	0.200869460724871	0.449594052633852	16.0433677889066	6.27779129197369	-0.829511933159514	0.000549225118228121	0.0017539564609927	0	0
P19525	EIF2AK2	Interferon-induced, double-stranded RNA-activated protein kinase	=""	15.5162195733	15.5089148804212	15.4361489881614	15.2324812933895	15.4810488491187	15.53931095071	-0.0694807828881405	-0.266398157920642	0.127436592144361	15.4523540891835	-0.848025155969232	-7.75748521810439	0.426621163827192	0.477578134761034	0	0
P19623	SRM	Spermidine synthase	=""	17.5097843928832	17.4252591476456	17.566643436582	17.2790347131341	17.285905192295	17.2590833869487	-0.225887894910986	-0.331184269104261	-0.120591520717711	17.3876183782481	-5.13623283421592	-2.05048631347127	0.00161107402964554	0.00407724520266584	0	0
P19784	CSNK2A2	Casein kinase II subunit alpha'	=""	16.4151856122276	16.4111713270167	16.3293584408027	16.3307308294471	16.360890434948	16.2940089266019	-0.0566950630166261	-0.151636201979866	0.0382460759466139	16.3568909285073	-1.42631901133976	-7.13078809937546	0.198856090563613	0.243036534631183	0	0
P19838	NFKB1	Nuclear factor NF-kappa-B p105 subunit	=""	16.7705381477253	16.6596462267802	16.6897022961043	17.1501283470837	17.1973671188028	17.1614541012759	0.463020965517522	0.365518902606467	0.560523028428577	16.938139372962	11.3503750122447	3.31800906525737	1.34999417492298e-05	0.000124568754122641	0	0
P19971	TYMP	Thymidine phosphorylase	=""	17.106358641062	17.2783311084371	17.1844342649031	17.0036052864461	17.1018029177878	17.0612964618563	-0.134139782770688	-0.262753913713489	-0.00552565182788764	17.1226381134154	-2.5036382090498	-5.62085269510369	0.0432060857994458	0.06364295695525	0	0
P20290	BTF3	Transcription factor BTF3	=""	18.5770549915921	18.5571374207623	18.6265747923754	18.5355917407218	18.5335655951571	18.5481714991307	-0.0478127899067573	-0.129046351624442	0.0334207718109279	18.5630160066232	-1.40487087563586	-7.15764293929169	0.2047382353272	0.249671936531754	0	0
P20339	RAB5A	Ras-related protein Rab-5A	=""	17.3369848589217	17.2130924789369	17.3414899499566	16.5125435054167	16.5447466347206	16.4762255172	-0.786017210159294	-0.897978987339096	-0.674055432979491	16.9041804908587	-16.8251427895979	6.04510322918634	1.20470537047417e-06	3.01833454638801e-05	-1	-1
P20340	RAB6A	Ras-related protein Rab-6A	=""	17.6165090223977	17.9350281773814	17.6964398045245	17.2912873951099	17.2960956588714	17.2888011088509	-0.457264280490492	-0.651022065870544	-0.263506495110439	17.520693527856	-5.67199952214424	-1.48556341872359	0.000990527186264005	0.00273810724708485	0	0
P20591	MX1	Interferon-induced GTP-binding protein Mx1	=""	16.1209010036537	16.0796089945595	15.9078349481142	14.9622521052836	14.8022923887819	NA	-1.15384273507638	-1.36452810991651	-0.943157360236244	15.5745778880786	-13.7132768435417	3.40116025517987	1.88052261142894e-05	0.000149357934210322	-1	-1
P20645	M6PR	Cation-dependent mannose-6-phosphate receptor	=""	17.2257783019016	17.243961278351	17.1414934096977	17.8173485244009	17.8194149735157	17.8601885217006	0.628573009888949	0.533003395730705	0.724142624047194	17.5180308349279	15.7106390540805	5.68368817104759	1.62319825560824e-06	3.54457035701345e-05	1	1
P20674	COX5A	Cytochrome c oxidase subunit 5A, mitochondrial	=""	19.7101735235857	19.7037992952908	19.7328217662343	19.6880540067301	19.7195025132706	19.5817035325867	-0.0525115108411711	-0.158859121078653	0.053836099396311	19.6893424396164	-1.1822026814538	-7.42150578186287	0.277977858064883	0.327956753778604	0	0
P20700	LMNB1	Lamin-B1	=""	19.2055481875013	19.2996498282509	19.268743582227	19.6043405226063	19.6057458167254	19.6445045063477	0.360216415900087	0.269233243397999	0.451199588402175	19.4380887406098	9.44996594496237	2.05095791237688	4.11831806248809e-05	0.000260921484602694	0	0
P20701	ITGAL	Integrin alpha-L	=""	17.4988416014136	17.3923857012193	17.4515116485899	17.78454623532	17.7950661447288	17.7500615324631	0.328978320429659	0.234451319635219	0.423505321224099	17.6120688106224	8.31260734216019	1.1367265251378	9.31262198824095e-05	0.000456683028462492	0	0
P20839	IMPDH1	Inosine-5'-monophosphate dehydrogenase 1	=""	15.6673568524861	15.6436784309412	15.7068659397333	15.8334440626106	15.7674154828832	15.8141500943195	0.132369472217556	0.0455256847779369	0.219213259657176	15.7388184771623	3.63811900067699	-3.96014777316188	0.00898074608778304	0.0163588474672373	0	0
P20933	AGA	N(4)-(beta-N-acetylglucosaminyl)-L-asparaginase	=""	17.0946348559121	17.1437466965866	17.1491513015325	17.3776649499117	17.3894013288167	17.2768383604525	0.218790595049928	0.116443998638132	0.321137191461724	17.2385729155354	5.11568511590249	-2.06954011976664	0.00163506427215406	0.00412281531020732	0	0
P20936	RASA1	Ras GTPase-activating protein 1	=""	14.8071882179867	14.7889317542963	14.6803161401885	14.973549908936	14.8810377916423	14.9729054568687	0.18368568165846	0.0661431662176275	0.301228197099292	14.8506548783197	3.75131024783057	-3.83347574014972	0.00815390739209895	0.015071877111083	0	0
P20962	PTMS	Parathymosin	=""	16.1464312487333	16.157954050557	15.9629332232592	16.4339108838466	16.4954460897185	16.4776451646411	0.379894538552236	0.237360116986609	0.522428960117862	16.2790534434593	6.40577031366769	-0.717414805241061	0.000500420196707353	0.00163021047532561	0	0
P21127	CDK11B	Cyclin-dependent kinase 11B	=""	16.1429650266396	16.2418084957332	16.1775334557879	16.4857642512743	16.4735809883054	16.5295671292381	0.308868463552365	0.214438337606648	0.403298589498082	16.3418698911631	7.81236184226333	0.709065264287123	0.000136102125363782	0.000609546195273815	0	0
P21266	GSTM3	Glutathione S-transferase Mu 3	=""	16.7895991178235	16.8146324033074	16.8120949131833	15.9386749232132	15.9443257859947	15.9713664326999	-0.853986430802122	-0.929078077001547	-0.778894784602697	16.3784489293703	-27.1448323521201	9.63503003256471	4.2601718888657e-08	4.65453558528177e-06	-1	-1
P21281	ATP6V1B2	V-type proton ATPase subunit B, brain isoform	=""	17.4503160795307	17.4612925206297	17.5415476772388	17.4325432931847	17.4182674675974	17.395223687377	-0.0690406097466862	-0.16011815141052	0.0220369319171475	17.4498651209264	-1.80934397023009	-6.62064503988528	0.115278014688636	0.149932141803624	0	0
P21291	CSRP1	Cysteine and glycine-rich protein 1	=""	16.9044557626878	16.8600968831238	16.7744785474674	17.2408662151563	17.2355194699168	17.1857716377909	0.374375376528359	0.268896254890603	0.479854498166115	17.0335314193572	8.49778880470352	1.23734141724997	8.65143968609033e-05	0.000436207675786456	0	0
P21333	FLNA	Filamin-A	=""	17.1606414459144	17.2415332823653	16.9988166158136	17.5642131429492	17.6001421224139	17.5816771555418	0.448347025603862	0.295279020881856	0.601415030325868	17.3578372941664	7.03976143350937	-0.104063868651334	0.000290540587356899	0.00105248252078312	0	0
P21580	TNFAIP3	Tumor necrosis factor alpha-induced protein 3	=""	14.9015091702298	14.4813354079282	15.0393973625628	14.6888192026455	14.8689869983391	14.8341358045943	-0.0100999783806408	-0.35089027594698	0.330690319185699	14.80236399105	-0.0712297290641554	-8.14781300999656	0.94536205190134	0.955765889596513	0	0
P21796	VDAC1	Voltage-dependent anion-selective channel protein 1	=""	21.2114637380624	21.0898383089971	21.2028038180617	21.2262192037508	21.2623837386866	21.2545248337223	0.0796739703461675	-0.0239947767523671	0.183342717444702	21.2078722735468	1.83923122034099	-6.5797922325586	0.110956344109779	0.145340154166612	0	0
P21912	SDHB	Succinate dehydrogenase [ubiquinone] iron-sulfur subunit, mitochondrial	=""	17.7199053031613	17.5931415658083	17.752109929083	18.161189431084	18.1632325822965	18.1644204421595	0.474561885829154	0.359425131586408	0.5896986400719	17.9256665422654	9.89308192206809	2.23259102570677	3.64493453071757e-05	0.000235808440531869	0	0
P21964	COMT	Catechol O-methyltransferase	=""	18.7536455193251	18.8324809616153	18.8488788262837	17.5122728047262	17.5048378329623	17.5008582250639	-1.30567881482392	-1.39544089456185	-1.21591673508599	18.1588290283294	-34.7193247509274	11.3181271887439	8.29209501914382e-09	1.69572841611088e-06	-1	-1
P22059	OSBP	Oxysterol-binding protein 1	=""	16.0923835351394	16.1997205853415	16.1327741231606	16.2862593797174	16.285137475534	16.245958439949	0.130825683852969	0.0358966668802591	0.225754700825678	16.2070389231403	3.29169733587606	-4.45541982942794	0.0142203066715565	0.0242219809560011	0	0
P22061	PCMT1	Protein-L-isoaspartate(D-aspartate) O-methyltransferase	=""	18.1491241787979	18.2919577349627	18.3289524694393	18.1325499594835	18.1744811095045	18.1554059036398	-0.102532470190699	-0.229342230981045	0.024277290599647	18.205411892638	-1.94093681123217	-6.43786575013767	0.0964693643864009	0.128315428691564	0	0
P22087	FBL	rRNA 2'-O-methyltransferase fibrillarin	=""	18.4142696903244	18.4202699918888	18.3914731247419	18.3951913778859	18.419469990155	18.4063064803711	-0.00168165284771504	-0.0758865212596842	0.0725232155642541	18.4078301092279	-0.0540918414869333	-8.1490577945061	0.95844119961125	0.966153601363791	0	0
P22102	GART	Trifunctional purine biosynthetic protein adenosine-3	=""	18.2927913466579	18.1427303811248	18.3387948943364	18.3444418192814	18.3768827483252	18.323207197865	0.0900717144508327	-0.0449650906390491	0.225108519540715	18.3031413979318	1.60250625968066	-6.90339353406662	0.156401386135799	0.196733099128371	0	0
P22234	PAICS	Multifunctional protein ADE2	=""	19.3202009730643	19.2868088866063	19.3195223321398	19.0978007501355	19.109364846406	19.0702808540979	-0.216361913723699	-0.293483530797061	-0.139240296650336	19.200663107075	-6.69626305118194	-0.320897538000393	0.000338592409933106	0.00118571878243411	0	0
P22307	SCP2	Sterol carrier protein 2	=""	17.9499757900466	17.8930749496191	17.9180899838807	17.652212776437	17.650691720903	17.6252374937688	-0.277666244145848	-0.356790267018202	-0.198542221273495	17.7815471191092	-8.37611333277888	1.20444831128328	8.73023364550765e-05	0.00043826090941747	0	0
P22314	UBA1	Ubiquitin-like modifier-activating enzyme 1	=""	20.0722799179249	20.0567851356066	20.0672579806829	19.8970886897913	19.8188374243521	19.7671570924336	-0.237746609212437	-0.337860359886472	-0.137632858538401	19.9465677067986	-5.68108545865697	-1.41848456195185	0.000911722211044187	0.00259577108846878	0	0
P22570	FDXR	NADPH:adrenodoxin oxidoreductase, mitochondrial	=""	16.5540903293304	16.5056755609802	16.6063776114071	16.3596812356369	16.4483348498235	16.3732491173965	-0.161626099620264	-0.264456237017279	-0.0587959622232492	16.4745681174291	-3.7614803469643	-3.80284869040146	0.00784488709508061	0.0146282197794602	0	0
P22670	RFX1	MHC class II regulatory factor RFX1	=""	16.2684982410677	16.0283247086456	16.1625683470476	16.8844382621605	16.8804789450925	16.8050562355866	0.703527382026241	0.547035621818927	0.860019142233555	16.5048941232668	10.8048215809079	2.81263515769728	2.20162286922046e-05	0.000165783405124907	1	1
P22681	CBL	E3 ubiquitin-protein ligase CBL	=""	16.4969984977783	16.3695590149453	16.164090039594	16.438153284462	16.3496980207091	16.2776798997738	0.01162788420908	-0.203071331415056	0.226327099833216	16.3493631262104	0.130166225211809	-8.14097995552302	0.900380947309072	0.918375237151666	0	0
P22694	PRKACB	cAMP-dependent protein kinase catalytic subunit beta	=""	14.9569142516588	15.0514656261398	14.9119740566439	15.5209378478281	15.5333773987253	15.5340139416067	0.555991751239219	0.451426377796552	0.660557124681885	15.2514471871004	12.7293545948558	4.08817459687535	6.88822753619148e-06	8.01010763280326e-05	1	1
P22695	UQCRC2	Cytochrome b-c1 complex subunit 2, mitochondrial	=""	19.1942416345633	19.3172447821653	19.2161524986447	19.246987827076	19.1873478565319	19.2523540801787	-0.0136497171955732	-0.12086277730618	0.0935633429150341	19.2357214465266	-0.304818360571063	-8.09765523751572	0.769894711760594	0.804332761793858	0	0
P22830	FECH	Ferrochelatase, mitochondrial	=""	15.9078962688791	16.0927215583287	15.9838205647539	16.0753572732702	16.0940406557973	16.0084315141715	0.0644636837590795	-0.0677971242041754	0.196724491722334	16.0270446392001	1.17000200986138	-7.43478224479281	0.282993934416289	0.332877201558383	0	0
P23193	TCEA1	Transcription elongation factor A protein 1	=""	17.0173086690575	17.1312256933065	16.9640515852733	17.1259746076001	17.0785895615926	17.140035187582	0.0773378030457827	-0.0441120069563677	0.198787613047933	17.0761975507353	1.52861335925919	-7.00016854770118	0.173328276618264	0.215857537442357	0	0
P23246	SFPQ	Splicing factor, proline- and glutamine-rich	=""	19.246793227172	19.2337241466895	19.2461433000208	19.3132560728428	19.4808962132651	19.4100737113136	0.159188441179737	0.0436899465664065	0.274686935793067	19.3218144452173	3.3081709130717	-4.45104191728468	0.014374892346361	0.0244249095601547	0	0
P23258	TUBG1	Tubulin gamma-1 chain	=""	16.0406508080453	16.2029317328267	16.1455138402112	16.3057058866175	16.2556069601889	16.2241584478767	0.132124971199989	0.0100315741312112	0.254218368268767	16.1957612792944	2.59773824234808	-5.48253367352257	0.0378455967892124	0.0564102026777011	0	0
P23368	ME2	NAD-dependent malic enzyme, mitochondrial	=""	19.1368450646211	19.1218542666915	19.1932076550968	18.9197954162125	18.9293642266126	18.8842331975189	-0.239504715355146	-0.325092657365113	-0.153916773345179	19.0308833044589	-6.67927467238325	-0.337787940835297	0.00034372171510529	0.00119479257072237	0	0
P23381	WARS1	Tryptophan--tRNA ligase, cytoplasmic	=""	19.0137378561905	19.0181341740425	19.0990342652274	19.0289587580421	19.0302763075985	19.0804138744516	0.00291421487728982	-0.0902053327175155	0.0960337624720952	19.0450925392588	0.0747279717685345	-8.14753143796408	0.94261965607818	0.953343035651913	0	0
P23396	RPS3	40S ribosomal protein S3	=""	19.543300257761	19.4665635176954	19.4822100438086	19.5180263396542	19.4974801516086	19.5062285785169	0.00988708350486789	-0.0741589201337256	0.0939330871434613	19.5023014815074	0.280788265018793	-8.10572766784188	0.787354517143337	0.819219144033837	0	0
P23443	RPS6KB1	Ribosomal protein S6 kinase beta-1	=""	15.3062956533843	15.6219430595205	NA	15.6063510139979	15.2708558008935	NA	-0.0255159490067403	-0.450730292902904	0.399698394889424	15.4513613819491	-0.159763502954294	-7.93266325234468	0.880012303110495	0.90294635419677	0	0
P23458	JAK1	Tyrosine-protein kinase JAK1	=""	15.5625538854234	15.4729453401623	15.5320531182246	15.8165485436784	15.8913065304409	15.7317203638383	0.290674364715768	0.168638121649784	0.412710607781752	15.6678546302947	5.71768943643994	-1.42090806924612	0.000929509680548069	0.00263011158068838	0	0
P23528	CFL1	Cofilin-1	=""	21.3408110662266	21.2559679250477	21.2801048664552	21.7900573663883	21.7929940457607	21.7685072743795	0.491558276266328	0.405251640279981	0.577864912252676	21.5380737573763	13.5943561109129	4.66294957464966	4.02808833888844e-06	5.71281843566042e-05	0	0
P23588	EIF4B	Eukaryotic translation initiation factor 4B	=""	17.0506277289175	17.043911648622	17.0080231806745	17.1614580024805	17.3653142751894	17.4454711937066	0.289893637720791	0.11383476602391	0.465952509417673	17.1791343382651	3.95738988823577	-3.56216390531198	0.00639565647913441	0.0123781104329315	0	0
P23634	ATP2B4	Plasma membrane calcium-transporting ATPase 4	=""	16.0377076835714	16.0485207429442	16.0740991022421	16.4057314064686	16.4182275502779	16.405203794112	0.356278407366954	0.281882141601589	0.430674673132319	16.2315817132694	11.4305251618548	3.40961844695347	1.23154302782121e-05	0.000116967623586646	0	0
P23743	DGKA	Diacylglycerol kinase alpha	=""	17.722451925266	17.6437019811575	17.6433143635459	17.8408631572246	17.8444265869874	17.8471821488326	0.174334541025065	0.0880434119479407	0.260625670102189	17.756990027169	4.82219879358894	-2.3985052339039	0.00217205625459821	0.00517388680870585	0	0
P23786	CPT2	Carnitine O-palmitoyltransferase 2, mitochondrial	=""	16.3490281969322	16.3832968881857	16.297976253316	16.5753042093875	16.5291312104515	16.5367684290204	0.203634170141871	0.114952611342677	0.292315728941066	16.4452508645489	5.48081515888222	-1.61613826339909	0.00107582928841141	0.00292748423166578	0	0
P23919	DTYMK	Thymidylate kinase	=""	16.7294651806797	16.6709003796827	16.7128452438205	16.9906912244748	16.9725605938964	16.9718418333535	0.273960949180612	0.194966257288172	0.352955641073052	16.8413840759846	8.27786942579395	1.12244391257898	9.38943035025818e-05	0.000458907662168257	0	0
P23921	RRM1	Ribonucleoside-diphosphate reductase large subunit	=""	16.0105702743086	15.9507437584296	15.897809661593	15.8551353954023	15.8790784350564	15.8087035967679	-0.105402089034873	-0.206210432876892	-0.0045937451928553	15.9003401869263	-2.50128662835208	-5.61876788678174	0.0427941867604136	0.0632051332860128	0	0
P24534	EEF1B2	Elongation factor 1-beta	=""	18.5008257827289	18.0084496438271	18.0726141937679	18.1685828819062	18.9220584943092	18.1120351255986	0.206928960496668	-0.370127925085462	0.783985846078799	18.297427687023	0.861848080263882	-7.74523787117474	0.419504625663501	0.471134784254561	0	0
P24539	ATP5PB	ATP synthase F(0) complex subunit B1, mitochondrial	=""	18.9324258330823	18.9863554470933	18.9521959637824	18.9489831305358	19.0073034369964	18.9702098931019	0.0185064055586999	-0.0646237243248742	0.101636535442274	18.966245617432	0.531363152839515	-7.99193069858128	0.612338944870386	0.658706530859791	0	0
P24557	TBXAS1	Thromboxane-A synthase	=""	15.0434324039072	NA	14.9308723558755	15.6842417818454	15.6635658849525	15.6514483538889	0.679266293670901	0.559622256882732	0.79891033045907	15.3947121560939	14.1305454821036	3.7385682327374	1.34341201679371e-05	0.000124568754122641	1	1
P24666	ACP1	Low molecular weight phosphotyrosine protein phosphatase	=""	16.6232694588899	16.6048289154594	16.5419352192432	17.0610359018267	17.1211398465042	17.1232792751015	0.511807143279981	0.419300967686853	0.604313318873108	16.8459147695042	13.2106511123962	4.4426351687624	4.91897150956388e-06	6.51079065752149e-05	1	1
P24723	PRKCH	Protein kinase C eta type	=""	15.3908677174899	15.4892677819192	15.4007903215297	15.7213353656894	15.8129562405089	15.714563082983	0.322642956080863	0.213500075811179	0.431785836350546	15.5882967516867	7.08262692491867	-0.0109888881040749	0.000262736934801693	0.000970647442779446	0	0
P24752	ACAT1	Acetyl-CoA acetyltransferase, mitochondrial	=""	18.4683598132984	18.4761342238671	18.5160599132605	18.7274485071464	18.7327914938876	18.6787049441284	0.226130331578826	0.143495812761824	0.308764850395829	18.5999164825981	6.53168355385161	-0.485894861342875	0.000392175230596757	0.00132617783499959	0	0
P25098	GRK2	Beta-adrenergic receptor kinase 1	=""	17.5835954735331	17.586002973055	17.5594869294517	17.7470043065001	17.71701549479	17.6942455836779	0.143060002976092	0.064857888892912	0.221262117059273	17.6478917935013	4.36644058394037	-2.97592772452282	0.00365941140272229	0.00786074655175575	0	0
P25205	MCM3	DNA replication licensing factor MCM3	=""	17.0430290543928	17.0286232780195	16.8730138657705	17.1890516260737	17.081566504059	17.2130955073234	0.179682479757783	0.0337812102140819	0.325583749301485	17.0713966392732	2.9598842767661	-4.95590967717395	0.023077244441528	0.036763517734596	0	0
P25325	MPST	3-mercaptopyruvate sulfurtransferase	=""	16.8597439807601	16.8585880723548	16.9212105265816	16.7808999337201	16.6765782710905	16.6386232045646	-0.181147056773757	-0.294358135402958	-0.0679359781445549	16.7892739981786	-3.83725581392173	-3.7110135164782	0.00726682917584768	0.0137645231674476	0	0
P25440	BRD2	Bromodomain-containing protein 2	=""	15.513480190311	15.505156630251	15.6423552604568	15.8210206752329	15.8957943599507	15.8119702359794	0.289264396714712	0.16926133128637	0.409267462143054	15.6982962253637	5.78635803824828	-1.34629486651455	0.000869736239884891	0.00251257135966746	0	0
P25445	FAS	Tumor necrosis factor receptor superfamily member 6	=""	14.3400232274475	14.4395798798228	14.2975114123982	14.8604898966878	14.9031424910601	14.7724369284032	0.486318265494241	0.35811722480811	0.614519306180372	14.6021973059699	9.10608480299125	1.65553120403706	6.07852072269669e-05	0.000341885777790859	0	0
P25490	YY1	Transcriptional repressor protein YY1	=""	16.8897986023937	16.7149423482259	16.8272184017389	17.0525698305347	16.9799365571238	16.9557060664964	0.185417700598776	0.0543499083479913	0.316485492849562	16.9033619677522	3.39592325193433	-4.32720663577411	0.012826248081142	0.0221624700386378	0	0
P25685	DNAJB1	DnaJ homolog subfamily B member 1	=""	17.5454863628612	17.5198693647637	17.581618869748	17.4572170554587	17.4633306130944	17.4335039273365	-0.0976410004944128	-0.177958745461601	-0.0173232555272245	17.5001710322104	-2.90167343129889	-5.02189531496208	0.0241063056399028	0.038160240289243	0	0
P25705	ATP5F1A	ATP synthase subunit alpha, mitochondrial	=""	20.3941467852375	20.3683837990858	20.3553157349815	20.3307958260626	20.3320558759792	20.2736098503833	-0.0604615889598925	-0.14283295411508	0.021909776195295	20.3423846452883	-1.75198793742206	-6.70019850170059	0.125200487932688	0.161617116975404	0	0
P25774	CTSS	Cathepsin S	=""	16.8911204689882	16.6567863020917	16.7685156116913	17.1533665211151	17.1480309410856	17.2062074328742	0.397060837434569	0.247226005749062	0.546895669120077	16.9706712129744	6.36901599974095	-0.754348697346271	0.000517093877518244	0.00167463070086989	0	0
P25786	PSMA1	Proteasome subunit alpha type-1	=""	19.2216566504734	18.9544787455039	19.1795605486272	19.437771800523	19.4131447068636	19.5846105682713	0.359943710351128	0.160875017363433	0.559012403338824	19.2985371700437	4.34569952003815	-3.05511029277076	0.00404113147058308	0.00848884019277971	0	0
P25787	PSMA2	Proteasome subunit alpha type-2	=""	18.7396667396384	18.7535794573646	18.7631245561173	18.3777615866268	18.3389479444499	18.3468340331301	-0.397609062971188	-0.473189285731981	-0.322028840210396	18.5533190528879	-12.5567117948383	4.08773293939277	6.73194691359949e-06	7.96276639222326e-05	0	0
P25788	PSMA3	Proteasome subunit alpha type-3	=""	18.7625627480396	18.56468054504	18.754260929237	18.850864923041	18.889561444227	18.8763702782094	0.178430807720261	0.036149865293134	0.320711750147388	18.7830501446323	3.01405503679782	-4.87746614012656	0.0214450508478642	0.0344621341905036	0	0
P25789	PSMA4	Proteasome subunit alpha type-4	=""	18.1669359371958	18.089492590138	18.1485913613497	18.0958853437837	18.0458320866703	18.052992797969	-0.0701032200868532	-0.158236425599547	0.0180299854258401	18.0999550195177	-1.89856827595513	-6.49519643812871	0.101341257154817	0.133890941859384	0	0
P26010	ITGB7	Integrin beta-7	=""	14.5850277765391	14.4335141435259	14.6918979933538	14.9936051015112	15.0964086586047	15.0975202539372	0.49236470021143	0.321607618945322	0.663121781477539	14.816328987912	6.93004821306601	-0.207095675143793	0.000318303505801955	0.00113485700128097	0	0
P26038	MSN	Moesin	=""	20.5279609855998	20.5712641900838	20.5169893912638	20.6692832533237	20.7428991383813	20.7618489534291	0.185938926062221	0.0925292085486562	0.279348643575785	20.6317076520136	4.75314147378509	-2.48778618507606	0.00235818373298139	0.00553119520689082	0	0
P26196	DDX6	Probable ATP-dependent RNA helicase DDX6	=""	17.5121880839885	17.4660459784996	17.410304878681	17.6697966960252	17.6324120673718	17.6178751437512	0.177181655326343	0.0831313631283916	0.271231947524295	17.5514371413862	4.49870985674505	-2.8091017564227	0.00315253692367441	0.00694515728349055	0	0
P26358	DNMT1	DNA (cytosine-5)-methyltransferase 1	=""	16.8055465472713	16.8182756987121	16.7865596452733	16.869631087074	16.7843074380114	16.8654338525625	0.0363301621303904	-0.0530654658103235	0.125725790071104	16.8216257114841	0.970015950274784	-7.64520253218713	0.365781477208646	0.417776109070464	0	0
P26368	U2AF2	Splicing factor U2AF 65 kDa subunit	=""	18.0579972955063	18.0762379836602	18.145937699462	18.1482273882802	18.264047265998	18.1616154374955	0.0979057043817662	-0.0123691187743976	0.20818052753793	18.142343845067	2.1271752980018	-6.16948782019067	0.0734963299566867	0.101277942680314	0	0
P26373	RPL13	60S ribosomal protein L13	=""	19.1992587168175	19.0623443310885	19.0948829889553	19.0468494409278	18.968904128728	19.0601347704427	-0.0935325655876262	-0.211115067135389	0.0240499359601367	19.07206239616	-1.90951384396941	-6.48229143710016	0.100911954475548	0.133423849913009	0	0
P26440	IVD	Isovaleryl-CoA dehydrogenase, mitochondrial	=""	16.3108505040778	16.1769653435278	16.1380785396953	16.3902854616645	16.4382823843734	16.4810785790603	0.227917345932457	0.097357160438158	0.358477531426757	16.3225901353999	4.19053314651122	-3.24680686033598	0.00478318721476934	0.00974313670650724	0	0
P26572	MGAT1	Alpha-1,3-mannosyl-glycoprotein 2-beta-N-acetylglucosaminyltransferase	=""	NA	15.0246963521785	14.9460189989956	15.0267911993803	15.1199644357928	15.0414403027575	0.0773743037231327	-0.0470272155774114	0.201775823023677	15.0317822578209	1.5498175150094	-6.86291130015679	0.175798977484975	0.21804769664653	0	0
P26599	PTBP1	Polypyrimidine tract-binding protein 1	=""	18.3876167794903	18.0223066342972	18.0419367695307	18.4945779855223	18.5577802778763	18.4817671750706	0.360755085050339	0.121946450882776	0.599563719217903	18.3309976036313	3.63070118291636	-4.00519527250434	0.00957910606471996	0.0172774975879373	0	0
P26639	TARS1	Threonine--tRNA ligase 1, cytoplasmic	=""	18.4836453847555	18.3973102735492	18.4636030564806	18.4842571397335	18.4532139560903	18.533677970456	0.042196783831475	-0.0540641259611261	0.138457693624076	18.4692846301775	1.04730668809446	-7.56735253549537	0.331460164412468	0.383664096228796	0	0
P26640	VARS1	Valine--tRNA ligase	=""	18.1228564520282	18.1370786506969	18.1119844434685	18.0208145598546	17.968229203535	18.022001818631	-0.120291321390997	-0.199832969688241	-0.0407496730937536	18.063827521369	-3.60967023344448	-4.00005251548465	0.00931641119500735	0.016858850461878	0	0
P27105	STOM	Stomatin	=""	16.5668109647685	16.8531043115321	16.5844245896402	16.858270383277	16.8260085265146	16.8950261915301	0.191655078460325	-0.000444092794727513	0.383754249715378	16.7639408278771	2.39785496096075	-5.77786323901252	0.0503949688190645	0.0726404466868942	0	0
P27144	AK4	Adenylate kinase 4, mitochondrial	=""	16.6021725442385	16.6288150809138	16.7611562887498	16.8229686862159	16.8902458656137	16.8373650758582	0.186145237928567	0.0638487598627355	0.308441715994399	16.757120590265	3.65376523943387	-3.96737885271694	0.00921596252761658	0.0167540849116829	0	0
P27348	YWHAQ	14-3-3 protein theta	=""	19.1060749316196	19.1415750864769	19.0326470038915	19.8404266097027	19.9375619745541	19.8062429636219	0.767978175296861	0.649486857828058	0.886469492765664	19.4774214283111	15.5584027523621	5.42485332354779	2.13212076852422e-06	4.19723202718053e-05	1	1
P27361	MAPK3	Mitogen-activated protein kinase 3	=""	17.4116394410876	17.3649750575565	17.3987074472562	16.8893472124634	16.9091440535218	16.9548000654796	-0.474010204811876	-0.55776297499107	-0.390257434632682	17.1547688795609	-13.50878625193	4.61715039724342	4.19642202803055e-06	5.85736274025435e-05	0	0
P27487	DPP4	Dipeptidyl peptidase 4	=""	16.4902423238433	16.4812391679865	16.4776696162693	16.834648127537	17.0603943019293	17.0937349630474	0.513208761471549	0.344233526426119	0.68218399651698	16.7396547501021	7.29960017288963	0.13502183207267	0.000235111162300359	0.000893473500906154	1	1
P27540	ARNT	Aryl hydrocarbon receptor nuclear translocator	=""	14.1685890918631	14.1955167588966	14.1964950472708	14.1947555998173	14.3071556071049	14.2113033027873	0.0508712038929602	-0.0468473443555697	0.14858975214149	14.2123025679567	1.24456925207917	-7.35051840493265	0.255406445469783	0.304111426278524	0	0
P27635	RPL10	60S ribosomal protein L10	=""	19.4348747287473	19.4157172037191	19.4262453883247	19.0434427279835	19.047865440664	19.1125889512221	-0.357646733640479	-0.440604085553934	-0.274689381727024	19.2467890734434	-10.2902802210952	2.65631157873651	2.40589687345124e-05	0.00017403285520293	0	0
P27694	RPA1	Replication protein A 70 kDa DNA-binding subunit	=""	17.4007961571506	17.3243100375553	17.3653934551128	17.8197553462226	17.8034853211954	17.7818855675909	0.438208861730072	0.353654009107959	0.522763714352184	17.5826043141379	12.3700210278283	3.97941158095823	7.41451509670418e-06	8.17409981627414e-05	0	0
P27695	APEX1	DNA-(apurinic or apyrimidinic site) endonuclease	=""	18.5564937725355	18.4575514636368	18.5087409786752	18.4287036516934	18.3741573423295	18.3106253846626	-0.136433278720677	-0.245499358685252	-0.0273671987561021	18.4393787655888	-2.99707906867586	-4.89282013431918	0.0215705605277959	0.0346032973309695	0	0
P27707	DCK	Deoxycytidine kinase	=""	17.5274530585071	17.4982923274132	17.3955954719348	17.5677191138127	17.5845942863397	17.5290961419393	0.0866895614121752	-0.0205225288233864	0.193901651647737	17.5171250666578	1.93592355466614	-6.44367085744041	0.0966342262215377	0.128439517642285	0	0
P27708	CAD	CAD protein	=""	18.1175044503444	18.1713029761118	18.0856648179205	18.1394537530274	18.1601372231926	18.0929401786111	0.006019636818138	-0.086431650833767	0.098470924470043	18.1278338998679	0.155469761480902	-8.13687954412561	0.88104378323695	0.90366827934538	0	0
P27797	CALR	Calreticulin	=""	20.2527805738697	20.191553411811	20.2467887355422	20.0272909619792	20.0106618711782	20.0016232839748	-0.217182201363574	-0.298190133588154	-0.136174269138994	20.1217831397258	-6.39918260236614	-0.620982041318169	0.000442328325923269	0.00147051491706216	0	0
P27816	MAP4	Microtubule-associated protein 4	=""	17.1670879397125	17.0660056510095	17.076354725657	17.0220842393188	17.1094098080413	17.069503967162	-0.0361501006189897	-0.140026923614709	0.0677267223767295	17.0850743884835	-0.832834241071164	-7.771383559504	0.433990398229062	0.484438046787887	0	0
P27824	CANX	Calnexin	=""	20.0614387717002	19.5247114803447	19.6521732836845	19.9207995671921	19.4014723115107	19.8691565928726	-0.0156316880513252	-0.457859497187117	0.426596121084467	19.7382920012175	-0.0849547957822057	-8.14657803606401	0.934860838553032	0.947582372582625	0	0
P27986	PIK3R1	Phosphatidylinositol 3-kinase regulatory subunit alpha	=""	16.06302133376	16.0116092539147	16.105186880447	15.9611165550756	16.0046554217293	16.0232872261423	-0.0635860883915083	-0.156993548484359	0.0298213717013426	16.0281461118448	-1.62548523060428	-6.87218007181182	0.150138282066306	0.189894954279366	0	0
P28039	AOAH	Acyloxyacyl hydrolase	=""	15.6084580465943	15.546185918228	15.5984847865207	15.2044923373088	15.2319604550482	15.226505597578	-0.363390120469303	-0.444548115321978	-0.282232125616628	15.402681190213	-10.687340008708	2.92697053242697	1.89163600649973e-05	0.000149379622748231	0	0
P28062	PSMB8	Proteasome subunit beta type-8	=""	18.4341571155552	18.3146919668727	18.309623773642	18.7855926074537	18.7485587931315	18.6925579492322	0.389412164582531	0.273785378491419	0.505038950673642	18.5475303676479	8.08358095844911	0.843508916085433	0.000124589928839331	0.000571330855043587	0	0
P28072	PSMB6	Proteasome subunit beta type-6	=""	16.2143716919545	16.0505647059883	16.0249556982804	15.8893348418737	15.9459455398878	15.8400355778512	-0.204858712203549	-0.349026845817997	-0.0606905785891011	15.9942013426393	-3.41517711914434	-4.30516496315028	0.0126157370400035	0.0218398060818152	0	0
P28074	PSMB5	Proteasome subunit beta type-5	=""	16.8404937673924	16.6886106434418	16.6973776425868	15.4349520421683	15.3231252532628	15.3948482323669	-1.35785217520762	-1.48932634744273	-1.22637800297252	16.0632345968698	-24.7921794572226	8.70123112988739	1.07112593188616e-07	7.97844072507634e-06	-1	-1
P28161	GSTM2	Glutathione S-transferase Mu 2	=""	16.0763705159274	16.2143059972406	16.0923887307243	15.4498469010821	15.2438610192217	15.2951547215794	-0.798067534003026	-0.957197898344646	-0.638937169661406	15.7286546476293	-12.0535411980346	3.57890445203779	1.1162081069168e-05	0.000109087572434848	-1	-1
P28331	NDUFS1	NADH-ubiquinone oxidoreductase 75 kDa subunit, mitochondrial	=""	17.5989564766463	17.5571338814138	17.5375146250826	17.8223909906694	17.8243747773843	17.806251999337	0.253137594749301	0.173722497570774	0.332552691927828	17.6911037917556	7.60819081857101	0.54087513862761	0.000157366287735727	0.000668261154082685	0	0
P28340	POLD1	DNA polymerase delta catalytic subunit	=""	15.641976884412	15.6446834112718	15.6453061353807	15.6051017626705	15.6923707113629	15.644046707613	0.00318425019398738	-0.0819613165885078	0.0883298169764826	15.6455809354518	0.0892633048771682	-8.14616479204636	0.931485062736599	0.944855661723249	0	0
P28482	MAPK1	Mitogen-activated protein kinase 1	=""	16.8775387966848	16.7771096154564	16.8512123409343	16.5959546943769	16.6716533520167	16.6672098258011	-0.1903476269603	-0.291462862487678	-0.0892323914329214	16.7401131042117	-4.50369666408985	-2.81806244639531	0.00320281661663955	0.00704466288544181	0	0
P28676	GCA	Grancalcin	=""	16.0873990715773	16.0389991057275	15.8304954709964	14.9834388062106	15.0043943288014	15.3310444013326	-0.879338703985526	-1.14800290103119	-0.610674506939863	15.5459618641076	-7.86637170513791	0.633745484921461	0.00015123092311868	0.000652835234470866	-1	-1
P28799	GRN	Progranulin	=""	15.4383131048961	15.3169999714253	15.3755829034187	15.5297610694897	15.5211500794438	15.5450116388014	0.155008935998257	0.0579254341588139	0.2520924378377	15.4544697945792	3.81580017806383	-3.72053217887938	0.00724098883547818	0.0137250104749504	0	0
P28838	LAP3	Cytosol aminopeptidase	=""	18.0937476332184	18.0669324828848	18.0973596662675	18.6625320290758	18.6710606380543	18.6964830501546	0.590678644971337	0.514886611527298	0.666470678415377	18.3813525832759	18.6018239490594	6.93883997794952	5.18548453738317e-07	1.97459579113313e-05	1	1
P28907	CD38	ADP-ribosyl cyclase/cyclic ADP-ribose hydrolase 1	=""	15.6754051371533	15.5029208367863	15.5459030745031	18.1782837660828	18.2402368678832	18.1758016846666	2.62336442339664	2.49685509025124	2.74987375654205	16.8864252278459	49.7781460714575	13.1752574502256	1.16536379812139e-09	8.02935656905638e-07	1	1
P29144	TPP2	Tripeptidyl-peptidase 2	=""	17.8169908407199	17.8844145122619	17.8444265869874	18.061083917741	18.0758861833463	17.9912835702448	0.194140577120962	0.100874745234474	0.287406409007449	17.9456809352169	4.97045595181138	-2.22113967403557	0.00185493080375262	0.00461388925554351	0	0
P29218	IMPA1	Inositol monophosphatase 1	=""	17.6910236153529	17.5590049592638	17.6030088210181	17.9599313678042	18.0627442537214	17.9605502369647	0.376729487618512	0.256787555514683	0.496671419722341	17.8060438756875	7.53982444745601	0.372233609736737	0.000189214735670612	0.000769056570832179	0	0
P29350	PTPN6	Tyrosine-protein phosphatase non-receptor type 6	=""	17.7480828257218	17.7734889540982	17.731095518093	17.653630959094	17.6666613629675	17.629769309697	-0.100868555384821	-0.178268270674941	-0.0234688400947013	17.7004548216119	-3.11060063816354	-4.71538646492004	0.0180790117992073	0.0296581884039377	0	0
P29353	SHC1	SHC-transforming protein 1	=""	15.4562043004246	15.4564484996646	15.31825501083	15.9090255206377	15.8620110848954	15.7573640591735	0.43249761792908	0.292460263542051	0.572534972316109	15.6265514126043	7.42280227952899	0.246029943325677	0.000213110335309806	0.000836655390475536	0	0
P29372	MPG	DNA-3-methyladenine glycosylase	=""	14.8315374009293	14.5362474806312	15.0764199638233	15.6852962950804	15.6966957958259	15.7662358860211	0.901341043847893	0.594589767855401	1.20809231984038	15.2654054703852	7.0620508409188	-0.0832849817936552	0.000285242876066122	0.00103848000850493	1	1
P29401	TKT	Transketolase	=""	20.8215022436217	20.6535687172392	20.753956910819	20.8030201065422	20.9057492913944	20.8522076968775	0.110649741044742	-0.0176451171754139	0.238944599264899	20.7983341610823	2.07035018945965	-6.25301619696596	0.0801314881173388	0.109057966050067	0	0
P29466	CASP1	Caspase-1	=""	16.2768885914423	16.3985161114979	16.2818714955508	16.5585208416878	16.6604882432536	16.625618968921	0.295783951790494	0.178816371894033	0.412751531686954	16.4669840420589	6.07032246931697	-1.04406924750789	0.000664625148349412	0.00203976270473383	0	0
P29590	PML	Protein PML	=""	16.721487436866	16.779038936541	16.7641638451395	17.1798772449831	17.1540989818013	17.1371949107852	0.402160306341056	0.320832931991028	0.483487680691084	16.955976892686	11.8029419348866	3.6405874882987	1.00269969327459e-05	0.000101224921416292	0	0
P29597	TYK2	Non-receptor tyrosine-protein kinase TYK2	=""	15.6622187480849	16.1916177235644	15.5745064484725	15.7954906371945	15.7279876562305	15.5155468767096	-0.129772583329054	-0.53310956370905	0.273564397050943	15.7445613483761	-0.773291038844265	-7.82091009952229	0.466603844334519	0.516865030139041	0	0
P29692	EEF1D	Elongation factor 1-delta	=""	18.6817138251146	18.7337088945724	18.7679555679058	18.8557766000398	18.8400362888184	18.8701988940219	0.127544498429121	0.041083817497347	0.214005179360894	18.7915650117455	3.52103950398479	-4.12502335255185	0.0104528296182768	0.0186338929029565	0	0
P29728	OAS2	2'-5'-oligoadenylate synthase 2	=""	16.3578955260935	16.5552329349842	16.4662183326451	16.7727501264468	16.7967517847301	16.9006890980316	0.363614738495237	0.215298158254086	0.511931318736387	16.6415896338219	5.89223208956551	-1.24802933209756	0.000801774203894414	0.00235845941855131	0	0
P30038	ALDH4A1	Delta-1-pyrroline-5-carboxylate dehydrogenase, mitochondrial	=""	16.3730689057521	16.4490062865027	16.3977913144134	15.5151058468371	15.5734810110486	15.672815405956	-0.819488080942179	-0.938626057951791	-0.700350103932567	15.9968781284183	-16.5118250957338	5.84700790674416	1.45922543316816e-06	3.35135441150954e-05	-1	-1
P30040	ERP29	Endoplasmic reticulum resident protein 29	=""	18.7210549178206	18.3645366382542	18.7070773476618	18.7227436295691	18.7245728983579	18.786498009423	0.14704854453786	-0.0872692074329145	0.381366296508635	18.6710805735144	1.50828568142899	-7.02645642580028	0.17857634027461	0.22079694652168	0	0
P30043	BLVRB	Flavin reductase (NADPH)	=""	17.8729431199924	17.7119285275346	17.8027969783249	17.2640550323507	17.3460244313436	17.3156540910594	-0.487311690366049	-0.60829788866696	-0.366325492065137	17.5522336967676	-9.66882410031633	2.07035513457014	4.211095378088e-05	0.000264368538997962	0	0
P30046	DDT	D-dopachrome decarboxylase	=""	17.8406586431393	18.0128743688223	17.9476737511661	17.7392689488885	17.6609777909515	17.6636594369008	-0.245766862128978	-0.372934268488556	-0.1185994557694	17.8108521566447	-4.63927557472622	-2.67599420325992	0.00285774561605438	0.00640320887629746	0	0
P30047	GCHFR	GTP cyclohydrolase 1 feedback regulatory protein	=""	16.7522651029249	16.8733084449959	16.8630313958788	17.4461200869803	17.4847969344554	17.4349919058851	0.62576799450709	0.520843717675443	0.730692271338737	17.1424189785201	14.2791555244489	4.90819951365618	3.31588358341241e-06	5.23094307583796e-05	1	1
P30049	ATP5F1D	ATP synthase subunit delta, mitochondrial	=""	17.4372943933318	17.668957447244	NA	17.0624434470038	17.0876407690459	16.7536488700111	-0.585214891600977	-0.900427511863139	-0.270002271338815	17.2019969853273	-4.64879916634821	-2.87348471451696	0.00442365212574362	0.00913911938421996	-1	-1
P30085	CMPK1	UMP-CMP kinase	=""	18.0961865022212	18.0479193077107	18.0562531694378	17.8334620764491	17.9378044741281	17.8704930557937	-0.186199790999602	-0.281117206164486	-0.0912823758347183	17.9736864309568	-4.68553463400483	-2.57466356495359	0.00255346634985283	0.00589887113176396	0	0
P30153	PPP2R1A	Serine/threonine-protein phosphatase 2A 65 kDa regulatory subunit A alpha isoform	=""	18.6637579462414	18.6676849103394	18.6557840352262	18.0865405208722	18.0426221472125	17.9629320333568	-0.631710730121885	-0.729604789587858	-0.533816670655911	18.3465535988747	-15.4275021428975	5.51863018009017	1.8962253327567e-06	3.90296529428606e-05	-1	-1
P30154	PPP2R1B	Serine/threonine-protein phosphatase 2A 65 kDa regulatory subunit A beta isoform	=""	15.4926279984634	15.4791363344649	15.337753261	15.3416057154714	15.4073956869622	15.3780464989576	-0.060823230845676	-0.182834495667736	0.0611880339763836	15.4060942492199	-1.19666397224543	-7.40485726615186	0.273141317956436	0.323219180887908	0	0
P30203	CD6	T-cell differentiation antigen CD6	=""	17.2633819209681	17.3292149416607	17.2923600604239	17.8478499500254	17.8363936944795	17.7383053753251	0.512530698925758	0.410280815378589	0.614780582472927	17.5512509904804	11.9951482824705	3.67639151230524	9.90637849449381e-06	0.00010111822213335	1	1
P30260	CDC27	Cell division cycle protein 27 homolog	=""	14.810598948425	14.8536546254051	NA	14.8840816448824	14.9357789606015	14.9615792776736	0.0950198408040759	-0.0130958248859826	0.203135506494134	14.8891386913975	2.1802015352864	-6.01121945186553	0.074582170875093	0.102620301014357	0	0
P30405	PPIF	Peptidyl-prolyl cis-trans isomerase F, mitochondrial	=""	17.3228275077369	17.0615458253132	17.2519665597804	16.832630013877	17.2982269665217	16.7189128487266	-0.262190021235032	-0.63438507539933	0.110005032929266	17.0810182869926	-1.69306499651365	-6.78218986706228	0.137688070572358	0.175761149836692	0	0
P30419	NMT1	Glycylpeptide N-tetradecanoyltransferase 1	=""	16.458365541921	16.0888327315753	16.2440424217089	16.5290950467731	16.6423492340468	16.4954579139005	0.291887166505099	0.0620157350592832	0.521758597950914	16.4096904816543	3.05181406608502	-4.82292790536588	0.0203808082131411	0.0329826819937856	0	0
P30519	HMOX2	Heme oxygenase 2	=""	17.7030955864951	17.775097628832	17.7277272430216	17.5202561312001	17.5663133160448	17.5944625359859	-0.174962825039305	-0.26546007964225	-0.0844655704363608	17.6478254069299	-4.61464393986631	-2.65775062883257	0.00274420763496757	0.00619921003440215	0	0
P30520	ADSS2	Adenylosuccinate synthetase isozyme 2	=""	17.7366522895643	17.9223607941225	17.6701015791924	17.7518203716948	17.7148462971181	17.690954050905	-0.0571646477204339	-0.219410437905269	0.105081142464401	17.7477892304328	-0.846802564448736	-7.75856084081988	0.427254796457603	0.477887264219624	0	0
P30566	ADSL	Adenylosuccinate lyase	=""	17.0588684551637	17.2737866306407	17.2903516027271	17.0415565581478	17.0758646483803	17.048324274341	-0.152420402554132	-0.310860224904184	0.00601941979592091	17.1314586949001	-2.31210113829008	-5.90329329064284	0.0569170331678711	0.0805626927063568	0	0
P30622	CLIP1	CAP-Gly domain-containing linker protein 1	=""	14.8935922928935	15.0600287379132	NA	14.8758815777053	15.0196664983206	14.7988084588597	-0.0786916704414811	-0.290845805342639	0.133462464459677	14.9295955131385	-0.928765932071222	-7.56616989586992	0.39206604664509	0.444481293522776	0	0
P30626	SRI	Sorcin	=""	18.0500842692453	17.805159647766	18.114496072223	17.7685183241243	17.6852477267067	17.7058339195719	-0.270046672943799	-0.46697853687229	-0.0731148090153081	17.8548899932729	-3.29572456879874	-4.47383120378571	0.0147395850391745	0.0249369529576212	0	0
P30837	ALDH1B1	Aldehyde dehydrogenase X, mitochondrial	=""	16.6170153977173	16.6413576466303	16.635210885339	16.6527736812419	16.6920979483281	16.5829588823324	0.0114155274052585	-0.0819994124213393	0.104830467231856	16.6369024069315	0.291797874435387	-8.10214017733662	0.779294452910076	0.81199830329685	0	0
P30876	POLR2B	DNA-directed RNA polymerase II subunit RPB2	=""	16.67253863066	16.6977462930534	16.7183786313951	16.8445290302231	16.8192432584399	16.8214093129031	0.132172682152518	0.0553746712396124	0.208970693065424	16.7623075261124	4.10789704246836	-3.31680462966194	0.00498696188017342	0.010105931574822	0	0
P31040	SDHA	Succinate dehydrogenase [ubiquinone] flavoprotein subunit, mitochondrial	=""	18.1652597457305	18.0787625735912	18.1397747468042	18.119157163441	18.2104837298427	18.0974373606438	0.014427062600511	-0.0926097665864126	0.121463891787435	18.1351458866756	0.322708082227665	-8.09129162937251	0.756901840810057	0.791659003139475	0	0
P31146	CORO1A	Coronin-1A	=""	21.2840367941324	21.3454737841006	21.3318563234881	21.2614412263504	21.2279836284181	21.2132714116699	-0.0862235450942208	-0.169591086656815	-0.00285600353162613	21.2773438613599	-2.4686339603152	-5.66350018410729	0.0444594914582338	0.0651410730775611	0	0
P31150	GDI1	Rab GDP dissociation inhibitor alpha	=""	17.3119466196418	17.2907417751961	17.1964378732524	17.0129079823497	17.0227068088155	16.83584582518	-0.309221883915043	-0.459331447686291	-0.159112320143796	17.1117644807393	-4.95096582892075	-2.30821390487207	0.00206497722354421	0.00500094659761674	0	0
P31151	S100A7	Protein S100-A7	=""	17.8516979908564	17.8173137882463	17.9488021018346	16.3121486015681	16.3309949856727	16.4171794755984	-1.51916360603268	-1.63794417955027	-1.40038303251508	17.1130228239628	-30.7016551632896	10.1542104252741	2.68655685827095e-08	4.1134170563304e-06	-1	-1
P31153	MAT2A	S-adenosylmethionine synthase isoform type-2	=""	17.4028067965337	17.4314985780228	17.3913048514132	17.5451298328758	17.555309716106	17.5759580373702	0.150262453460744	0.0738219740947167	0.226702932826772	17.4836679687203	4.6919663921156	-2.56044724207132	0.00251347203319002	0.00584074951388843	0	0
P31483	TIA1	Nucleolysin TIA-1 isoform p40	=""	15.2258337191397	15.2269609808753	15.3622728370579	15.8155861928355	15.6238096186919	15.686488220962	0.436938831805497	0.283405603647182	0.590472059963812	15.4901585949271	6.83984612888033	-0.292755170023981	0.000343401119346021	0.00119479257072237	0	0
P31749	AKT1	RAC-alpha serine/threonine-protein kinase	=""	16.1157874500564	16.1884406487236	16.148005993491	16.019143161523	15.9618591417764	15.9104007526042	-0.186943678789147	-0.286724199012412	-0.0871631585658817	16.0572728580291	-4.48188449440629	-2.84503276602023	0.00328046493263089	0.00718106541249462	0	0
P31751	AKT2	RAC-beta serine/threonine-protein kinase	=""	15.4838525211141	15.4385005762061	15.2335310145283	15.3181157959091	15.2768740627843	15.2654174597584	-0.0984922644655661	-0.262646207823166	0.0656616788920336	15.3360485717167	-1.44204519776806	-7.1108005526024	0.195802095765332	0.24004918858063	0	0
P31785	IL2RG	Cytokine receptor common subunit gamma	=""	16.0727967182267	15.9764914566497	15.8630054540233	16.5874081178871	16.6195133114528	16.5349422011119	0.609856667184044	0.467845351186979	0.751867983181108	16.2756928765586	10.3212641753173	2.49359792259588	2.9200769521118e-05	0.000199601929950763	1	1
P31937	HIBADH	3-hydroxyisobutyrate dehydrogenase, mitochondrial	=""	16.4449908604548	16.5367847041774	16.5460335689805	17.0093119674473	16.9927972437599	16.9963461818126	0.490215419802375	0.396920894699209	0.583509944905541	16.7543774211054	12.5468091211974	4.06881420851142	6.86809022504039e-06	8.01010763280326e-05	0	0
P31939	ATIC	Bifunctional purine biosynthesis protein ATIC	=""	18.7132807279065	18.53666926618	18.6906060501056	18.6094184190038	18.6490113673016	18.5971247339496	-0.028333841312385	-0.157492474991036	0.100824792366266	18.6326850940745	-0.526604631976011	-7.99424878900828	0.615902792527389	0.662281738667766	0	0
P31943	HNRNPH1	Heterogeneous nuclear ribonucleoprotein H	=""	19.8535826901971	19.8315892869837	19.846731259968	19.4831845844966	19.6135613250329	19.4714985954762	-0.321219577381029	-0.432450697464987	-0.209988457297072	19.6833579570258	-6.92054597892642	-0.168279478123818	0.000302478756645993	0.00108829171451221	0	0
P31946	YWHAB	14-3-3 protein beta/alpha	=""	19.4136198680725	19.5346757676604	19.6040589712729	19.3193645750782	19.5255901127577	19.4824437627562	-0.0749853854712406	-0.248167915634447	0.0981971446919657	19.479958842933	-1.04064024633346	-7.57328867670445	0.335288626460817	0.387282252525571	0	0
P31948	STIP1	Stress-induced-phosphoprotein 1	=""	18.7256413231674	18.7847995884917	18.7501042512564	18.9317234662406	18.9556397496639	19.021848980579	0.216222344522656	0.123738792409775	0.308705896635537	18.8616262265665	5.58244788160576	-1.50526013832069	0.000975972056324224	0.00270874016840842	0	0
P32119	PRDX2	Peroxiredoxin-2	=""	21.0845700116451	21.2860841415544	21.0744522544203	21.3560688745222	21.3578933681637	21.3426802811972	0.203845372087795	0.055819123758352	0.351871620417237	21.2502914885838	3.30971191822464	-4.45399758771133	0.0144719133660241	0.0245412823171703	0	0
P32121	ARRB2	Beta-arrestin-2	=""	18.5943729791716	18.6981611227082	18.5055682504156	18.8224491900168	18.8579340376273	18.7823306215448	0.221537165631112	0.0889844727708174	0.354089858491407	18.7101360335807	4.0119979244408	-3.48199507764812	0.00592028760196101	0.0116378834743256	0	0
P32189	GK	Glycerol kinase	=""	16.6518249184678	16.7079755343161	16.6982424403459	16.4048722469314	16.4764761927178	16.5019694187163	-0.224908344921403	-0.319649191826565	-0.130167498016241	16.5735601252492	-5.67014510415671	-1.4108535580249	0.000898374164806815	0.00257372058025736	0	0
P32321	DCTD	Deoxycytidylate deaminase	=""	14.8214073073075	14.9629424273727	14.9082181106025	15.0380673416007	15.088075399059	15.0824468250969	0.172007240157983	0.0634815614729767	0.280532918842989	14.9835262351732	3.79633335177335	-3.75992278156859	0.00756620609017969	0.0142434863282344	0	0
P32322	PYCR1	Pyrroline-5-carboxylate reductase 1, mitochondrial	=""	15.563962551854	15.7002429467042	15.548833773634	14.5752879345845	14.7171236532557	14.6907266463827	-0.943300345989764	-1.08444762500498	-0.802153066974552	15.1326962510692	-16.0622193826735	5.60506559924555	1.83150993569419e-06	3.82397074452513e-05	-1	-1
P32455	GBP1	Guanylate-binding protein 1	=""	17.8841793660698	17.8481169617177	17.8653219578492	17.8069430023984	17.7616275100766	17.8510717016799	-0.0593253571605494	-0.147168485425842	0.0285177711047432	17.8362100832986	-1.61198273850592	-6.89016652992573	0.152966829307695	0.192764783526296	0	0
P32456	GBP2	Guanylate-binding protein 2	=""	17.305078165072	17.2837324592432	17.3324250629629	17.3715050441119	17.3983120833004	17.464772511901	0.104451317345063	0.0129626496093807	0.195939985080746	17.3593042210986	2.72504976121557	-5.28306050887475	0.0308713674190318	0.0471365587849593	0	0
P32519	ELF1	ETS-related transcription factor Elf-1	=""	16.4823649781005	16.3055981173551	16.3131330303651	16.7761881977233	16.7953961283065	16.8570041212769	0.442497440495313	0.305065951809634	0.579928929180991	16.5882807621879	7.73842507635757	0.523780825760472	0.000166679139637483	0.000701950191424669	0	0
P32942	ICAM3	Intercellular adhesion molecule 3	=""	16.536757538834	16.2440656862014	16.4423735192443	17.2226628733376	17.3882941584675	17.4168411167025	0.934867134742625	0.723979456154591	1.14575481333066	16.8751658154645	10.654345014313	2.71478510914402	2.40087367447556e-05	0.00017403285520293	1	1
P32969	RPL9	60S ribosomal protein L9	=""	18.2912087980884	18.2011800560246	18.3141342096489	18.1729531229614	18.2456013788607	18.1914712131839	-0.0654991162519778	-0.16929811092244	0.0382998784184843	18.236091463128	-1.51011497271982	-7.02403001301514	0.177242194272339	0.219442716718133	0	0
P33121	ACSL1	Long-chain-fatty-acid--CoA ligase 1	=""	15.4967506552676	15.4056241784019	15.3992450658481	15.401960140951	15.2798290224671	15.2383484825049	-0.127160751198199	-0.257413100420164	0.00309159802376655	15.3702929242401	-2.34352817713148	-5.85586936432184	0.0542193089365842	0.0771840988787325	0	0
P33176	KIF5B	Kinesin-1 heavy chain	=""	17.685364799224	17.6384956413185	17.5851386320489	17.6183219190486	17.5574897229471	17.5918143136404	-0.0471243723184038	-0.14192864703695	0.0476799024001423	17.6127708380379	-1.18725368035683	-7.41615921491604	0.275679953476856	0.325663931325424	0	0
P33240	CSTF2	Cleavage stimulation factor subunit 2	=""	16.279251067784	16.1708744941709	16.1043840446848	16.6231783979163	16.6383760927432	16.6788982788431	0.461981054287641	0.339129275234214	0.584832833341067	16.4158270626904	9.02704017517007	1.59546694211184	6.41025623489642e-05	0.000357804747676778	0	0
P33241	LSP1	Lymphocyte-specific protein 1	=""	19.2648603715276	19.2248339820847	19.1568389556448	19.3938949409716	19.4536069762731	19.4199684589491	0.206979022312289	0.109590126789928	0.304367917834651	19.3190006142418	5.07923369054373	-2.09926223315408	0.00166917771205582	0.00420114499947565	0	0
P33316	DUT	Deoxyuridine 5'-triphosphate nucleotidohydrolase, mitochondrial	=""	18.5733646910921	18.4894432426088	18.5630414645013	17.9852649362655	17.827499468948	17.9425047277901	-0.623526755066202	-0.747006967751783	-0.50004654238062	18.2301864218676	-12.1216121595353	3.65516160427606	1.03368646274051e-05	0.000102780530106068	-1	-1
P33991	MCM4	DNA replication licensing factor MCM4	=""	18.545890869405	18.512271018376	18.511120922647	18.4875701046154	18.4793289583713	18.5620922852201	-0.0134304874070956	-0.102193364856139	0.075332390041948	18.5163790264391	-0.361150500001544	-8.07655992669591	0.729117923312527	0.766672642750601	0	0
P33992	MCM5	DNA replication licensing factor MCM5	=""	18.4115091532124	18.4693432944202	18.3974083931295	18.5140633123867	18.5900863410418	18.5545117004732	0.126800171046572	0.0353213372013258	0.218279004891818	18.489487032444	3.3084687632639	-4.42854811214703	0.0138409225647022	0.0236976101033569	0	0
P33993	MCM7	DNA replication licensing factor MCM7	=""	18.6738767977649	18.7372232800098	18.7092877083608	18.4805241106543	18.5155524284373	18.4899720229793	-0.211446408021501	-0.292646836642658	-0.130245979400345	18.6010727247011	-6.21541038533189	-0.811751491803967	0.0005243231961206	0.00169009909767061	0	0
P34896	SHMT1	Serine hydroxymethyltransferase, cytosolic	=""	17.4383259539773	17.4408357675264	17.4550687236246	17.3879879498309	17.3993417781714	17.3179394623676	-0.0763204182527843	-0.162201201511119	0.00956036500555048	17.406583272583	-2.12115577617344	-6.17514046685023	0.0734071732987453	0.101205687649496	0	0
P34897	SHMT2	Serine hydroxymethyltransferase, mitochondrial	=""	19.3764283973684	19.3986386659075	19.3377700406062	19.2957852825117	19.3090720957433	19.2975529150974	-0.0701422701765608	-0.148963312939877	0.00867877258675556	19.3358745662058	-2.12405354534231	-6.1709209727601	0.0730995534965918	0.100832016735039	0	0
P34913	EPHX2	Bifunctional epoxide hydrolase 2	=""	15.9932470331199	16.2401097070366	16.1106934186979	14.604764338541	14.7692500785355	14.7695424914618	-1.400164416772	-1.58387171006916	-1.21645712347483	15.4146011778988	-18.3181119161236	6.53199390675104	7.9407590205963e-07	2.48710672367103e-05	-1	-1
P34932	HSPA4	Heat shock 70 kDa protein 4	=""	18.3964226691611	18.3946726681136	18.4288860782879	18.4360944845977	18.4902654135696	18.4365840864414	0.0476541896820457	-0.0335767521203541	0.128885131484445	18.4304875666952	1.40025592667858	-7.16338665618133	0.206054955805434	0.251020656771489	0	0
P34949	MPI	Mannose-6-phosphate isomerase	=""	16.8883579666897	16.9274111888386	16.7887976251985	16.6582735098356	16.6368676156118	16.5166010920222	-0.264274854419057	-0.397874857360623	-0.130674851477491	16.7360514996994	-4.75018911924735	-2.54265270261057	0.00253889433272493	0.0058701281719714	0	0
P35232	PHB1	Prohibitin	=""	19.1439773713009	19.166988419826	19.1291815748178	19.0097687691713	19.0106909085439	18.9470250027639	-0.157554228488554	-0.241222952288664	-0.0738855046884432	19.067938674404	-4.49463818987258	-2.81047647833294	0.00315036732639341	0.00694515728349055	0	0
P35236	PTPN7	Tyrosine-protein phosphatase non-receptor type 7	=""	17.1577771243939	17.2073400295654	17.1716957800973	17.8708402421038	17.8571589316371	17.8167670178155	0.669317752499911	0.587368685247243	0.751266819752578	17.5135965209355	19.4946816809435	7.27764767566724	3.80822046614476e-07	1.60723105686711e-05	1	1
P35237	SERPINB6	Serpin B6	=""	17.3715986304463	17.3628538075546	17.3697913013465	16.5053755630953	16.4777237292194	16.4506741355511	-0.890156770493888	-0.967293257654342	-0.813020283333435	16.9230028612022	-27.5444726066357	9.73706099035353	3.86620074716328e-08	4.65453558528177e-06	-1	-1
P35241	RDX	Radixin	=""	15.6925119235233	15.6341231248825	15.7924496335233	15.5860597441896	15.7550528927556	15.6531436729874	-0.0416094573321484	-0.186933133674317	0.103714219010021	15.685556831977	-0.688151000841239	-7.88718192003097	0.515216154310253	0.564811344979737	0	0
P35244	RPA3	Replication protein A 14 kDa subunit	=""	18.9453821136504	18.8553810790848	18.960126746665	19.2434546133719	19.2479920088408	19.1652563631908	0.298604348667748	0.192633147819079	0.404575549516417	19.0695988208006	6.74642091876503	-0.321463139872904	0.000344738237339344	0.00119509255610973	0	0
P35249	RFC4	Replication factor C subunit 4	=""	16.9828186946863	16.9446447568488	17.0316987549541	16.8657809453351	16.8554908751386	16.8151362972453	-0.140918029590068	-0.230647917934895	-0.0511881412452413	16.9159283873681	-3.7484977416123	-3.8063087011764	0.00779797287539578	0.0145542223166588	0	0
P35250	RFC2	Replication factor C subunit 2	=""	17.0491783131777	17.2232302992564	17.0297159080574	16.9703821428843	16.9947677896273	16.9659911649259	-0.123661141018029	-0.260315498313797	0.0129932162777378	17.0388776029882	-2.17489269940755	-6.10298584121201	0.0692111398001162	0.0960452675171804	0	0
P35251	RFC1	Replication factor C subunit 1	=""	16.544127843373	16.7135776830812	16.6125366838709	16.4081850055168	16.277776309547	16.2914733529123	-0.297602514116313	-0.437730251977124	-0.157474776255503	16.4746128130502	-5.10435127919558	-2.12724582977147	0.00175617188420856	0.00439601245493077	0	0
P35268	RPL22	60S ribosomal protein L22	=""	19.3895744894236	19.2493293452825	19.3323585313354	19.5346023554353	19.4607479204821	19.5507703377682	0.191619415881409	0.0754109919383537	0.307827839824464	19.4195638299545	3.95780719169236	-3.55358041537771	0.00631561142807661	0.0122489972524836	0	0
P35269	GTF2F1	General transcription factor IIF subunit 1	=""	15.8850798764278	15.7503772142566	15.8922772244698	16.0473462576424	16.1185409177238	16.1152923672785	0.251148409163523	0.1312869487028	0.371009869624247	15.9681523096331	5.02983254003839	-2.20281918113917	0.00186885161318363	0.00464257405595487	0	0
P35573	AGL	Glycogen debranching enzyme	=""	16.2222912994239	16.2080243130645	16.2560300443678	15.9488802034684	16.0113719009379	15.990954243215	-0.245046436411608	-0.328227552414225	-0.161865320408991	16.1062586674129	-7.03155644369823	0.00599759251428544	0.000253143297472172	0.000941515422177203	0	0
P35579	MYH9	Myosin-9	=""	21.1497479927399	21.1551849288218	21.1393063650852	20.9791428253959	20.9820611614817	20.9577273410394	-0.175102652909946	-0.248253171807006	-0.101952134012885	21.0605284357607	-5.71351186637458	-1.35384398904965	0.000850770090014373	0.0024785648711201	0	0
P35580	MYH10	Myosin-10	=""	16.776637566538	16.7513078065537	16.7410414563214	16.3404235548303	16.370816725672	16.267584427583	-0.43005404044257	-0.523069126345332	-0.337038954539809	16.5413019229164	-11.0400775028771	3.14804176828776	1.55882319402819e-05	0.000135094601736415	0	0
P35606	COPB2	Coatomer subunit beta'	=""	18.0429266783021	18.0733503401204	18.0246117630824	17.9417555162814	17.9304262042681	17.8761995221244	-0.130835846276987	-0.215442424219761	-0.0462292683342143	17.9815450040298	-3.69105432463831	-3.88617188795604	0.00839073479302574	0.0154681371836648	0	0
P35611	ADD1	Alpha-adducin	=""	16.4524524496731	16.5317537046192	16.4385894449266	16.6132451377118	16.6329854842154	16.5452250799228	0.122886700877007	0.0210244111213754	0.224748990632639	16.5357085501782	2.88666700450327	-5.05065085114075	0.0249312900596386	0.0392632202310651	0	0
P35613	BSG	Basigin	=""	17.0521508654734	17.5300618466036	17.0687213540111	17.5254844861912	17.6038809657855	17.9737572483964	0.484062878094981	0.0835408125220644	0.884584943667898	17.4590094610769	2.90471415717778	-5.03602419107435	0.0248769958061433	0.0392001146036197	0	0
P35637	FUS	RNA-binding protein FUS	=""	18.281827217394	18.3103245017781	18.2685317559791	18.4513893096919	18.5084333108975	18.4925255336165	0.197221559684895	0.116117814764756	0.278325304605033	18.3855052715595	5.80418571422766	-1.25355435357007	0.000777819166893367	0.00230998881892039	0	0
P35658	NUP214	Nuclear pore complex protein Nup214	=""	17.3555939641724	17.4077116573194	17.4174185363226	17.6323915667697	17.5475346302153	17.5322047557415	0.177135598303991	0.0789228161668534	0.275348380441129	17.4821425184235	4.31192833901615	-3.05927714936463	0.00397234440938363	0.00839044017445341	0	0
P35659	DEK	Protein DEK	=""	18.376579891023	18.400408347066	18.361847184025	18.4060150620912	18.4585394007844	18.413208577083	0.0463092059481376	-0.0338589916032065	0.126477403499482	18.4027664103454	1.37877383726044	-7.18998609480711	0.212284466202005	0.25762042661943	0	0
P35813	PPM1A	Protein phosphatase 1A	=""	16.7030306855158	16.7096388809308	16.6701753679574	17.1273353956307	17.1575890585565	17.1297868635159	0.443955461099705	0.367115883851145	0.520795038348265	16.9162593753512	13.7905711953526	4.7669167893487	3.67047049317444e-06	5.38075355275997e-05	0	0
P35914	HMGCL	Hydroxymethylglutaryl-CoA lyase, mitochondrial	=""	16.4589108863875	16.5330200290159	16.5522836142165	16.7601505177874	16.74826489728	16.7712646994438	0.245155194963786	0.155793621897556	0.334516768030016	16.6373157740218	6.54814238495873	-0.469256047874275	0.000386406526044422	0.0013147362787388	0	0
P35998	PSMC2	26S proteasome regulatory subunit 7	=""	17.9635263401373	17.8990981130148	17.8977681230289	18.0362674671031	18.0338658194021	18.0078413044154	0.105860671579912	0.0224192285114313	0.189302114648392	17.9730611945169	3.02817282254563	-4.83592394509871	0.0202387194797742	0.0327719805442171	0	0
P36404	ARL2	ADP-ribosylation factor-like protein 2	=""	15.6708269113825	15.8813945917881	15.7105248148476	15.5719447696037	15.4517204196146	15.5464979616539	-0.230861055715351	-0.387519605687692	-0.0742025057430109	15.6388182448151	-3.54180498552256	-4.1282162886395	0.0107221890470456	0.0190893753318202	0	0
P36507	MAP2K2	Dual specificity mitogen-activated protein kinase kinase 2	=""	16.3530361052608	16.5040894761619	16.5286151246235	16.5814701100539	16.6349851508978	16.5340145320737	0.121576362326472	-0.0150742597870376	0.258226984439982	16.5227017498453	2.1382850598981	-6.15597048169427	0.0729274506994613	0.100644994555691	0	0
P36543	ATP6V1E1	V-type proton ATPase subunit E 1	=""	16.8847997852976	16.8646741570985	16.8710302375178	16.8949807736599	16.9169546190323	16.8987175042663	0.0300495723481937	-0.0431196366905697	0.103218781386957	16.8885261794787	0.980252038888068	-7.63516622062646	0.361060964003724	0.412897932279777	0	0
P36551	CPOX	Oxygen-dependent coproporphyrinogen-III oxidase, mitochondrial	=""	18.1767004442188	18.2612442584166	18.2997253398893	18.3807823970821	18.3531785137982	18.3504905998534	0.115593822736319	0.0160593941358063	0.215128251336831	18.3036869255431	2.77815797593911	-5.20965445288205	0.028953313926201	0.0447785259150449	0	0
P36578	RPL4	60S ribosomal protein L4	=""	19.7511372439439	19.857150217163	19.7038638863907	19.9525190885281	19.9880050003777	19.8849504023631	0.171107714590416	0.0469100170934512	0.295305412087381	19.8562709731277	3.30718664722519	-4.4528882729649	0.0144044546336013	0.0244449981343628	0	0
P36871	PGM1	Phosphoglucomutase-1	=""	16.9810909315604	17.0184293949071	17.0334764492558	16.7921815599847	16.8216860527424	16.6466166878686	-0.257504158375841	-0.384562331841736	-0.130445984909947	16.8822468460532	-4.86501628818359	-2.39984788004495	0.00222989335416208	0.00528425286678477	0	0
P36873	PPP1CC	Serine/threonine-protein phosphatase PP1-gamma catalytic subunit	=""	16.7837937386471	16.9921576834287	17.0463760612365	17.0556904560884	17.0564867097633	17.0969020138279	0.128917232122451	-0.0395805584975662	0.297415022742467	17.005234443832	1.83884376645458	-6.58186167539991	0.111901310288471	0.146299815538438	0	0
P36915	GNL1	Guanine nucleotide-binding protein-like 1	=""	16.4333355657553	16.4825545115222	16.4227813378954	16.7519182058146	16.7741734211011	16.7090987074433	0.298839639728708	0.212389081273834	0.385290198183582	16.595643624922	8.25084103771117	1.09973996549127	9.58058700670452e-05	0.00046432153282153	0	0
P36954	POLR2I	DNA-directed RNA polymerase II subunit RPB9	=""	14.4598731521239	14.5002140863115	14.3750536956416	14.9485549549126	14.9085414312239	14.8848637911501	0.468939747736508	0.364409890266932	0.573469605206084	14.6795168518939	10.7399588224563	2.87796712775299	2.01960304514013e-05	0.000155475586380061	0	0
P36957	DLST	Dihydrolipoyllysine-residue succinyltransferase component of 2-oxoglutarate dehydrogenase complex, mitochondrial	=""	17.7698475554434	17.7258072848444	17.7471649398119	17.6684683530362	17.6129077488369	17.5529588159465	-0.136161620760063	-0.2332190686592	-0.0391041728609264	17.6795257829865	-3.35274224486215	-4.37012749533251	0.0131623774794656	0.0226863741922496	0	0
P36969	GPX4	Phospholipid hydroperoxide glutathione peroxidase	=""	17.6475307418341	17.5661162819163	17.6349094685848	18.0276738341207	18.0116703873948	17.9968170820392	0.395868270406485	0.309113265070851	0.482623275742119	17.8141196326483	10.891406604763	3.06251324014519	1.67693042040622e-05	0.00013878739455374	0	0
P37108	SRP14	Signal recognition particle 14 kDa protein	=""	18.8109886425338	18.7802905632988	18.7767565096818	19.0812458701986	19.1627550726505	19.0496083997856	0.308524542373419	0.211824113373759	0.40522497137308	18.9436075096915	7.62378033792184	0.533422851990503	0.000159499323044356	0.000676277129708067	0	0
P37198	NUP62	Nuclear pore glycoprotein p62	=""	16.2327609215168	16.4858896257547	16.4608870141535	16.8781793988835	17.0256334213916	16.948723966938	0.557666408596063	0.371984245423919	0.743348571768207	16.6720123914397	7.21825745916369	0.0609087665337906	0.000251053292423068	0.000936269112202945	1	1
P37235	HPCAL1	Hippocalcin-like protein 1	=""	16.6896260751915	16.7945661704913	16.6315563033419	16.9543293529036	17.0518709440389	16.9042427422594	0.264898163392388	0.124519193159848	0.405277133624928	16.8376985980378	4.53528898280628	-2.81546752733555	0.00325615009176258	0.00714486437332616	0	0
P37268	FDFT1	Squalene synthase	=""	17.4094565729671	17.4518456964505	17.4392066629147	17.337323075792	17.3801639119617	17.3559829589605	-0.0756796618726838	-0.154024979461432	0.00266565571606453	17.3956631465077	-2.30565305220992	-5.90461364907396	0.0562089106182579	0.079646147899187	0	0
P37802	TAGLN2	Transgelin-2	=""	20.1645143092347	20.2398931182183	20.299180953237	20.3117939785429	20.2983991695874	20.146246227604	0.0176169983480818	-0.12506636990447	0.160300366600634	20.243337959404	0.296747200590741	-8.10029996801609	0.775939585097652	0.809114451959564	0	0
P37837	TALDO1	Transaldolase	=""	19.2379612990391	19.2084410211018	19.1150631760136	19.3842929784233	19.3618734588476	19.4037031024147	0.19613468117706	0.0948046860709933	0.297464676283127	19.2852225059733	4.63078518283331	-2.65765214654801	0.00277124034358629	0.00624492100320836	0	0
P38117	ETFB	Electron transfer flavoprotein subunit beta	=""	18.1626826567344	18.2236363697501	18.1557102643107	18.2114525791999	18.2592148005535	18.2522050354437	0.0602810414673094	-0.0258393237091984	0.146401406643817	18.2108169509987	1.67071627474061	-6.81125815676877	0.14067335235064	0.178826457139467	0	0
P38159	RBMX	RNA-binding motif protein, X chromosome	=""	18.086883588098	17.9485582169891	17.9249106389219	18.29114569496	18.2671831260118	18.2556504972124	0.284542291391769	0.164789593915276	0.404294988868263	18.1290552936989	5.70379856188528	-1.43607519772057	0.000942156898943168	0.00264706477952632	0	0
P38606	ATP6V1A	V-type proton ATPase catalytic subunit A	=""	19.0307705576098	19.047740065845	19.0368127768608	18.5765750050648	18.5377419254811	18.5082393814624	-0.497589029435776	-0.578174771913945	-0.417003286957607	18.7896466187206	-14.7380628413622	5.24936777071408	2.38263507858987e-06	4.43685288959033e-05	0	0
P38646	HSPA9	Stress-70 protein, mitochondrial	=""	19.4999265848327	19.2676020997671	19.4090320896611	19.4231185874292	19.4341771188348	19.4644335118177	0.0483894812735812	-0.0990142461353213	0.195793208682484	19.4163816653904	0.788988314216039	-7.80798608913436	0.45799552569041	0.508760849980964	0	0
P38919	EIF4A3	Eukaryotic initiation factor 4A-III	=""	17.7965595174057	17.7207775266158	17.8474463271587	18.0183098142836	18.0315243361062	17.9826243682227	0.222558382477402	0.120372454613127	0.324744310341677	17.8995403149654	5.21196419169756	-1.9562777413757	0.00147721406218347	0.00379776301807616	0	0
P39019	RPS19	40S ribosomal protein S19	=""	19.4400285318698	19.4800264173863	19.4782654153808	19.3878516778183	19.3848914105738	19.4356366883478	-0.0633135292990055	-0.144414337835548	0.0177872792375369	19.4344500235628	-1.86337025315578	-6.54491437598236	0.106630961427106	0.140140643630475	0	0
P39023	RPL3	60S ribosomal protein L3	=""	19.150994973845	19.0443549945378	19.0094038754788	18.4389502377045	18.3492777727045	18.3171926969551	-0.699777712165858	-0.826420423346412	-0.573135000985304	18.7183624252043	-13.2642459604991	4.29263803277493	5.86357440908322e-06	7.31222220426849e-05	-1	-1
P39656	DDOST	Dolichyl-diphosphooligosaccharide--protein glycosyltransferase 48 kDa subunit	=""	18.5096797465301	18.3464666164598	18.4902213432078	18.1062440319645	18.1806543205306	18.1094317623586	-0.316679197114677	-0.444683591435596	-0.188674802793758	18.2904496368419	-5.93878107474737	-1.18281820205717	0.000751937381947505	0.00225009709516539	0	0
P39687	ANP32A	Acidic leucine-rich nuclear phosphoprotein 32 family member A	=""	18.1562628560855	18.2697870806588	18.2825145441804	18.6347525754922	18.7062120311011	18.7108341772527	0.447744767640412	0.334861105152625	0.560628430128199	18.4600605441284	9.51086571902885	1.98295405531183	4.51528564168095e-05	0.000274639308922941	0	0
P39748	FEN1	Flap endonuclease 1	=""	19.0730479127675	19.0335167351279	18.9844461506497	19.5888328407739	19.5856386634762	19.5442984445303	0.542586383411738	0.453068351429123	0.632104415394352	19.3016301245543	14.4672565756141	5.11467097238669	2.68846272599638e-06	4.71526888941753e-05	1	1
P40121	CAPG	Macrophage-capping protein	=""	19.3567918498441	19.3590631831364	19.3476456839284	19.5292921068518	19.5416139965255	19.484479412945	0.163961599804487	0.0855756766423878	0.242347522966587	19.4364810388719	4.99265881583553	-2.1902013576476	0.00180073864130064	0.00449125402300865	0	0
P40200	CD96	T-cell surface protein tactile	=""	15.8262857687871	16.1379822301557	16.1121137772292	16.2365481126087	16.3127056417696	16.2135851496614	0.228819042622572	0.0199043786912272	0.437733706553916	16.1398701133686	2.6323965295244	-5.4339253674306	0.0362327857424336	0.0544479593817595	0	0
P40222	TXLNA	Alpha-taxilin	=""	15.7365099577145	15.8671545969638	15.9281173775468	16.0632158123681	16.1001476381134	16.0103940256121	0.213991847956121	0.0772325067389406	0.350751189173302	15.9509232347198	3.76069661400722	-3.82716315195287	0.00814082628358385	0.0150577968037296	0	0
P40306	PSMB10	Proteasome subunit beta type-10	=""	18.5032317874349	18.5013864624615	18.513166589696	18.7593810382164	18.7172826708691	18.7641207011455	0.240999856879558	0.164339419486056	0.31766029427306	18.6264282083039	7.50366282211654	0.446363479110778	0.000171149503944491	0.000709305312587998	0	0
P40429	RPL13A	60S ribosomal protein L13a	=""	17.9774884448544	18.1095705821892	17.8360957576141	17.9117408242576	18.0972719405473	17.9987391694971	0.0281990498814473	-0.16508549872958	0.221483598492474	17.9884844531599	0.350643189723075	-8.08050184431131	0.736971380363065	0.773455112064206	0	0
P40616	ARL1	ADP-ribosylation factor-like protein 1	=""	16.3662911974527	16.5094891168651	16.5071766617197	15.8424545814155	15.8321316280303	15.9888295222006	-0.57318041479704	-0.721563207517239	-0.424797622076841	16.1743954512806	-9.2840158177423	1.76083746849864	5.5829653304488e-05	0.000319888824339229	-1	-1
P40692	MLH1	DNA mismatch repair protein Mlh1	=""	NA	15.5447541895041	15.5240768134707	15.5097306429335	15.5077474963803	15.3167537145582	-0.0896715501967513	-0.267107679155423	0.0877645787619202	15.4806125713694	-1.26544022803656	-7.20964874434431	0.256827065141988	0.305356079176583	0	0
P40763	STAT3	Signal transducer and activator of transcription 3	=""	18.3556674728796	18.3591979422574	18.3322249029107	18.4892030926725	18.492898370493	18.4854629028439	0.140158015987232	0.0671077795515366	0.213208252422928	18.4191091140095	4.57956401548171	-2.70218001049071	0.00285657453814671	0.00640320887629746	0	0
P40818	USP8	Ubiquitin carboxyl-terminal hydrolase 8	=""	15.6232217460191	15.8059292480169	15.6031491320099	15.8130588403995	15.8063535915217	15.7639650995512	0.11702580180882	-0.0264108858288509	0.260462489446491	15.7359462762531	1.9608729152747	-6.41021927190634	0.0939950889246247	0.125508946257881	0	0
P40925	MDH1	Malate dehydrogenase, cytoplasmic	=""	19.5673228867053	19.8876916021594	19.6803715738433	19.7369428500675	19.6711140431556	19.7435885673464	0.00541979928716785	-0.18995486900361	0.200794467577946	19.7145052538796	0.0666719288760725	-8.14817518873033	0.948852011456343	0.958590961720558	0	0
P40926	MDH2	Malate dehydrogenase, mitochondrial	=""	20.2830975921	20.2847121998814	20.2226362460469	20.1978765161943	20.2670334158507	20.1389833821552	-0.0621842412760536	-0.168054727500848	0.0436862449487407	20.2323898920381	-1.40627609258283	-7.15573479158234	0.204956439453827	0.24982748656999	0	0
P40937	RFC5	Replication factor C subunit 5	=""	17.1278214601616	17.1697826824506	17.2449086595455	17.0294355816594	17.0299061434276	16.9082470148727	-0.191641354066	-0.313593750810449	-0.0696889573215519	17.0850169236862	-3.77225940918096	-3.8048843993786	0.00794378814253733	0.0147527494075693	0	0
P40938	RFC3	Replication factor C subunit 3	=""	16.6932327610365	16.764069976201	16.7086332015358	16.5912792513121	16.5796195900656	16.6415115254469	-0.117841857316243	-0.206611506728145	-0.0290722079043412	16.6630577175997	-3.16856698741449	-4.63096830009434	0.0167088315295188	0.0276906432323233	0	0
P40939	HADHA	Trifunctional enzyme subunit alpha, mitochondrial	=""	19.269611252214	19.2149417023807	19.2422745936454	19.3559852946423	19.3210976030904	19.3396707416484	0.0966420303802593	0.0174542448761527	0.175829815884366	19.2905968646035	2.91296768267869	-5.00524843361308	0.0237309330038737	0.0376525338852481	0	0
P41091	EIF2S3	Eukaryotic translation initiation factor 2 subunit 3	=""	18.5639729711716	18.5952048974257	18.5590673507746	18.4548543641925	18.470765883486	18.4420578647155	-0.116855702325992	-0.192668796440958	-0.0410426082110263	18.5143205552943	-3.67903150818854	-3.90294173169895	0.00852092739613817	0.0156766861840833	0	0
P41214	EIF2D	Eukaryotic translation initiation factor 2D	=""	15.719596822567	16.0372907714418	15.7204147063802	15.6875297305127	15.6434830095043	15.7216951243643	-0.141531478669235	-0.357387803511011	0.0743248461725421	15.7550016941284	-1.57585529577371	-6.93856889632717	0.162456052924062	0.203605676152212	0	0
P41223	BUD31	Protein BUD31 homolog	=""	15.8562085965231	15.6640242664288	15.7690829435348	16.0424763562544	15.9873970925621	15.9542090244176	0.231588888915827	0.0965308646130166	0.366646913218637	15.8788997132868	4.11965441832515	-3.34513959584107	0.00524522774590761	0.010551713626074	0	0
P41227	NAA10	N-alpha-acetyltransferase 10	=""	16.3864170945557	16.282479566372	16.3001815890601	16.458620941952	16.4105574201637	16.4038696660222	0.101323259383392	0.00330577867530095	0.199340740091483	16.373687713021	2.47137879331804	-5.66197148773406	0.0445520480842011	0.065214342268949	0	0
P41236	PPP1R2	Protein phosphatase inhibitor 2	=""	15.8804456776236	15.7589865777507	15.8791336753674	15.9976920317706	16.0807811239148	16.0653551064523	0.208420777132055	0.0946196847302257	0.322221869533884	15.9437323654799	4.39351717666363	-2.97997979040096	0.00374826163030011	0.00800171111782114	0	0
P41240	CSK	Tyrosine-protein kinase CSK	=""	17.979898632052	17.9894416992777	17.9880064095466	18.2262960867721	18.1969294027543	18.2069830617995	0.224287270149865	0.151078136651505	0.297496403648226	18.0979258820337	7.31252186053468	0.270781478468907	0.000200048210417083	0.000795574123967505	0	0
P41250	GARS1	Glycine--tRNA ligase	=""	19.1310274509086	19.0677201153212	19.0888944876723	18.8175429727624	18.8191104038207	18.8292064391843	-0.273927412711579	-0.353306529242807	-0.194548296180351	18.9589169782783	-8.2367721684322	1.08789739872841	9.68183662581579e-05	0.000466488491971124	0	0
P41252	IARS1	Isoleucine--tRNA ligase, cytoplasmic	=""	17.414808530367	17.4538537524938	17.6067452515151	17.1581514466995	17.1947950233663	17.1456304282023	-0.325610212035929	-0.459219258149436	-0.192001165922423	17.3289974054407	-5.85226090642053	-1.27993190749549	0.000821345876416134	0.00240555710457265	0	0
P41567	EIF1	Eukaryotic translation initiation factor 1	=""	16.9867033087794	16.882603017519	16.8769165777637	17.4023098255998	17.3010088710152	17.3374947557447	0.431530182765883	0.319733690171426	0.54332667536034	17.1311727260703	9.25080412807349	1.80256245726335	5.27871913940705e-05	0.000306922994687887	0	0
P42025	ACTR1B	Beta-centractin	=""	16.8082162868671	16.8157285199185	16.8338980470175	16.7436691600647	16.7599069035043	16.7499346686914	-0.0681107071808817	-0.141259277866292	0.00503786350452873	16.7852255976772	-2.22247745393228	-6.02699866174795	0.0633887766891958	0.0887700551602762	0	0
P42126	ECI1	Enoyl-CoA delta isomerase 1, mitochondrial	=""	16.7040861620896	16.796989073962	16.8479556634119	16.592665001168	16.5304325430554	16.4589526603643	-0.255660231625267	-0.384036971671685	-0.127283491578849	16.6551801840085	-4.780567939298	-2.50229691678102	0.00244468306367515	0.00571113395045646	0	0
P42166	TMPO	Lamina-associated polypeptide 2, isoform alpha	=""	17.1025251329686	17.1234886969227	17.1483845045458	17.4668494633995	17.4780410496841	17.5069172391721	0.35913647260621	0.280650056419168	0.437622888793251	17.3043676811155	10.9217651247796	3.08247758097407	1.6474303805364e-05	0.000137585397841161	0	0
P42167	TMPO	Lamina-associated polypeptide 2, isoforms beta/gamma	=""	18.645035421226	18.6491525332832	18.6586460733822	19.1949197087536	19.2126918070298	19.1954610503576	0.550079512749871	0.477636680412475	0.622522345087267	18.9259844323387	18.1241591624056	6.75053693872333	6.15305303559839e-07	2.17407873924477e-05	1	1
P42224	STAT1	Signal transducer and activator of transcription 1-alpha/beta	=""	20.0315404195369	20.1486285421132	20.0212721642161	20.2457757378526	20.1989653661505	20.189886261296	0.144395413144316	0.0355183627957328	0.2532724634929	20.1393447485276	3.17749327201773	-4.6313955815931	0.016900823546518	0.0279583851705904	0	0
P42229	STAT5A	Signal transducer and activator of transcription 5A	=""	16.0087030394175	16.2602653033647	16.0969501119191	16.3580488126527	16.3536123124404	16.3388185370574	0.228187069149744	0.0720628508340751	0.384311287465413	16.2360663528086	3.51276278677906	-4.1686248920897	0.0111273107887077	0.0196582490600502	0	0
P42285	MTREX	Exosome RNA helicase MTR4	=""	15.8951020057237	15.919094262801	16.0575011044105	15.9911951324172	15.9832270259489	15.9785089323657	0.027077905932174	-0.0914022267427897	0.145558038607138	15.9707714106112	0.548620716541199	-7.98118784760099	0.601539611729011	0.648862297426675	0	0
P42331	ARHGAP25	Rho GTPase-activating protein 25	=""	17.5155052712184	17.54324000805	17.4806016760195	17.674852543491	17.7077180732285	17.6564492899746	0.166557650468761	0.0831271480689713	0.24998815286855	17.596394476997	4.76505092039785	-2.46926808866874	0.00231507046592444	0.0054439711638974	0	0
P42345	MTOR	Serine/threonine-protein kinase mTOR	=""	15.5125391428604	15.4346464413321	15.6433671805243	15.5199229137133	15.5171766676186	15.4810195952341	-0.0241445293836033	-0.160808453903578	0.112519395136372	15.5181119902138	-0.424612648270337	-8.04818949820914	0.684853015912843	0.727623327623668	0	0
P42356	PI4KA	Phosphatidylinositol 4-kinase alpha	=""	17.5528300474467	17.5908498787037	17.5271626841795	17.263054824834	17.2618159867848	17.2825382051282	-0.287811197860968	-0.367782909046678	-0.207839486675258	17.4130419378461	-8.59011775049978	1.38030405483644	7.46855773820439e-05	0.000396596245211778	0	0
P42566	EPS15	Epidermal growth factor receptor substrate 15	=""	16.6216656358174	16.5850291152428	16.2874283229013	16.876385067386	16.8779093371622	16.8175126123291	0.359227980971948	0.144210782152058	0.574245179791838	16.6776550151398	4.01536498636387	-3.48508833842066	0.00596332825238239	0.0116974609705095	0	0
P42574	CASP3	Caspase-3	=""	17.4867860474812	17.3799025741484	17.2253546802418	17.6640823529149	17.4204663320996	17.2838550551437	0.0921201460955565	-0.171505363103702	0.355745655294815	17.410074507005	0.839837488049252	-7.76466489995382	0.430877598258849	0.48154852425036	0	0
P42575	CASP2	Caspase-2	=""	14.5099828670602	14.7253025086827	14.51251353276	14.9237294765161	14.9958295947968	14.96681000801	0.379523390273324	0.222644293743839	0.536402486802808	14.7723613313043	5.81435490521818	-1.33131895662916	0.000863441197980734	0.00249700308671029	0	0
P42677	RPS27	40S ribosomal protein S27	=""	19.8407595463896	19.9587565255869	19.8904053289702	19.7431002003721	19.7376195609546	19.7020124924663	-0.169063049051232	-0.267217513647828	-0.0709085844546358	19.8121089424566	-4.11786721810993	-3.31459764568606	0.00500799324721148	0.0101410943345443	0	0
P42695	NCAPD3	Condensin-2 complex subunit D3	=""	14.4170014167102	14.6555590568026	14.699706625599	14.5616546384046	14.657544403695	14.4043495084445	-0.0495728495225531	-0.277156439655675	0.178010740610569	14.5659692749426	-0.52351726572746	-7.99594538033288	0.618024165382946	0.664084911232413	0	0
P42696	RBM34	RNA-binding protein 34	=""	15.620919637868	15.6828791906414	15.2809546262284	15.7842970492295	15.851461000915	15.7167417584088	0.255915451271807	-0.000839207695317479	0.512670110238932	15.6562088772152	2.3955555439622	-5.7812307426474	0.0505593701823237	0.0728393226463586	0	0
P42704	LRPPRC	Leucine-rich PPR motif-containing protein, mitochondrial	=""	17.9460244784985	17.9155284665833	17.953078191508	17.7097460095416	17.7191519982689	17.6828902411915	-0.234280962529319	-0.311292198906174	-0.157269726152463	17.8210698975986	-7.26123885187559	0.223054240666798	0.000208716762683655	0.000825284645561195	0	0
P42766	RPL35	60S ribosomal protein L35	=""	19.418743537478	19.2632947950233	19.2886192444328	19.0874795283455	19.1662200822409	19.0654279277767	-0.217176679523671	-0.345396592249931	-0.0889567667974115	19.2149641858829	-4.06593443847197	-3.41046307231631	0.00554803658146736	0.0110470245641183	0	0
P42768	WAS	Wiskott-Aldrich syndrome protein	=""	17.2058767116429	17.2672329928108	17.2600613641268	17.5790291356511	17.5979610564493	17.6079964314101	0.350605184976654	0.269366877374391	0.431843492578917	17.4196929486818	10.3011399139224	2.66383964847983	2.38986189798479e-05	0.00017403285520293	0	0
P42785	PRCP	Lysosomal Pro-X carboxypeptidase	=""	15.6810478922186	15.4066077423371	15.4291107204415	15.0017533849065	15.0978405855476	14.9986126476435	-0.472853245633205	-0.663278777305171	-0.282427713961239	15.2691621621825	-5.96800622589259	-1.16771895175873	0.000746509629525604	0.00223871658212466	0	0
P42858	HTT	Huntingtin	=""	15.3513246705099	15.4079613991635	15.3118265678244	15.1852993528967	15.143379349903	15.147587389197	-0.198282181833685	-0.289561782163747	-0.107002581503623	15.2578964549158	-5.18486888190019	-1.96023663411466	0.00146461591381777	0.00376889025068326	0	0
P43034	PAFAH1B1	Platelet-activating factor acetylhydrolase IB subunit beta	=""	18.2438712803939	18.0837965253761	18.1715908402532	17.8129311916315	17.7467993789529	17.9149773783246	-0.341516899038083	-0.486648606928331	-0.196385191147836	17.9956610991554	-5.65559057976555	-1.50351054429062	0.00100648759342744	0.00277387980748601	0	0
P43155	CRAT	Carnitine O-acetyltransferase	=""	15.1590168909589	15.5347952332133	15.1510189940051	15.7562098685717	15.8177182093242	15.7955914971713	0.508229485629956	0.256852862882097	0.759606108377814	15.5357251155407	4.85918059749478	-2.41809187039389	0.00227866389760054	0.00537671036111907	1	1
P43243	MATR3	Matrin-3	=""	18.8273431495507	18.8652400750405	18.8182332058837	18.9540635977785	18.9968163991135	18.9646139659409	0.134892510786003	0.0552360566929382	0.214548964879067	18.9043850655513	4.04198490600943	-3.40523272535364	0.00540511309828003	0.0108180767602467	0	0
P43246	MSH2	DNA mismatch repair protein Msh2	=""	16.2702784892662	16.3307813328359	16.3202036663928	16.2192464877362	16.2017238515999	16.247153954596	-0.08437973152094	-0.167191637404737	-0.00156782563714289	16.2648979637378	-2.43205380232803	-5.71772056905549	0.0468551951171819	0.0681080789783508	0	0
P43250	GRK6	G protein-coupled receptor kinase 6	=""	14.7996013865639	14.9020124320081	14.7397043048488	15.2032786651256	15.1830285646905	15.1389370724314	0.361308726275567	0.242364132316321	0.480253320234813	14.9944270709447	7.29182777086199	0.149157891981353	0.000230543384042567	0.000882468842251827	0	0
P43304	GPD2	Glycerol-3-phosphate dehydrogenase, mitochondrial	=""	16.7453397029045	16.7165537415989	16.680735629152	16.492013705285	16.5780881934755	16.4662384710251	-0.202096234623266	-0.302991045417559	-0.101201423828972	16.6131615739068	-4.79181579234227	-2.45716020512173	0.00231275817598932	0.0054439711638974	0	0
P43487	RANBP1	Ran-specific GTPase-activating protein	=""	18.3377837006609	18.2905798570813	18.2105399342642	18.6031280146822	18.5859304513041	18.5299808831484	0.293378619042745	0.186200559467874	0.400556678617616	18.4263238068569	6.55371771704389	-0.511837094884112	0.000408282468691901	0.00137390291051878	0	0
P43490	NAMPT	Nicotinamide phosphoribosyltransferase	=""	18.9078371906341	19.05156912086	18.9100397360037	17.6909262825705	17.6697737220973	17.5796644241588	-1.30969387289039	-1.44023481439246	-1.17915293138833	18.3016350793874	-24.0838389737302	8.50080412346813	1.29157083485207e-07	8.89892305213076e-06	-1	-1
P43897	TSFM	Elongation factor Ts, mitochondrial	=""	19.3814297940502	19.429240200907	19.4404612136109	19.5076791331085	19.5037362997814	19.5326724344214	0.0976522195810929	0.0172051979751929	0.178099241186993	19.4658698459799	2.89734337484864	-5.028279506078	0.024251886750075	0.038346643650721	0	0
P45880	VDAC2	Voltage-dependent anion-selective channel protein 2	=""	19.9544721691397	20.0033578676031	20.0960228700652	19.4166805371881	19.4246500817453	19.4497423082305	-0.587593326548024	-0.694045797144274	-0.481140855951775	19.724154305662	-13.2155813084513	4.35346469882835	5.44170017013448e-06	6.97550031111192e-05	-1	-1
P45973	CBX5	Chromobox protein homolog 5	=""	16.5517987607851	16.6737106159384	16.6726477847273	16.7368048086208	16.7533572292818	16.751884246474	0.114629707641924	0.0108015008365531	0.218457914447296	16.6900339076379	2.64210182969278	-5.41130854069714	0.0351058724882823	0.0528698276380907	0	0
P45974	USP5	Ubiquitin carboxyl-terminal hydrolase 5	=""	18.7181152558817	18.7396768982753	18.7374160416037	18.3861538449867	18.396559854412	18.380713398748	-0.343927032538012	-0.416794507486408	-0.271059557589616	18.5597725489846	-11.2657578241979	3.30517736800426	1.35145346453809e-05	0.000124568754122641	0	0
P46060	RANGAP1	Ran GTPase-activating protein 1	=""	16.959201672773	16.9826281449588	17.0401423916444	16.9854035062172	17.013674910463	16.9469297695128	-0.0119880077276768	-0.103200837421781	0.0792248219664269	16.9879967325949	-0.313703167678115	-8.09463799729846	0.763297654407266	0.798045650814274	0	0
P46063	RECQL	ATP-dependent DNA helicase Q1	=""	17.9124848158127	17.9017429608184	17.8930455880651	18.0242210548017	18.0389652020613	17.9265494034947	0.0941540985538865	-0.00293269570553269	0.191240892813306	17.9495015041757	2.31767955823591	-5.88839759105423	0.0554651764723552	0.0787137107918697	0	0
P46087	NOP2	Probable 28S rRNA (cytosine(4447)-C(5))-methyltransferase	=""	17.3881833830764	17.2635793127559	17.2365625258786	17.4341024158815	17.4576000629852	17.4411710344634	0.148182763873049	0.0351084705874933	0.261257057158604	17.3701997891735	3.1425710221388	-4.68477360380805	0.017806625114281	0.0292636009630044	0	0
P46100	ATRX	Transcriptional regulator ATRX	=""	14.4047384105243	14.2686890190948	14.246278467828	14.9786849614998	15.094824312525	14.9225511100939	0.692118162223824	0.541094979739028	0.843141344708621	14.6526277135943	11.0144977384985	2.94690128877969	1.95478686753128e-05	0.000153285081529496	1	1
P46379	BAG6	Large proline-rich protein BAG6	=""	16.1723157447909	16.082884479521	16.1149652439787	16.2236438626791	16.2306553507749	16.2083123959057	0.097482047023	0.010562942229693	0.184401151816307	16.1721295129417	2.67693123095858	-5.35441046550657	0.0330429151677059	0.0500639220462878	0	0
P46459	NSF	Vesicle-fusing ATPase	=""	17.0351066267442	17.0531392232027	17.0021612876125	17.0859200483916	17.0853001759638	17.0646141078539	0.0484757315500168	-0.0289974279018446	0.125948891001878	17.0543735782948	1.49348520015766	-7.04543080604512	0.180885038692424	0.223150925083402	0	0
P46527	CDKN1B	Cyclin-dependent kinase inhibitor 1B	=""	15.0188526318899	15.1231146934959	15.027550236024	15.990067623115	16.030394206562	16.0690430857471	0.973329118004743	0.869998815595761	1.07665942041373	15.5431704128056	22.5423784182224	8.19041011169329	1.68222044911e-07	1.00555409792027e-05	1	1
P46734	MAP2K3	Dual specificity mitogen-activated protein kinase kinase 3	=""	16.7604379095911	16.684073599824	16.6712777359901	16.4763530213314	16.5224105320662	16.3190487790654	-0.26599230431404	-0.411491771389786	-0.120492837238293	16.5722669296447	-4.39375401465479	-2.99387524892156	0.00382393792276392	0.00811923953400414	0	0
P46736	BRCC3	Lys-63-specific deubiquitinase BRCC36	=""	15.8633082544318	15.9378332535288	15.9042015051198	15.9433252219884	15.9594409001279	15.8590628742263	0.0188286610874222	-0.0810356433145606	0.118692965489405	15.9111953349039	0.451029341866036	-8.03552361305362	0.666363192201221	0.709894456013361	0	0
P46776	RPL27A	60S ribosomal protein L27a	=""	20.0434340817841	19.924378379523	20.0587278907414	19.6700737181064	19.6801593764186	19.6332491636131	-0.347686031303493	-0.457170990272964	-0.238201072334021	19.8350037683644	-7.60852323830661	0.468973064416053	0.000171666712799506	0.000709315532946686	0	0
P46777	RPL5	60S ribosomal protein L5	=""	19.9886513400322	19.9678765575156	20.0782799208411	20.1355978884422	20.0983864375688	20.1299687452464	0.109715084289522	0.0125256076253222	0.206904560953723	20.0664601482744	2.69791586287461	-5.32602216631734	0.0322604118280309	0.0490130622922013	0	0
P46778	RPL21	60S ribosomal protein L21	=""	19.7365632596478	19.5459307948956	19.5693081152424	19.2063265983351	19.1782225595766	19.132618574901	-0.444878145657707	-0.584117084836644	-0.305639206478771	19.3948283170997	-7.67906663137493	0.472257345877457	0.000174451662653802	0.000719238684539868	0	0
P46779	RPL28	60S ribosomal protein L28	=""	19.6017078564253	19.5823899072191	19.6124055546273	19.3803391755476	19.5966828902997	19.6031341410906	-0.0721157037779392	-0.227935919383765	0.0837045118278862	19.5627765875349	-1.11233119029622	-7.49780117671845	0.305535047603737	0.356500673664648	0	0
P46781	RPS9	40S ribosomal protein S9	=""	18.2990437983229	18.1396557353853	18.2411176281723	17.851894085973	17.8125653278031	17.7963467015141	-0.406337015530102	-0.522793229001472	-0.289880802058733	18.0234372128618	-8.37483875153673	1.08412184311344	0.000100697494155844	0.000477663156443213	0	0
P46782	RPS5	40S ribosomal protein S5	=""	19.4918520709087	19.3502356407365	19.3814137981254	18.9755735331798	19.0016991576506	18.9877020598053	-0.41950891971166	-0.527279172790865	-0.311738666632455	19.1980793767344	-9.32099598414599	1.87585856266566	4.91779979354123e-05	0.000292731236090705	0	0
P46783	RPS10	40S ribosomal protein S10	=""	19.4310773714746	19.3460197773185	19.3520795766075	19.6335740038186	19.63410932626	19.6380041481852	0.258836917621089	0.171432034033446	0.346241801208732	19.5058107006107	7.06835477571878	0.0411411033423903	0.000245354454417197	0.000922505970496308	0	0
P46926	GNPDA1	Glucosamine-6-phosphate isomerase 1	=""	17.1488452920541	16.963024421527	17.1114709719654	16.8209951050417	16.6666754803423	16.7435777620642	-0.330697446032755	-0.483833726341438	-0.177561165724071	16.9090981721658	-5.1901608454594	-2.02743795380274	0.0016062427989763	0.00407249784174673	0	0
P46939	UTRN	Utrophin	=""	15.2629244191928	15.3966644839086	15.2968976189476	15.3067935695183	15.3441634933466	15.4540675796513	0.0495127068224512	-0.0829096797596259	0.181935093404528	15.3435851940942	0.897548485702599	-7.71306927823245	0.401359967058648	0.453525243630026	0	0
P46940	IQGAP1	Ras GTPase-activating-like protein IQGAP1	=""	19.0020611169189	19.0376361347844	19.0470939665127	18.4183332271357	18.4142444693451	18.3837088027421	-0.623501572997672	-0.701751555923796	-0.545251590071547	18.7171796195732	-19.018712830246	7.09910884178601	4.48160362536519e-07	1.79004341905891e-05	-1	-1
P46976	GYG1	Glycogenin-1	=""	15.8871643493046	16.0260622238843	15.7587279041272	16.4132807696572	16.5405755858091	16.3982921155074	0.560064664552534	0.377309146172372	0.742820182932697	16.170683824715	7.36538992839362	0.194484860059887	0.000223057061962936	0.000864399606589409	1	1
P46977	STT3A	Dolichyl-diphosphooligosaccharide--protein glycosyltransferase subunit STT3A	=""	15.7395229370624	15.4633427706409	15.3611785471374	15.2402373845783	15.3619928976106	15.1489036275867	-0.270970115021697	-0.523936582639319	-0.0180036474040759	15.385863027436	-2.57446213895399	-5.51889189133233	0.039291160875189	0.0583754390145665	0	0
P47755	CAPZA2	F-actin-capping protein subunit alpha-2	=""	18.3521975852449	18.2219597687127	18.3643627745354	18.5010471503509	18.4824244714757	18.4100192798283	0.151656924387318	0.0291725027151135	0.274141346059522	18.3886685050246	2.9722411867199	-4.93454654494499	0.0225471662775094	0.0359814651191754	0	0
P47813	EIF1AX	Eukaryotic translation initiation factor 1A, X-chromosomal	=""	16.8238531638551	16.8860137255797	16.8311081709781	16.738086025315	16.656482814509	16.7118047337236	-0.144867162288445	-0.236286124686726	-0.0534481998901651	16.7745581056601	-3.78234800038522	-3.75945114037225	0.00747021763671197	0.0141013149361494	0	0
P47897	QARS1	Glutamine--tRNA ligase	=""	18.4889120590138	18.4784359709419	18.530881221198	18.4235696538451	18.4115174425854	18.4010272126142	-0.0873716473696682	-0.165445108652305	-0.00929818608703126	18.4557239266997	-2.671129289847	-5.36301710968248	0.033315394255753	0.0503936479521708	0	0
P47985	UQCRFS1	Cytochrome b-c1 complex subunit Rieske, mitochondrial	=""	17.8445994759277	17.9073439322717	17.7728616749122	17.5155767120476	17.6208573506611	17.5189402554291	-0.289810254991295	-0.41018113112	-0.16943937886259	17.6966965668749	-5.77956280030096	-1.35365143395965	0.000875453639035206	0.00252379731085882	0	0
P48047	ATP5PO	ATP synthase subunit O, mitochondrial	=""	19.385059668187	19.2934913390325	19.3132648090124	19.5706495353888	19.5132015010244	19.5282359502022	0.206757056794519	0.113380472769332	0.300133640819706	19.4339838004745	5.28718906348913	-1.84442957038754	0.00132260932613036	0.00346164416221774	0	0
P48059	LIMS1	LIM and senescent cell antigen-like-containing domain protein 1	=""	16.24038169263	16.1553209488672	16.1660354847565	16.6767884149401	16.7548505084327	16.7313213028741	0.533740699997711	0.437114119560221	0.630367280435201	16.4541163920834	13.1990528881439	4.41107638368601	5.08927524227198e-06	6.64741353919506e-05	1	1
P48147	PREP	Prolyl endopeptidase	=""	17.0364120255843	17.0877925216959	17.1245010293611	17.1878318393492	17.2208129860916	17.2112978559587	0.123745701586124	0.0364178627771131	0.211073540395135	17.1447747096735	3.38224628803757	-4.32262178065899	0.0125465016561386	0.0217609296373414	0	0
P48426	PIP4K2A	Phosphatidylinositol 5-phosphate 4-kinase type-2 alpha	=""	17.2094465929958	17.0899122028951	17.2537865203398	17.4128196968514	17.3779975527132	17.3539268464315	0.197199593255071	0.0770585945666792	0.317340591943463	17.2829815687045	3.94019247051506	-3.57786463622373	0.00645933473822355	0.0124838194519945	0	0
P48444	ARCN1	Coatomer subunit delta	=""	17.190241134282	17.074088152853	17.1187062329944	17.3455885883529	17.33303426691	17.2752387586586	0.190275364597365	0.0873083779698912	0.29324235122484	17.2228161890085	4.42234153849306	-2.92432446937933	0.00352985603299618	0.00765403873087134	0	0
P48449	LSS	Lanosterol synthase	=""	16.0884669679931	16.0103665282867	16.0992430770658	15.5559332730095	15.3842508297072	15.4195137340586	-0.612792912190118	-0.744683434544673	-0.480902389835563	15.7596290683535	-11.1532851272376	3.06845823901901	1.73976449255439e-05	0.000142702111353569	-1	-1
P48506	GCLC	Glutamate--cysteine ligase catalytic subunit	=""	15.2027009509634	15.372426901301	15.2563286965212	15.6518559801836	15.7254827406137	15.6430971122904	0.396326428100679	0.268980311464034	0.523672544737324	15.4753153969789	7.47084948911601	0.310788363936087	0.000199794701582537	0.000795574123967505	0	0
P48553	TRAPPC10	Trafficking protein particle complex subunit 10	=""	NA	14.4686832905954	14.4413899201042	14.4671594833693	14.5330443294198	14.339587431879	-0.00843952379370982	-0.171698423512548	0.154819375925128	14.4499728910735	-0.129440472491734	-8.02938766868888	0.901625496633261	0.919304427939795	0	0
P48637	GSS	Glutathione synthetase	=""	16.9026979348148	16.8253407070099	16.9256345668735	16.8157262650509	16.9458014460264	17.0179612630984	0.041938588492517	-0.101800112772913	0.185677289757947	16.905527030479	0.701242392835619	-7.87742043946166	0.507532446419002	0.558290106885996	0	0
P48643	CCT5	T-complex protein 1 subunit epsilon	=""	19.2609746806014	19.1974671800404	19.1887780667082	19.1079503396	19.0991371165659	19.0426813440617	-0.132483709040851	-0.223388554668408	-0.0415788634132946	19.1494981212629	-3.47859015483323	-4.18521773867016	0.0110497778721857	0.019571457465131	0	0
P48651	PTDSS1	Phosphatidylserine synthase 1	=""	15.8171789756512	15.8793677910026	15.8080666869916	16.1278963995006	16.2665142303864	16.2857821751619	0.391859783801163	0.267556820020017	0.516162747582309	16.0308010431157	7.56749025704519	0.396751738524978	0.000185151449384236	0.000757547629338037	0	0
P48729	CSNK1A1	Casein kinase I isoform alpha	=""	16.4795139868634	16.4356206005161	16.4409588940233	16.0353924328525	15.9758223540937	16.0436854700315	-0.433731074808357	-0.519073949246217	-0.348388200370497	16.2351656230634	-12.1305667262366	3.8381734040044	8.40901455576035e-06	9.05282973268575e-05	0	0
P48735	IDH2	Isocitrate dehydrogenase [NADP], mitochondrial	=""	19.7853424858897	19.8208885617947	19.7200636203382	20.222366041918	20.1826337201779	20.1664970088919	0.415067367655087	0.320282577954494	0.50985215735568	19.9829652398351	10.4593767312857	2.75371466181938	2.21755058152395e-05	0.000166075255507608	0	0
P48739	PITPNB	Phosphatidylinositol transfer protein beta isoform	=""	16.8659458504067	16.8219857059628	16.8320644096294	16.6204792712901	16.5501337697295	16.5909273136782	-0.252818537100417	-0.337049731074458	-0.168587343126376	16.7135893867828	-7.16413524811072	0.131952305072101	0.000226322638629949	0.000870767800989949	0	0
P48960	ADGRE5	Adhesion G protein-coupled receptor E5	=""	16.9909343855089	17.0649830868002	17.0567790251056	17.4651476195321	17.5606873136632	17.4530261786442	0.45538820480829	0.350815354868537	0.559961054748044	17.2652596015424	10.4253048340022	2.66765318427311	2.4338609451737e-05	0.000174764133280442	0	0
P49005	POLD2	DNA polymerase delta subunit 2	=""	15.9397263118703	16.0148945762506	15.9141274775031	16.0728387589292	16.1209281012232	16.0750055285903	0.133341341039593	0.0383214272734863	0.228361254805699	16.0229201257278	3.35178422519051	-4.36913286662775	0.0131268932623685	0.0226393728605054	0	0
P49137	MAPKAPK2	MAP kinase-activated protein kinase 2	=""	15.4669247774329	15.4930037083053	15.2576703716108	15.5675176671471	15.5579056541528	15.60958126523	0.17246857639365	0.0125661830595468	0.332370969727752	15.4921005739798	2.59228701537605	-5.4927454082567	0.0383223084573602	0.0569974539171531	0	0
P49321	NASP	Nuclear autoantigenic sperm protein	=""	18.2896156613866	18.3773652449893	18.3078803733054	18.8007799609908	18.8461213039964	18.7662096017225	0.479416529009491	0.38279002357561	0.576043034443372	18.5646620243985	11.8556614357588	3.63821885200929	1.0133896892815e-05	0.00010193072933065	0	0
P49327	FASN	Fatty acid synthase	=""	18.896727014937	18.9199724390109	18.9236316306018	18.6965821158688	18.7520676604907	18.6994861882898	-0.197398373300128	-0.277557414864225	-0.117239331736032	18.8147445081998	-5.87785505709379	-1.17284967308113	0.000723707803471633	0.00217982372280636	0	0
P49354	FNTA	Protein farnesyltransferase/geranylgeranyltransferase type-1 subunit alpha	=""	15.7586389623615	15.5924981963037	15.8061753276673	15.348809813084	15.2636908911966	15.3913734094485	-0.38447945753448	-0.542199112006783	-0.226759803062178	15.5268644333436	-5.85889066771587	-1.28359434652009	0.000827545082597745	0.00241857290311706	0	0
P49368	CCT3	T-complex protein 1 subunit gamma	=""	19.610543598684	19.6052656938632	19.6203364893767	19.6787170534856	19.6892254051467	19.66979972619	0.067198800966132	-0.00526076887715522	0.139658370809419	19.6456479944577	2.21357168752481	-6.04006544876967	0.064210937979908	0.089693535262355	0	0
P49406	MRPL19	39S ribosomal protein L19, mitochondrial	=""	16.0290838511889	15.9076976266344	15.9194348696779	16.0260267438436	15.9820858165578	16.0415436484711	0.0644799537904461	-0.0417933884474781	0.17075329602837	15.9843120927289	1.45266522408284	-7.09749530085088	0.192166470815293	0.235801778079674	0	0
P49407	ARRB1	Beta-arrestin-1	=""	15.9843398681646	16.2499429675245	16.1392608640869	14.8027595757803	15.0110246177913	14.9205752747294	-1.21306141049166	-1.41055498308126	-1.01556783790206	15.5179838613462	-14.7624313561105	5.00877484204339	3.12465102480818e-06	5.06561072021844e-05	-1	-1
P49411	TUFM	Elongation factor Tu, mitochondrial	=""	18.749664100779	18.7419259239939	18.7893109585955	18.679122525102	18.7610519624157	18.7078718362454	-0.044284886535106	-0.132440779061147	0.0438710059909348	18.7381578845219	-1.19903540868812	-7.40294363668704	0.271242137186028	0.321379650633316	0	0
P49441	INPP1	Inositol polyphosphate 1-phosphatase	=""	16.1261148019202	15.874312472094	15.9487868548912	15.5452552294857	15.6093031314305	15.4959465612021	-0.432903068929036	-0.602070631980154	-0.263735505877918	15.7666198418373	-6.15037563968013	-0.977332844530734	0.000630309872192931	0.0019642150187456	0	0
P49458	SRP9	Signal recognition particle 9 kDa protein	=""	19.0850104931345	19.083322284366	19.0233275475292	18.6393543742791	18.5824032577598	18.5408601511582	-0.476347513944205	-0.572555638357236	-0.380139389531174	18.8257130180378	-11.8292345427736	3.6267967300807	1.02257891622292e-05	0.000102109691779361	0	0
P49585	PCYT1A	Choline-phosphate cytidylyltransferase A	=""	16.1355927209148	16.223143266817	16.1926436971096	16.2446224055398	16.1052788682674	16.1457533338999	-0.0185750257114066	-0.133956082013983	0.0968060305911696	16.1745057154247	-0.386409366907969	-8.06567548474975	0.711488587626549	0.750713073314995	0	0
P49588	AARS1	Alanine--tRNA ligase, cytoplasmic	=""	17.8083420676156	17.7290029849385	17.7761743058492	17.4237126136136	17.4226318731948	17.3835160966066	-0.361219591662778	-0.447704401362666	-0.274734781962889	17.5905633236364	-9.96917643239831	2.4304084970083	2.94043481712663e-05	0.000199601929950763	0	0
P49589	CARS1	Cysteine--tRNA ligase, cytoplasmic	=""	16.198990839144	16.2860871338682	16.251908745013	16.2117412134512	16.1938122635738	16.2092491964459	-0.040728014851414	-0.126574596401473	0.0451185666986453	16.225298231916	-1.13239529245835	-7.47708331416343	0.296405646000985	0.347466593100262	0	0
P49590	HARS2	Histidine--tRNA ligase, mitochondrial	=""	16.4505261323629	16.3710577085172	16.2286762345764	16.1049021841564	16.1628340475579	15.8270174419255	-0.318502133938885	-0.559738511187235	-0.0772657566905354	16.1908356248494	-3.17320126365372	-4.64845827036474	0.0173271666654739	0.0285437365989515	0	0
P49593	PPM1F	Protein phosphatase 1F	=""	15.3278570374172	15.1780613815303	15.1997358031651	15.0427717325457	15.2016498660691	15.1559895132241	-0.101747703424564	-0.245399792721525	0.041904385872396	15.1843442223253	-1.70231818536743	-6.76965280266636	0.13589380168111	0.173712113837263	0	0
P49662	CASP4	Caspase-4	=""	15.8421477753013	15.8932035236594	15.9316376752206	15.5331086164528	15.4968913324319	15.564168296203	-0.357606909697877	-0.450616522187872	-0.264597297207881	15.7101928698782	-9.18080045526998	1.83719894447921	4.99254201597613e-05	0.000295304431267365	0	0
P49711	CTCF	Transcriptional repressor CTCF	=""	15.9067980696623	15.7900860578862	15.6638240571065	15.9989362778338	16.0705609833564	16.1123881296359	0.273725735390355	0.111384109253903	0.436067361526808	15.9237655959135	4.05241402132923	-3.43608302749739	0.00570400652868838	0.0113013961129153	0	0
P49720	PSMB3	Proteasome subunit beta type-3	=""	19.3021899456573	19.3738475776834	19.3268582192334	19.2828317659317	19.2776364678078	19.2393538605468	-0.0676912160959517	-0.15266734209808	0.0172849099061768	19.3004529728101	-1.90135498327136	-6.49124809629548	0.100933612686236	0.133423849913009	0	0
P49721	PSMB2	Proteasome subunit beta type-2	=""	17.9745607638812	18.0290676885816	17.8812067225164	18.2215311161504	18.1991613614684	18.2797418410494	0.271866381229707	0.155426067017578	0.388306695441835	18.0975449156079	5.60408701846254	-1.54430936106017	0.00103699678065477	0.00284374440545727	0	0
P49736	MCM2	DNA replication licensing factor MCM2	=""	18.6226573379157	18.6769109507709	18.7339518194779	19.0662548307537	19.0762625560225	18.9784238863117	0.362473721641134	0.253118071038388	0.47182937224388	18.8590768968754	7.94150633650478	0.759205554561005	0.000132736765056512	0.000597749223032269	0	0
P49748	ACADVL	Very long-chain specific acyl-CoA dehydrogenase, mitochondrial	=""	17.7986703665599	17.8747307464615	17.7666231468375	17.9309938950486	17.9447163215295	17.917428165845	0.11770470752138	0.0239621955730011	0.211447219469759	17.8721937737137	2.99819397504418	-4.88110999071746	0.021138729398022	0.0340492917714486	0	0
P49750	YLPM1	YLP motif-containing protein 1	=""	15.4037715894793	15.334631148634	15.3224401113311	15.61479343986	15.5845587257014	15.5888570708961	0.242455462337697	0.155482492231321	0.329428432444073	15.474842014317	6.65388806099761	-0.363088271585823	0.000351551237941899	0.00121565271238127	0	0
P49753	ACOT2	Acyl-coenzyme A thioesterase 2, mitochondrial	=""	16.6196208304437	16.6514499416135	16.7493419866511	16.8527428324602	16.5979702816749	16.5329794241026	-0.0122400734901653	-0.22263344992031	0.19815330293998	16.6673508828243	-0.1398234559063	-8.13948063231948	0.893043479351002	0.912918334232701	0	0
P49754	VPS41	Vacuolar protein sorting-associated protein 41 homolog	=""	14.8586318604068	14.5776661914657	14.6132710304798	14.1668623428458	14.4011843288081	14.3580518177578	-0.374490197646789	-0.600722764954125	-0.148257630339454	14.495944595294	-3.9784453843754	-3.53411646329811	0.00623476424426032	0.012143470146418	0	0
P49755	TMED10	Transmembrane emp24 domain-containing protein 10	=""	19.0531511496991	19.1045361594205	19.0436430493938	18.4759692080614	18.4248841430971	18.4766881442034	-0.607929621050509	-0.693348115691923	-0.522511126409095	18.7631453089792	-16.987489845639	6.2809762415989	9.41413764567267e-07	2.70264201577853e-05	-1	-1
P49756	RBM25	RNA-binding protein 25	=""	17.1722553473033	17.078854654196	17.0729087185739	17.2068776297918	17.1895408601967	17.244036169863	0.105478646592744	0.00808104441705175	0.202876248768435	17.1607455633208	2.58819853876067	-5.48845183266525	0.0376743856687938	0.0561924176045643	0	0
P49757	NUMB	Protein numb homolog	=""	15.0145407949595	15.1193807424719	15.4714215677791	15.4728694613742	15.5469486826599	15.2556251903783	0.223366743067288	-0.0931533591436933	0.539886845278269	15.3134644066038	1.69607590498895	-6.77811329431552	0.137101757474518	0.175093810750589	0	0
P49761	CLK3	Dual specificity protein kinase CLK3	=""	15.1281647230221	15.14421236886	15.1675181315743	14.5875786718133	14.5872292321229	14.6418279754198	-0.541086448033456	-0.622584318565448	-0.459588577501463	14.8760885171354	-15.847042204376	5.7763995405314	1.4839233867086e-06	3.37991144939579e-05	-1	-1
P49770	EIF2B2	Translation initiation factor eIF-2B subunit beta	=""	15.8549320756004	15.7677306981274	15.9623029927809	15.6385218426843	15.6277371666617	15.649482299467	-0.223074819231915	-0.350616414557971	-0.095533223905858	15.750117845887	-4.1985696729234	-3.23632774840697	0.00473802239654886	0.00969301208683773	0	0
P49773	HINT1	Histidine triad nucleotide-binding protein 1	=""	19.5222587993241	19.5075233722062	19.5400550111552	20.0600435133125	20.1256483051684	20.1145727001061	0.576809111967172	0.49448126087463	0.659136963059715	19.8116836168787	16.7229600256211	6.16707330161804	1.04343224269315e-06	2.83253917306102e-05	1	1
P49792	RANBP2	E3 SUMO-protein ligase RanBP2	=""	16.3240234243537	16.2699988410505	16.322280224074	16.3721060253875	16.3770787744815	16.3653538813398	0.0660787305769048	-0.0125713787992451	0.144728839953055	16.3384735284478	2.00534998573233	-6.34275182636332	0.0868233390975809	0.11723915852667	0	0
P49821	NDUFV1	NADH dehydrogenase [ubiquinone] flavoprotein 1, mitochondrial	=""	17.1156001509932	17.0971229504092	17.0915868691172	17.1071203406721	17.1028720840246	17.0528180694698	-0.0138331587843723	-0.0931515957850814	0.0654852782163368	17.0945200774477	-0.4162699235538	-8.05249925008167	0.690236936885049	0.732214394940414	0	0
P49840	GSK3A	Glycogen synthase kinase-3 alpha	=""	16.4120479775072	16.3909558469379	16.4286321663864	16.0908379179489	15.9993524107495	15.925244074802	-0.405400529110377	-0.521411360277523	-0.289389697943231	16.207845065722	-8.38761534165488	1.09451428050043	9.97758221227581e-05	0.000474107182362623	0	0
P49841	GSK3B	Glycogen synthase kinase-3 beta	=""	15.0387458590542	15.0884890947844	15.0176151561599	15.1055720977644	15.1817267246807	15.0034266120471	0.0486251081645523	-0.0775754818348963	0.174825698164001	15.0725959240818	0.924915068260252	-7.68758028125551	0.387968767534287	0.440924504463709	0	0
P49902	NT5C2	Cytosolic purine 5'-nucleotidase	=""	16.989974880778	17.0104776409969	17.0848513328036	16.4275591552066	16.3883875983194	16.3853942382542	-0.627987620932725	-0.720362876247602	-0.535612365617848	16.7144408077265	-16.2324486592489	5.93597248969277	1.28923736979501e-06	3.11678788697812e-05	-1	-1
P49903	SEPHS1	Selenide, water dikinase 1	=""	17.47932181357	17.4471880195645	17.483814133017	17.9454492550024	17.9188998858835	17.9037909328758	0.452605369203418	0.374923414216673	0.530287324190163	17.6964106733189	13.9068052803836	4.82782552218218	3.47581713000595e-06	5.23976727556128e-05	0	0
P49916	LIG3	DNA ligase 3	=""	16.0175610802781	15.9122839571389	15.969319771169	16.2716881718916	16.2888891230819	16.2127028707093	0.291371785698885	0.191074290638062	0.391669280759709	16.1120741623781	6.94973318983722	-0.111262490208773	0.000284686767537138	0.00103782636419623	0	0
P49959	MRE11	Double-strand break repair protein MRE11	=""	16.723243031717	16.761023996596	16.7761411121	17.0459507955235	17.1038824095475	17.0449137120412	0.311446258899739	0.226520938420466	0.396371579379012	16.9091925095876	8.75333889493921	1.51194073073945	6.64501426190707e-05	0.000366273186116318	0	0
P49961	ENTPD1	Ectonucleoside triphosphate diphosphohydrolase 1	=""	16.8101717462179	16.8349476805491	16.7711080635611	17.9036806067899	17.9141779816779	17.818900907547	1.07351066856221	0.976793214022924	1.1702281231015	17.3421644977238	26.5222622719178	9.41152994290985	5.30778888985882e-08	5.22438077873247e-06	1	1
P50148	GNAQ	Guanine nucleotide-binding protein G(q) subunit alpha	=""	14.7263885962789	14.6874981993453	14.7852389272559	14.4143013457329	14.0114899815957	NA	-0.520146243962406	-0.819794605218547	-0.220497882706266	14.5249834100418	-4.3465289110375	-3.21464409479872	0.0059710594366644	0.0117035737043364	-1	-1
P50213	IDH3A	Isocitrate dehydrogenase [NAD] subunit alpha, mitochondrial	=""	17.5341529551715	17.5699507532491	17.5040021052864	17.6809412801013	17.6925429634902	17.676141263416	0.147173231100194	0.0672068330509296	0.227139629149458	17.6096218867858	4.39287766681364	-2.94161373235043	0.00354740012895513	0.00766836476016259	0	0
P50238	CRIP1	Cysteine-rich protein 1	=""	18.8687853318623	18.804203073688	18.7857041819399	19.4123881625556	19.3891291554643	19.3152007035936	0.552675144707766	0.451781705981245	0.653568583434288	19.0959017681839	13.1044178350078	4.32025578655091	5.56941796544708e-06	7.07341747132358e-05	1	1
P50336	PPOX	Protoporphyrinogen oxidase	=""	15.1410293347473	15.1035982999586	15.1199248912398	15.4112586174744	15.4370990084074	15.4055862398583	0.296463779931448	0.220327600085981	0.372599959776916	15.2697493986143	9.29412219999374	1.93345911099742	4.57104839611275e-05	0.000276267749554534	0	0
P50395	GDI2	Rab GDP dissociation inhibitor beta	=""	20.9547374717536	20.8243127172344	20.7852907710401	20.7416461950233	20.7161841992325	20.793216477729	-0.104431362681126	-0.231035354045192	0.0221726286829405	20.8025646386688	-1.98009582026942	-6.38223543236948	0.091203261625161	0.122373996610976	0	0
P50402	EMD	Emerin	=""	17.6201626953053	17.6883225965063	17.7248508279152	17.0999666370026	16.9549225684248	16.9747583048251	-0.667896203158094	-0.79259336709799	-0.543199039218197	17.3438306049965	-12.8574563355888	4.07197082732683	7.13628642163787e-06	8.02759403185061e-05	-1	-1
P50416	CPT1A	Carnitine O-palmitoyltransferase 1, liver isoform	=""	17.1049180518933	17.1190078975436	17.1896016647242	17.0677725384673	17.0843111782408	17.1726564940391	-0.0295958011379511	-0.134801114093375	0.0756095118174731	17.1230446374847	-0.673530999977391	-7.89833537250473	0.523495852502326	0.573204040324358	0	0
P50454	SERPINH1	Serpin H1	=""	16.2827374114295	16.2668248546778	16.2751516746522	15.7326012461776	15.797775282012	15.819272706391	-0.491688235392916	-0.578063891136718	-0.405312579649113	16.0290605292233	-13.5870845678828	4.6590685873622	4.04208851579747e-06	5.71281843566042e-05	0	0
P50502	ST13	Hsc70-interacting protein	=""	18.5067639262209	18.3714434850984	18.4152875319852	18.3510109293452	18.3793963033606	18.3895024017719	-0.0578617696089516	-0.162659080139847	0.0469355409219439	18.402234096297	-1.32187663618816	-7.25902592646042	0.230191775953324	0.277034294553433	0	0
P50552	VASP	Vasodilator-stimulated phosphoprotein	=""	17.4773729101597	17.5541120493978	17.7072341637364	17.5860061630517	17.7724055450713	17.5558038689836	0.0584988179376147	-0.135204982600085	0.252202618475315	17.6088224500667	0.725833516808339	-7.8586587739574	0.493303158973872	0.54403501645938	0	0
P50570	DNM2	Dynamin-2	=""	17.6892910966438	17.6104284711422	17.6507906352474	17.5288888030573	17.5493572104145	17.4665505718394	-0.135237872574084	-0.229863856803353	-0.0406118883448154	17.5825511313908	-3.41360909175596	-4.28076517136376	0.0120961178103526	0.0211528557648044	0	0
P50579	METAP2	Methionine aminopeptidase 2	=""	16.3343667522822	16.4682437218289	16.4589251413785	16.2503912274254	16.2798833212146	16.2652316922414	-0.155343124869361	-0.263658307422255	-0.047027942316468	16.3428403093952	-3.43520630534326	-4.26236615929476	0.01199903455593	0.0209964058642179	0	0
P50851	LRBA	Lipopolysaccharide-responsive and beige-like anchor protein	=""	15.9753497080982	16.0806479283687	16.0392900096081	15.8758581419428	15.8390695802112	15.7842829620723	-0.198692320616281	-0.302201007412457	-0.0951836338201061	15.9324163883835	-4.5937991586099	-2.70663143168785	0.00290001783999729	0.00646559631343229	0	0
P50897	PPT1	Palmitoyl-protein thioesterase 1	=""	17.8889679197056	17.9868741631208	17.9074975331524	17.7928397493289	17.7870650375789	18.0987114301768	-0.0349077996313802	-0.249096826307546	0.179281227044786	17.9103259721772	-0.391699779591448	-8.06329356117129	0.70783450110081	0.747143579101429	0	0
P50914	RPL14	60S ribosomal protein L14	=""	19.9111800732295	19.9021575607761	19.8592314228149	19.9984300558861	20.0532274990001	19.9782212596857	0.119103252583834	0.0315766345424563	0.206629870625211	19.9504079785654	3.24796464126338	-4.51584949575182	0.0150102283841185	0.0253326328393328	0	0
P50990	CCT8	T-complex protein 1 subunit theta	=""	19.3327328410942	19.4433502809614	19.4554359415657	19.3663372170539	19.3812370594781	19.390864975375	-0.031026603904774	-0.133342406710962	0.0712891989014137	19.3949930525881	-0.72567153001211	-7.85933043178056	0.492916830187322	0.543826574858391	0	0
P50995	ANXA11	Annexin A11	=""	19.0344986073309	18.9961111826402	19.0050193435143	19.093726914827	19.1478643065627	19.1022893526462	0.102750480183506	0.0221516135234517	0.18334934684356	19.0632516179202	3.04286541470162	-4.81439822959184	0.0198343988589537	0.0321929347793148	0	0
P51003	PAPOLA	Poly(A) polymerase alpha	=""	16.2046912205762	15.8346694554753	16.1533112918037	16.299899402127	16.4013079832979	16.3050173582819	0.271184258617193	0.0334550231561631	0.508913494078224	16.1998161185937	2.74163700205276	-5.27392189127192	0.0311280281284518	0.0474758414620991	0	0
P51114	FXR1	Fragile X mental retardation syndrome-related protein 1	=""	16.4303487637141	16.2488460212794	16.3913069922555	16.1100415150191	16.1272499344569	16.1469847318691	-0.228741865301295	-0.35559832387425	-0.10188540672834	16.242462993099	-4.32848318624918	-3.06822362345679	0.00406981301500451	0.0085360766129014	0	0
P51116	FXR2	Fragile X mental retardation syndrome-related protein 2	=""	15.2284613675477	NA	15.3347414515757	14.9405133584863	14.9635776467071	14.7630635122053	-0.39254990376215	-0.582777698533846	-0.202322108990455	15.0460714673044	-5.16713626584006	-2.31871650759098	0.00272192248091013	0.00616402494444398	0	0
P51148	RAB5C	Ras-related protein Rab-5C	=""	17.4437029078369	17.3993320659277	17.4606184883537	17.7645478094264	17.8171268718395	17.7718107660897	0.349943995079141	0.265472993684328	0.434414996473953	17.609523151579	9.888233693217	2.37243092100062	3.0957809891076e-05	0.000205538701770394	0	0
P51149	RAB7A	Ras-related protein Rab-7a	=""	17.9178129830032	17.8731381445379	17.940281946021	18.2487243867435	18.2500388376171	18.2051905889474	0.324240246582008	0.239729525021975	0.40875096814204	18.0725311478117	9.15762657586228	1.82911938702605	5.01460354982318e-05	0.000295304431267365	0	0
P51159	RAB27A	Ras-related protein Rab-27A	=""	19.4021973865289	19.5179043988842	19.448728688158	19.4069397325155	19.3331856795126	19.3447384036999	-0.094655552614384	-0.198306558591759	0.00899545336299125	19.4089490482165	-2.18544707871382	-6.08373273516996	0.0673722579059591	0.0937294007010718	0	0
P51398	DAP3	28S ribosomal protein S29, mitochondrial	=""	15.0097343903762	15.3653550019681	15.3201091809188	15.395201290992	15.2975875904968	15.4315942260564	0.143061511427376	-0.0917285185291902	0.377851541383943	15.3032636134681	1.46443880291126	-7.08249833361332	0.189815405828433	0.233020605106085	0	0
P51532	SMARCA4	Transcription activator BRG1	=""	16.6856163599868	16.6203840880276	16.5645041756335	16.7093538900154	16.7717003386756	16.698994830521	0.103181478521396	-0.00192657864667413	0.208289535689466	16.6750922804767	2.35034112443227	-5.84257968017211	0.0532384928525408	0.0761023269199182	0	0
P51553	IDH3G	Isocitrate dehydrogenase [NAD] subunit gamma, mitochondrial	=""	16.9703737770251	16.9937208503056	17.0270467792439	17.1921177141644	17.196302357294	17.1892862482469	0.19552163771025	0.117986567894527	0.273056707525973	17.09480795438	6.0190016573067	-1.02014131704374	0.000631456642455951	0.0019642150187456	0	0
P51570	GALK1	Galactokinase	=""	17.0607612440577	17.0704889922381	17.0170467979019	17.2743412939064	17.2586065644104	17.2280318962729	0.204227573463957	0.122828310294793	0.285626836633121	17.1515461314646	5.98855058756038	-1.0528754891997	0.000650180605734299	0.00201563301395245	0	0
P51571	SSR4	Translocon-associated protein subunit delta	=""	17.6272164193503	17.7100338275057	17.6081107862276	17.6232033042868	17.4970507829813	17.4543216169121	-0.123595109634483	-0.255805373881851	0.00861515461288601	17.5866561228773	-2.24408226504556	-6.0012305603562	0.0624831659653579	0.0876354225956878	0	0
P51572	BCAP31	B-cell receptor-associated protein 31	=""	16.8226680929663	16.7956189970753	16.7938105259632	16.7792505968665	16.9029110883214	16.9819973245585	0.08402046458054	-0.0484474614666405	0.216488390627721	16.8460427709585	1.52256906369184	-7.00799724578349	0.174801379817252	0.217299324662312	0	0
P51608	MECP2	Methyl-CpG-binding protein 2	=""	17.4316623065932	17.4641784781415	17.4493459338984	17.9690896760625	18.0642442005365	17.9483612237947	0.545502793920235	0.446903030974747	0.644102556865724	17.7211469698378	13.2273118749347	4.40759012179635	5.12766108062772e-06	6.66595940481603e-05	1	1
P51610	HCFC1	Host cell factor 1	=""	17.541770205954	17.6074500543873	17.5796117213399	18.1254119765335	18.1003312476665	18.1292585907082	0.542056611075708	0.460875152731441	0.623238069419975	17.8473056327649	15.9373318524479	5.81766747416711	1.42980554596087e-06	3.33944413954928e-05	1	1
P51648	ALDH3A2	Aldehyde dehydrogenase family 3 member A2	=""	18.2682277175276	18.1589066518476	18.1967250476049	17.6038298693263	17.5892846658544	17.4967284627328	-0.644672139688875	-0.756491626006789	-0.532852653370962	17.8856170691489	-13.8171316658204	4.63795529392073	4.25502940866623e-06	5.89289500014278e-05	-1	-1
P51649	ALDH5A1	Succinate-semialdehyde dehydrogenase, mitochondrial	=""	15.4203763269494	15.3492691109542	15.2603821048037	15.5439886190709	15.5748224948644	15.4951923316826	0.194658634303526	0.074633447981991	0.31468382062506	15.4406718313875	3.89317515311549	-3.64103117682993	0.00684152321565073	0.01306669298845	0	0
P51659	HSD17B4	Peroxisomal multifunctional enzyme type 2	=""	18.4504513319375	18.4258728743218	18.3831637316105	17.6713278171362	17.7054234557403	17.6777914237217	-0.734981747090565	-0.817230714703418	-0.652732779477711	18.052338439078	-21.3291681105226	7.92503355530993	2.10385755955731e-07	1.11504450656538e-05	-1	-1
P51665	PSMD7	26S proteasome non-ATPase regulatory subunit 7	=""	18.135628091671	18.2069330616494	18.1293709073331	18.1525339667658	18.194337518887	18.0457296393553	-0.0264436452151386	-0.144945498271529	0.0920582078412517	18.1440888642769	-0.535671868981174	-7.98892898600644	0.609964649962898	0.656408658843322	0	0
P51692	STAT5B	Signal transducer and activator of transcription 5B	=""	16.8922054340926	16.8931953295904	16.8784093545571	17.0690235315795	17.0659932119034	17.0220371542523	0.164414593165016	0.087348581089092	0.241480605240941	16.9701440026626	5.09219815125087	-2.07046440457825	0.00161700790572197	0.00408850806254105	0	0
P51798	CLCN7	H(+)/Cl(-) exchange transporter 7	=""	NA	15.2570409599135	15.1245136083968	15.3272956605067	15.4997728397927	NA	0.222756965994591	-0.00185500200798222	0.447368933997165	15.3021557671524	2.64041478550352	-5.38159668546729	0.0512506914178357	0.0736812235511503	0	0
P51812	RPS6KA3	Ribosomal protein S6 kinase alpha-3	=""	16.1296691068269	16.2353531041581	16.1963320441255	16.2513186183816	16.2185148103036	16.203635782989	0.0373716521879004	-0.0574691669685254	0.132212471344326	16.2058039111308	0.941180385815386	-7.67293798651958	0.379435931215123	0.43193945742622	0	0
P51817	PRKX	cAMP-dependent protein kinase catalytic subunit PRKX	=""	15.8281017627325	15.6366027257902	NA	15.1673344114262	15.2623398625481	15.3858639539958	-0.460506168271356	-0.680093544646275	-0.240918791896438	15.4560485432986	-5.2511822916891	-2.23222750052357	0.002523955668748	0.00585518757461017	0	0
P51858	HDGF	Hepatoma-derived growth factor	=""	17.3983235507343	17.3828518039969	17.3673227212195	17.9509962427135	17.908812239718	17.9285010768713	0.546603827784093	0.470085005661885	0.623122649906301	17.6561346058756	17.0503073255787	6.30775829418501	9.18898861264704e-07	2.68694313503189e-05	1	1
P51948	MNAT1	CDK-activating kinase assembly factor MAT1	=""	14.7760028585219	14.9243278994966	NA	14.9848201003382	14.95468180738	14.9962571254711	0.128420965387178	-0.0099435573646241	0.266785488138981	14.9272179582416	2.31998476278483	-5.82383388499126	0.0631892053853367	0.0885355617905378	0	0
P51991	HNRNPA3	Heterogeneous nuclear ribonucleoprotein A3	=""	18.8044830451083	18.8806848910519	18.8578159685916	19.2220613555414	19.2303328107342	19.1196646118651	0.343024957796292	0.237322789995899	0.448727125596685	19.0191737804821	7.76974895775956	0.62428529164043	0.0001489499792639	0.000645449910143565	0	0
P52209	PGD	6-phosphogluconate dehydrogenase, decarboxylating	=""	19.9217373885938	19.8447685621381	19.8743291029787	19.4524791588431	19.3146082179507	19.3631987612784	-0.503516305212816	-0.615025127452035	-0.392007482973598	19.6285201986305	-10.8218256791808	2.90153854433203	1.99348822886866e-05	0.000153957058116742	-1	-1
P52272	HNRNPM	Heterogeneous nuclear ribonucleoprotein M	=""	20.0546414188305	20.0846065938178	20.0494639975438	20.4089770044871	20.3523495644968	20.3419510088766	0.304855189222767	0.221414877503875	0.388295500941659	20.2153315980088	8.7205824589219	1.48569229392488	6.80163878110939e-05	0.000374158013587574	0	0
P52292	KPNA2	Importin subunit alpha-1	=""	17.300010346996	17.2767031037342	17.3481667054035	16.8392667773076	16.8128899589884	16.827116487946	-0.481868977297239	-0.564223059302487	-0.399514895291991	17.0673588967293	-13.9659877170636	4.85864697629609	3.38126339869599e-06	5.23094307583796e-05	0	0
P52294	KPNA1	Importin subunit alpha-5	=""	15.3600954508	15.1548883076236	NA	15.0255999539196	15.1403206258743	14.9396890600652	-0.222288665925424	-0.439631226558803	-0.00494610529204501	15.1241186796565	-2.5609526741559	-5.49313044729418	0.0464707326824612	0.0676920397848114	0	0
P52298	NCBP2	Nuclear cap-binding protein subunit 2	=""	15.0904698328482	14.9920845712968	15.0051541688129	15.442586881165	15.3379188809209	15.4634067447234	0.38540131128379	0.268679510224741	0.502123112342838	15.2219368466279	7.92526769072189	0.709665487377039	0.000140257275918215	0.000621461499084568	0	0
P52306	RAP1GDS1	Rap1 GTPase-GDP dissociation stimulator 1	=""	16.8163980858595	16.8770647704399	16.8541865032437	16.8996950561603	16.8738129375848	16.9151618855557	0.0470068399191987	-0.0344645171175406	0.128478196955938	16.8727198731406	1.37715849361484	-7.19197701893494	0.212759622219453	0.258083414980992	0	0
P52435	POLR2J	DNA-directed RNA polymerase II subunit RPB11-a	=""	16.5469682959022	16.7392025246646	16.5083119346079	17.1679244178166	17.1559857652883	17.1097971285533	0.546408185494521	0.390879815645823	0.701936555343219	16.8713650111388	8.44375544988374	1.1121969654218	9.90621300291675e-05	0.000471528895268369	1	1
P52565	ARHGDIA	Rho GDP-dissociation inhibitor 1	=""	20.7311681264093	20.7097969752373	20.7027936995451	20.8612029504766	20.804356069029	20.8915714807493	0.137790566354376	0.0509023800794812	0.22467875262927	20.7834815502411	3.78518031070541	-3.75553741529397	0.00744348502822379	0.0140604830279539	0	0
P52566	ARHGDIB	Rho GDP-dissociation inhibitor 2	=""	21.0235416405654	21.0287841765554	20.940414073591	21.1018094572245	21.1038709104971	21.0256432960851	0.0795279243649816	-0.0211794524532874	0.180235301183251	21.0373439257531	1.88916150162781	-6.50948955971547	0.103193486615313	0.136207494785346	0	0
P52594	AGFG1	Arf-GAP domain and FG repeat-containing protein 1	=""	NA	15.7405888764683	15.7549609145221	15.7979232026454	16.0757616416472	15.8373154079564	0.155891855254504	-0.0700166878915507	0.381800398400559	15.8413100086479	1.72790469061351	-6.63192654965028	0.13940101808272	0.17761868046046	0	0
P52597	HNRNPF	Heterogeneous nuclear ribonucleoprotein F	=""	18.7583468354426	18.6908151552522	18.6738051807287	18.9070846421649	18.8633752332803	18.7382236625803	0.128572122200648	0.00073486365942188	0.256409380741874	18.7719417849082	2.41430438636475	-5.7520807476745	0.0490301667113145	0.0709328816044004	0	0
P52630	STAT2	Signal transducer and activator of transcription 2	=""	15.1696194772655	15.1884404678341	14.7783621837651	15.4059269301283	15.3687609771295	15.3436223757723	0.327296051388503	0.0631992309667834	0.591392871810222	15.2091220686491	2.97855527014132	-4.92884692775964	0.0225001301349779	0.0359272066349937	0	0
P52701	MSH6	DNA mismatch repair protein Msh6	=""	17.6778334620806	17.6173006469939	17.6568815123717	17.6128399012984	17.6171636430611	17.5685723850247	-0.0511465640206872	-0.13463477968286	0.0323416516414859	17.6250985918051	-1.4622414921706	-7.08540106200914	0.188990685751748	0.232111555228083	0	0
P52788	SMS	Spermine synthase	=""	15.7629201366	15.5953387244401	15.5569762007121	15.9573346202761	15.9509336153881	15.9685671372756	0.320533437062554	0.181805783060364	0.459261091064745	15.798678405782	5.55313675000667	-1.61636256757587	0.00111295306979053	0.00300127070483631	0	0
P52888	THOP1	Thimet oligopeptidase	=""	16.1567632691971	16.4292769176665	16.1514043246486	16.4103725606594	16.4371377227053	16.3639158133652	0.157993861739222	-0.0331357381609396	0.349123461639383	16.3248117680404	1.98673678856357	-6.37346163104274	0.0905807764192448	0.121716538182076	0	0
P52948	NUP98	Nuclear pore complex protein Nup98-Nup96	=""	17.5083339701321	17.4769988778839	17.4273469994484	17.4367398386365	17.483176189328	17.4889563238532	-0.00126916521556808	-0.0901498131253071	0.087611482694171	17.4702586998803	-0.0340830748130021	-8.15007061235274	0.97380510172381	0.980455567349201	0	0
P53004	BLVRA	Biliverdin reductase A	=""	16.6879981761333	16.627028870041	16.7015283318933	16.4242024850655	16.4726470366117	16.4272187028351	-0.230829051185104	-0.318582742599109	-0.143075359771099	16.55677060043	-6.27845651926091	-0.745852141438937	0.000494402201243588	0.00161597207754363	0	0
P53007	SLC25A1	Tricarboxylate transport protein, mitochondrial	=""	17.1252933096437	16.9845930226095	16.9840609192959	17.0929222324079	17.1928222865953	17.1655765443077	0.119124603920604	-0.00690173411888251	0.24515094196009	17.0908780524767	2.26904344978544	-5.9648093397776	0.0602945468961687	0.0849548932749699	0	0
P53041	PPP5C	Serine/threonine-protein phosphatase 5	=""	16.9475973129123	17.0817576473638	16.9862171753397	17.0848484139828	17.1408782578854	17.1483908950325	0.119515143761593	0.0102646561102572	0.228765631412928	17.0649482837528	2.62100073452672	-5.44468583788306	0.0363403528324089	0.0545404148011379	0	0
P53384	NUBP1	Cytosolic Fe-S cluster assembly factor NUBP1	=""	16.2441888926158	16.1989940314739	16.2274093357004	16.6616754289485	16.6964689049236	16.6657786833034	0.451110252461795	0.373138939457143	0.529081565466448	16.4490858794943	13.8094273238784	4.77683177748774	3.63806107304042e-06	5.36176273652374e-05	0	0
P53396	ACLY	ATP-citrate synthase	=""	18.3933724007952	18.4285591824369	18.4005753690871	18.6576815149713	18.6861639265665	18.6652278015781	0.262188763598893	0.18658419319643	0.337793334001356	18.5385966992392	8.27739812764423	1.12204855304531	9.392726213422e-05	0.000458907662168257	0	0
P53582	METAP1	Methionine aminopeptidase 1	=""	17.2820687613709	17.2470040510826	17.2834387026663	17.1570767871061	17.1174708443279	17.119993909799	-0.139323324628936	-0.217546763013696	-0.0610998862441764	17.2011755093921	-4.25123141544603	-3.12664027489094	0.00419541113596341	0.00874625801113097	0	0
P53597	SUCLG1	Succinate--CoA ligase [ADP/GDP-forming] subunit alpha, mitochondrial	=""	18.4276685037192	18.5821459201254	18.5267411559408	18.8479977610118	18.8519131123006	18.9597466784914	0.374367324006123	0.244400272950544	0.504334375061701	18.6993688552649	6.91460426704645	-0.201968014894124	0.000314691687611127	0.00112489013107168	0	0
P53602	MVD	Diphosphomevalonate decarboxylase	=""	18.4778425771653	18.4725735485905	18.4237075205543	18.6436194698694	18.6321258045683	18.5754616240869	0.159027750738186	0.0718532185962005	0.246202282880172	18.5375550908058	4.35422743713729	-2.99181385225604	0.00371247503217343	0.00795358819080581	0	0
P53618	COPB1	Coatomer subunit beta	=""	18.0256909540089	18.0043174884647	18.0472559465516	17.8728491309733	17.3136670914073	17.2150959360028	-0.558550743547272	-0.952189874751842	-0.164911612342702	17.7464794245681	-3.41029885854361	-4.31202068574613	0.0126956321498131	0.0219643202792749	-1	-1
P53621	COPA	Coatomer subunit alpha	=""	18.0631563953596	18.0606495871147	18.0384444380343	17.7055564775141	17.5437284762156	17.4232467917871	-0.496572891663924	-0.666752058031103	-0.326393725296744	17.8057970276709	-7.01301367020264	-0.129066906547406	0.000297046249651308	0.00107014309024706	0	0
P53634	CTSC	Dipeptidyl peptidase 1	=""	17.2013497295393	17.5115131244424	17.5200007809387	17.415936133243	17.4369321684195	17.4362809714156	0.0187618793858775	-0.191566553582658	0.229090312354413	17.4203354846664	0.214390937566886	-8.12432609383163	0.836828383753189	0.863792111234436	0	0
P53985	SLC16A1	Monocarboxylate transporter 1	=""	15.6788319604371	15.555406757398	15.5471807490918	15.8244099374081	15.7867355147554	15.6906640989136	0.173463361383432	0.0432766139157026	0.303650108851161	15.6805381696673	3.19848000941421	-4.60802764813422	0.0166306696204755	0.0275942958904458	0	0
P53999	SUB1	Activated RNA polymerase II transcriptional coactivator p15	=""	18.5397469805956	18.5288907598391	18.5214680280955	19.3017311858696	19.3950839678592	19.3856642536025	0.830791212933736	0.740398430876655	0.921183994990817	18.9454308626436	21.9374407232255	8.12660305122996	1.74708196387106e-07	1.00555409792027e-05	1	1
P54098	POLG	DNA polymerase subunit gamma-1	=""	15.2616008583775	15.0929362525605	14.8908266650447	14.9314074841517	14.9899320157234	14.9354293454004	-0.129531643569091	-0.346584631847636	0.0875213447094529	15.017022103543	-1.43429398382414	-7.12054488819393	0.197914043919528	0.242207417869546	0	0
P54105	CLNS1A	Methylosome subunit pICln	=""	16.1148281306425	16.124705276572	16.1787267722035	16.4482367861792	16.499033596902	16.4376998929015	0.322236698854923	0.234826585789994	0.409646811919851	16.3005384092335	8.79915841771262	1.54851585831534	6.43276706174793e-05	0.000358155677215703	0	0
P54136	RARS1	Arginine--tRNA ligase, cytoplasmic	=""	18.6315754823793	18.6639788613398	18.6524333065013	18.6152921101723	18.6120310218366	18.5803922398004	-0.0467574261370558	-0.12294574705324	0.0294308947791286	18.6259505036716	-1.46483940072985	-7.08209397885411	0.188304289821636	0.231371655260111	0	0
P54252	ATXN3	Ataxin-3	=""	15.636978165729	15.9180150012654	15.59267692756	15.426772830114	15.4767483036546	15.4554393163726	-0.262903214804441	-0.469381544453433	-0.0564248851554483	15.5844384241159	-3.06019772886383	-4.81083511974926	0.0201522962539426	0.0326512219140893	0	0
P54577	YARS1	Tyrosine--tRNA ligase, cytoplasmic	=""	18.1466747854575	18.1871751959683	18.1506602223661	18.054224092605	18.025611837023	18.0373804625925	-0.122431270523773	-0.199092898522183	-0.045769642525363	18.1002877660021	-3.8119056046128	-3.71866102365385	0.00719633323696037	0.013659155923597	0	0
P54578	USP14	Ubiquitin carboxyl-terminal hydrolase 14	=""	17.1295425359831	17.2607738666808	17.3261288240517	16.8182522583751	16.9124776176583	16.9361939166963	-0.349840477995297	-0.496237750577453	-0.203443205413141	17.0638948365742	-5.74334813441165	-1.40793114882417	0.00092437043661142	0.00262365079639657	0	0
P54687	BCAT1	Branched-chain-amino-acid aminotransferase, cytosolic	=""	16.6972154988624	16.6105624557288	16.6103937547839	15.5131716949262	15.6905115150474	15.7097013987396	-1.00159570022066	-1.1493380881523	-0.85385331228903	16.1385927196814	-16.2935383564237	5.70606164891938	1.67267285261104e-06	3.57617461525559e-05	-1	-1
P54709	ATP1B3	Sodium/potassium-transporting ATPase subunit beta-3	=""	17.9432561534444	17.9473745113505	17.9981796532871	18.2230334096251	18.2760322641658	18.2730274422161	0.29442759930831	0.209900364545433	0.378954834071187	18.1101505723482	8.31399339455733	1.15269129395864	9.14067839488812e-05	0.000450656702259601	0	0
P54725	RAD23A	UV excision repair protein RAD23 homolog A	=""	15.4719797545748	15.4292892962596	15.1715346896628	15.3715557577048	15.3467550857073	15.0591537657424	-0.0984463771142003	-0.366987801386078	0.170095047157678	15.3083780582753	-0.881082388624215	-7.727935069486	0.409747300645612	0.462055466685478	0	0
P54727	RAD23B	UV excision repair protein RAD23 homolog B	=""	16.053288676713	15.9298825733952	15.9896318595188	16.48247128898	16.397141725948	16.4450865196349	0.450632141645297	0.343250230878175	0.558014052412419	16.2162504406983	10.0474579832428	2.40496716957914	3.07424703733951e-05	0.000204652773790041	0	0
P54819	AK2	Adenylate kinase 2, mitochondrial	=""	18.6110532592174	18.6531259233403	18.6039026930269	18.5633534264655	18.4335764202197	18.4462670392485	-0.141628329883641	-0.250057105614361	-0.0331995541529218	18.5518797935864	-3.12864078736443	-4.70098917748902	0.0180179184167067	0.0295931961599784	0	0
P54920	NAPA	Alpha-soluble NSF attachment protein	=""	17.8303515661402	17.8307388096262	17.7981411189877	17.3180070870854	17.2831955906895	17.2865601040442	-0.523822904311643	-0.600585602321272	-0.447060206302015	17.5578323794288	-16.2877866666842	5.97564050335468	1.24013202363522e-06	3.0791025739988e-05	-1	-1
P55010	EIF5	Eukaryotic translation initiation factor 5	=""	17.1626013348844	17.1202011065973	17.0892881001826	16.9041565011234	16.8772362012332	16.9885649393398	-0.200710966655947	-0.30304290144089	-0.0983790318710046	17.0236746972268	-4.6936259565241	-2.58145171097608	0.0025901390824423	0.00595861712121116	0	0
P55036	PSMD4	26S proteasome non-ATPase regulatory subunit 4	=""	18.4195502858591	18.4410637007809	18.2870396395357	18.6694548128843	18.7010481873463	18.8061901140392	0.343013162698057	0.204250816908641	0.481775508487473	18.5540577900742	5.94110493037243	-1.19614879965266	0.000765621085298288	0.0022811369849536	0	0
P55039	DRG2	Developmentally-regulated GTP-binding protein 2	=""	16.2520113410396	16.3496495357168	16.2203152175314	16.0647550976084	16.1796142545234	16.0902830807012	-0.162441220484965	-0.283169400807014	-0.0417130401629159	16.1927714211868	-3.2299087185735	-4.56304741024264	0.0159510743320973	0.0266118719251748	0	0
P55072	VCP	Transitional endoplasmic reticulum ATPase	=""	19.2179691380185	19.192780509832	19.3015001846148	19.3750777724733	19.3712865320988	19.3776161343795	0.137243535495397	0.0436262492481782	0.230860821742616	19.3060383785695	3.5005664885997	-4.1559003986902	0.0107689221161446	0.0191478382916739	0	0
P55084	HADHB	Trifunctional enzyme subunit beta, mitochondrial	=""	18.5891353105311	18.5616199979904	18.5724352235148	18.8447223149972	18.8836369251541	18.8667193140364	0.290629340717121	0.214952522230141	0.366306159204101	18.7197115143707	9.1665183028845	1.83595763646797	4.98425960267466e-05	0.000295304431267365	0	0
P55145	MANF	Mesencephalic astrocyte-derived neurotrophic factor	=""	16.2173641397152	16.4401297385507	16.1599065629337	16.7863497877602	16.7434191017764	16.6888170590139	0.46706183578366	0.283302231129512	0.650821440437809	16.505997731625	6.10875073303374	-1.02043062461106	0.000654911264367635	0.00202165859201664	0	0
P55160	NCKAP1L	Nck-associated protein 1-like	=""	16.2419789044947	16.3735183562981	16.3337845321702	16.6861135237846	16.6993008697561	16.6699896239956	0.368707408191078	0.266157013252202	0.471257803129954	16.5007809684165	8.60410264638132	1.33348616315297	7.92051394095895e-05	0.000412645300969431	0	0
P55196	AFDN	Afadin	=""	16.2276375862885	16.4062772830422	16.3061015828941	14.967263373405	14.9004033775081	14.8666314203793	-1.40190609364412	-1.53409271957805	-1.2697194677102	15.6123857705862	-25.4585735179345	8.88401045444411	9.024650012055e-08	7.10626726663531e-06	-1	-1
P55209	NAP1L1	Nucleosome assembly protein 1-like 1	=""	19.5053466669563	19.6395313526321	19.4930656239871	19.6282382592929	19.7440035929371	19.6879181501511	0.14073878626855	0.0116530285191033	0.269824544017996	19.6163506076594	2.6172073578666	-5.45392155710183	0.0368262544737851	0.0551593246357346	0	0
P55212	CASP6	Caspase-6	=""	16.5055025602322	16.4005106441852	16.567645687078	16.6812354160863	16.6859522523651	16.6068104096972	0.166779728884428	0.0416140494613562	0.291945408307501	16.5746094949407	3.19860537029564	-4.60784803477123	0.0166278975672638	0.0275942958904458	0	0
P55263	ADK	Adenosine kinase	=""	17.9350068837091	17.9100392881856	17.840472074246	17.7171272295743	17.6583525559724	17.6747483221255	-0.211763379489515	-0.30581158494002	-0.11771517403901	17.7892910589688	-5.37687233238867	-1.740997839581	0.00120586726572696	0.00320170537990704	0	0
P55265	ADAR	Double-stranded RNA-specific adenosine deaminase	=""	20.2258823021464	20.2058995494884	20.2330646633943	20.2324992563539	20.213425459883	20.2178632981932	-0.000352833533007413	-0.0739372831416636	0.0732316160756488	20.2214390882432	-0.0114448900946571	-8.15066241452208	0.991202175146012	0.993364798073603	0	0
P55327	TPD52	Tumor protein D52	=""	15.8923877726829	15.8495124522415	15.7799940124561	16.0529542712617	16.1306698745964	16.0516546374888	0.237794848655454	0.132446569299653	0.343143128011256	15.9595288367879	5.4043088069851	-1.73953555651392	0.00121958244299735	0.00323244594583141	0	0
P55735	SEC13	Protein SEC13 homolog	=""	17.8547993467144	17.8712770320498	17.9683164651064	18.1007907049705	18.0887571410405	17.9890673754199	0.161407459186794	0.0439372409149053	0.278877677458683	17.9788346775502	3.29836326584406	-4.46543344867924	0.0145725384161394	0.024684644053399	0	0
P55786	NPEPPS	Puromycin-sensitive aminopeptidase	=""	18.8003873740888	18.7656730124358	18.7259586124736	17.7149798633123	17.7262591156836	17.6316110207726	-1.07305633307651	-1.17151411548046	-0.974598550672558	18.2274781664611	-26.0559055962716	9.25956546790777	6.15048616624201e-08	5.65024662472099e-06	-1	-1
P55795	HNRNPH2	Heterogeneous nuclear ribonucleoprotein H2	=""	17.6315964233373	17.5550584500555	17.5494953304998	17.9147355729184	17.9899614720938	17.9240015716245	0.364182804248014	0.267330393294363	0.461035215201664	17.7608081367549	8.98634983338827	1.66662461604239	5.84217226120821e-05	0.000330879317761159	0	0
P55809	OXCT1	Succinyl-CoA:3-ketoacid coenzyme A transferase 1, mitochondrial	=""	17.8989362513669	17.8632269219192	17.9271912101745	18.0482333775171	18.1138583351972	18.134969331725	0.2025688869929	0.110023627057749	0.295114146928051	17.99773590465	5.22645444223766	-1.91523358589407	0.00140910729861391	0.00365361394699008	0	0
P55884	EIF3B	Eukaryotic translation initiation factor 3 subunit B	=""	18.6559964490551	18.6714654927622	18.6636174673836	18.3547946145153	18.3850939638276	18.3331736826909	-0.306005716055679	-0.382925796280007	-0.229085635831352	18.5106902783725	-9.49549543637862	2.08496277590416	3.99586058363223e-05	0.000254332373406246	0	0
P56134	ATP5MF	ATP synthase subunit f, mitochondrial	=""	18.046208945347	18.0270929001782	18.1620726037262	17.9280966557694	17.9780180466998	18.0288148910741	-0.100148285236038	-0.219350565382623	0.019053994910546	18.0283840071324	-2.01679434278438	-6.32985187497946	0.0865279317462043	0.116897539163009	0	0
P56192	MARS1	Methionine--tRNA ligase, cytoplasmic	=""	18.4647548243401	18.4305571470736	18.4313100674613	18.3307074042902	18.3706219508209	18.3776964807792	-0.0825320676615853	-0.161514577321821	-0.00354955800134991	18.4009413124609	-2.49413303794936	-5.62568227689024	0.0428648369341463	0.0632755707501377	0	0
P56211	ARPP19	cAMP-regulated phosphoprotein 19	=""	15.7317813798339	15.7375566994788	15.7861483902349	16.225749883317	16.16936458558	16.2481939666365	0.462607321995307	0.373381463389328	0.551833180601286	15.9831324841802	12.3751247458085	3.98239352637149	7.39483302967358e-06	8.17409981627414e-05	0	0
P56381	ATP5F1E	ATP synthase subunit epsilon, mitochondrial	=""	16.4936742061703	16.403066693752	16.4572619135628	16.4902948385289	16.5186379680132	16.2663788774443	-0.0262303764995657	-0.199600328034572	0.147139575035441	16.4382190829119	-0.363629213436841	-8.07525635570458	0.727701547561326	0.765475368350769	0	0
P56537	EIF6	Eukaryotic translation initiation factor 6	=""	18.4567990290442	18.4596730409233	18.4605238546425	18.4260316619833	18.4274561726202	18.428993632145	-0.0315048192871892	-0.102803470467794	0.0397938318934156	18.4432462318931	-1.0546867687634	-7.55985870167805	0.328151151459863	0.380313109093096	0	0
P56556	NDUFA6	NADH dehydrogenase [ubiquinone] 1 alpha subcomplex subunit 6	=""	15.9459689908248	15.7340174703121	15.8111103044739	16.2631483422024	16.1141272649037	16.2798347580946	0.388671199863335	0.219961288002036	0.557381111724634	16.0247011884686	5.53694019284574	-1.63432904995817	0.00113091970693079	0.00304079484126951	0	0
P57075	UBASH3A	Ubiquitin-associated and SH3 domain-containing protein A	=""	15.7476060780314	16.1486855639782	16.2476638137433	15.6720905455119	15.5630483737192	15.6125565417274	-0.432086664931449	-0.734985237428712	-0.129188092434185	15.8319418194519	-3.42848068179561	-4.28648301421776	0.0124006224511127	0.021602062664881	0	0
P57088	TMEM33	Transmembrane protein 33	=""	16.6273373934851	NA	16.1729795804088	NA	15.2608055634001	15.4942964030258	-1.02260750373403	-1.49097154433477	-0.5542434631333	15.8888547350799	-5.81298478413551	-2.09441373816553	0.00304147071896746	0.00673817789507582	-1	-1
P57740	NUP107	Nuclear pore complex protein Nup107	=""	15.7526015847644	15.7667301754992	15.6989549293464	15.7463168694849	15.8021871462427	15.6735266270325	0.00124798438335283	-0.105063880126573	0.107559848893278	15.7400528887283	0.0281055816406663	-8.15028319818523	0.978409130904946	0.983046141004021	0	0
P57764	GSDMD	Gasdermin-D	=""	15.9413350033646	15.9356593979878	15.8589098227236	16.4638598468969	16.5018269208836	16.4139438213286	0.547908788344378	0.449436090031159	0.646381486657596	16.1859224688642	13.3022813092197	4.44960593787158	4.9374283288171e-06	6.51079065752149e-05	1	1
P57772	EEFSEC	Selenocysteine-specific elongation factor	=""	17.4528867497348	17.2926912365687	17.10661302243	17.5701431390535	17.5592748503705	17.5596353300482	0.27895410357959	0.0773967508382481	0.480511456320932	17.4235407213676	3.32630584415392	-4.43049610553439	0.0141611799762168	0.0241361855376955	0	0
P58546	MTPN	Myotrophin	=""	18.7070200232698	18.9759723901128	18.8285909602362	18.9368384163089	18.9869979611316	18.9342171277804	0.115490043867361	-0.0503472466240422	0.281327334358764	18.8949394798066	1.67374935562829	-6.80827482327238	0.141506761712615	0.179802966934055	0	0
P59998	ARPC4	Actin-related protein 2/3 complex subunit 4	=""	19.5840977281997	19.5026595421561	19.5282314076357	20.0801227398096	20.1106291182141	20.0557221548897	0.543828444973961	0.454920604956635	0.632736284991287	19.8102437818175	14.5998932107641	5.180952312362	2.53338705057015e-06	4.57919605813101e-05	1	1
P60174	TPI1	Triosephosphate isomerase	=""	21.6235653866624	21.6308210349219	21.5021122072979	21.9501879012717	22.0773865038993	22.1921515031065	0.487742426465083	0.318875290187895	0.656609562742271	21.8293707561933	6.94182188151695	-0.195978581089524	0.000315184125992799	0.00112519099901056	0	0
P60228	EIF3E	Eukaryotic translation initiation factor 3 subunit E	=""	18.0154582333811	17.9797728126547	17.9295734231615	18.0463533151661	18.0808777799538	18.0666806262147	0.0897024173791223	0.00291760457433916	0.176487230183905	18.0197860317553	2.46710841624239	-5.66576221297725	0.0445568238361506	0.065214342268949	0	0
P60510	PPP4C	Serine/threonine-protein phosphatase 4 catalytic subunit	=""	17.6985190877217	17.5488895320635	17.5452793241785	17.3217879758588	17.3249711843803	17.3482620907787	-0.265888897648576	-0.385018627315001	-0.146759167982152	17.4646181991636	-5.3577532314524	-1.82208579286052	0.00132947281954009	0.00347630653762096	0	0
P60660	MYL6	Myosin light polypeptide 6	=""	20.8509518470444	20.8941748810511	21.0134733579981	21.0406967872586	21.0427481602641	21.0866819945156	0.137175618648257	0.0185211940986877	0.255830043197827	20.9881211713553	2.77520870930103	-5.22205803227287	0.0295499609870154	0.0455734149301704	0	0
P60709	ACTB	Actin, cytoplasmic 1	=""	24.6919815224151	24.6919815224151	24.6919815224151	24.6919815224151	24.6919815224151	24.6919815224151	0	-0.0712508413374003	0.0712508413374003	24.6919815224151	0	-8.15073763181357	1	1	0	0
P60842	EIF4A1	Eukaryotic initiation factor 4A-I	=""	20.0115722549968	20.139701153354	20.0389036313506	19.8531348951881	19.8839516606977	19.8550128592515	-0.199359208187985	-0.302389980580728	-0.0963284357952427	19.9637127424731	-4.63059784121506	-2.66046391812239	0.00278178506647037	0.00626356179999374	0	0
P60866	RPS20	40S ribosomal protein S20	=""	20.0827465824847	19.9425985114988	20.12270689007	19.9355803380988	19.9996083127951	19.9664325536799	-0.0821435931599162	-0.211314520402933	0.0470273340831011	20.0082788647712	-1.52655191570786	-7.00284022100998	0.173829390460552	0.21628614000419	0	0
P60891	PRPS1	Ribose-phosphate pyrophosphokinase 1	=""	16.8956841066976	16.8265196756884	16.8885301691345	17.1655296024368	17.2453017429026	17.167996817394	0.3226980704043	0.227538021805168	0.417858119003432	17.031593685709	8.09971383931468	0.957182170481623	0.000109214140458502	0.0005145199506045	0	0
P60900	PSMA6	Proteasome subunit alpha type-6	=""	19.1232028622847	19.1883602158293	19.0826117773486	19.2274844569675	19.1551268084054	19.2117114266682	0.0667159455261874	-0.0331186979798373	0.166550589032212	19.1647495912506	1.5986154756929	-6.90815689496366	0.15636713640649	0.196733099128371	0	0
P60953	CDC42	Cell division control protein 42 homolog	=""	18.4538748529891	18.718190163229	18.2058939053231	18.3155062303242	18.3292999662228	18.415570643594	-0.105860693800061	-0.399749743902659	0.188028356302538	18.4063892936137	-0.865723887223733	-7.74177558302111	0.417524882683459	0.469481263433543	0	0
P60981	DSTN	Destrin	=""	17.6943239993503	17.3893373411045	17.6423760958236	17.023294783997	16.913531886124	16.9033948133327	-0.628605317608194	-0.833015405107013	-0.424195230109375	17.2610431532887	-7.39101011150441	0.217526432259357	0.000218554450185436	0.000853167230468926	-1	-1
P60983	GMFB	Glia maturation factor beta	=""	15.8758949265252	15.7149138238934	15.8244201516201	16.2138418213151	16.173013413922	16.1830459960754	0.384890776424569	0.269007078697078	0.500774474152061	15.9975216888919	7.97201104319234	0.749413244584835	0.000135409045768482	0.000607796954622048	0	0
P61006	RAB8A	Ras-related protein Rab-8A	=""	16.7593311830044	16.6814818930668	16.7320022495133	16.4656667070273	16.4937850067007	16.5469749111537	-0.222129566900925	-0.315845851399555	-0.128413282402295	16.6132069917443	-5.65970492203228	-1.41892994657814	0.000903590185249566	0.00258329310222801	0	0
P61011	SRP54	Signal recognition particle 54 kDa protein	=""	16.6541447266549	16.6314881601838	16.7670742022606	16.6443685462296	16.6651558276255	16.6570358031324	-0.028715637370567	-0.13472189052588	0.077290615784746	16.6698778776811	-0.648562952884158	-7.91614566309759	0.538531301847506	0.588264870349475	0	0
P61018	RAB4B	Ras-related protein Rab-4B	=""	14.5651379610059	15.0194249909932	14.6252032728554	14.9018618428813	14.9616765303993	14.7462763939425	0.133349514122891	-0.169866731597814	0.436565759843596	14.8032634986796	1.05698066118089	-7.55639295558031	0.328308632575716	0.380335683639627	0	0
P61019	RAB2A	Ras-related protein Rab-2A	=""	18.1265805246444	18.1191690880435	18.083372762809	16.9188454934154	16.9183442740108	16.9260010966189	-1.1886438371506	-1.26416540614755	-1.11312226815364	17.5153855399237	-37.5671767208226	11.8381708467624	4.90437616186368e-09	1.12637172517469e-06	-1	-1
P61020	RAB5B	Ras-related protein Rab-5B	=""	16.7692075678839	16.6443941225466	16.7461778321687	16.5247472849761	16.6107734494252	16.8791533219355	-0.0483684887541145	-0.273622441091003	0.176885463582774	16.695742263156	-0.516081354117533	-8.00022463230452	0.622924681937694	0.668788633977516	0	0
P61026	RAB10	Ras-related protein Rab-10	=""	18.4222732761117	18.2968978991083	18.1530499577271	16.9888905277882	17.0152994119071	16.9930541215179	-1.29165902391129	-1.45506496924056	-1.12825307858203	17.6449108656934	-18.9980094182993	6.78826288661325	6.29379613229285e-07	2.19565849881001e-05	-1	-1
P61077	UBE2D3	Ubiquitin-conjugating enzyme E2 D3	=""	17.3759810848815	17.5615117753703	17.4235443691463	17.3856918685061	17.309232110727	17.3106315149939	-0.118493911723675	-0.253328013915574	0.0163401904682238	17.3944321206042	-2.1112264064932	-6.19469583441388	0.0757197400318242	0.103894513649749	0	0
P61081	UBE2M	NEDD8-conjugating enzyme Ubc12	=""	17.0891859544388	17.08445027694	17.0520291393295	17.1552753927617	17.209898108514	17.1120103249984	0.0838394851886299	-0.0071128890294654	0.174791859406725	17.1171415328304	2.20020112011175	-6.05966790294811	0.0654656495050798	0.0912611684552352	0	0
P61086	UBE2K	Ubiquitin-conjugating enzyme E2 K	=""	15.6066309096259	15.7872341828598	15.8650693176627	15.7433001794582	15.8197750065854	15.6775749705289	-0.00609475119196823	-0.184422679314711	0.172233176930775	15.7499307611202	-0.0821418892165136	-8.14684878852603	0.93701195158515	0.948715995065641	0	0
P61088	UBE2N	Ubiquitin-conjugating enzyme E2 N	=""	17.3649190483238	17.8128225152859	17.8269520850358	17.2028660975669	17.2996565406264	17.1907848882041	-0.437128707416061	-0.739062939182035	-0.135194475650088	17.4496668625072	-3.47956572955028	-4.2149431362072	0.0116109716840003	0.0203950528751465	0	0
P61106	RAB14	Ras-related protein Rab-14	=""	17.3627778656752	17.6412708464536	17.6149047457207	17.2726069342469	17.344060747001	17.2705237475479	-0.243920676351237	-0.431176586148019	-0.0566647665544555	17.4176908144409	-3.13069783317279	-4.70939205888929	0.0183362393582897	0.0300008853575129	0	0
P61158	ACTR3	Actin-related protein 3	=""	20.0901368637803	20.0922369073693	20.1977926268108	20.2977828729877	20.3127887305661	20.2543401778214	0.161581794471616	0.0593504708391471	0.263813118104084	20.2075130298893	3.78230897157334	-3.77398242220672	0.00763928113516351	0.0143423541853673	0	0
P61160	ACTR2	Actin-related protein 2	=""	19.3438809989169	19.305844827647	19.4023776519509	19.6449123179055	19.5789268105064	19.5688459210838	0.24686052366032	0.148333621027292	0.345387426293348	19.4741314213351	5.99005093761474	-1.07360219092467	0.000667993229341671	0.0020478190657015	0	0
P61163	ACTR1A	Alpha-centractin	=""	18.7091446996388	18.7304814438209	18.6980526855392	18.5119140745797	18.5178839426035	18.4604211350057	-0.215819892270016	-0.296554578315073	-0.135085206224959	18.6046496635313	-6.38056488684821	-0.640126753820055	0.00044993925990263	0.00148684964063747	0	0
P61201	COPS2	COP9 signalosome complex subunit 2	=""	16.5349265117641	16.5452332631439	16.5572301940525	16.3248507950747	16.3568305197541	16.314435188352	-0.213757821926553	-0.289732525731069	-0.137783118122037	16.4389177453569	-6.71553812351627	-0.301772565301976	0.000332877176975638	0.00117165964207517	0	0
P61204	ARF3	ADP-ribosylation factor 3	=""	18.6711960881517	18.5897433507659	18.6710606380543	18.3040165577921	18.2247493266045	18.2941205992077	-0.369704531122522	-0.468242751533767	-0.271166310711278	18.459147760096	-8.96982062824418	1.64517850774209	5.96912249892214e-05	0.000337108639488308	0	0
P61221	ABCE1	ATP-binding cassette sub-family E member 1	=""	17.3907577722833	17.4861411519245	17.3394053313405	17.3042203471188	17.3163888630743	17.2488188949148	-0.115625383480129	-0.229546858518002	-0.00170390844225618	17.3476220601094	-2.4348114494486	-5.7210240468784	0.0475148575898657	0.0688852959061915	0	0
P61224	RAP1B	Ras-related protein Rap-1b	=""	18.1198872513048	17.6556927222942	17.8991589946839	18.375651424628	18.3615553538581	18.3128639380644	0.45844391608917	0.193415535603717	0.723472296574623	18.1208016141389	4.15740085423789	-3.29828163825949	0.00503448287259082	0.0101797760798682	0	0
P61225	RAP2B	Ras-related protein Rap-2b	=""	16.8298927673069	17.0983441028736	16.9002575015778	16.9160735010358	16.8888582141861	16.7167862060703	-0.102258816822044	-0.306693011376565	0.102175377732478	16.8917020488418	-1.20219604232835	-7.39843217804702	0.271353572940394	0.321379650633316	0	0
P61244	MAX	Protein max	=""	15.1469120059728	15.5154282342025	15.2077439956087	15.882499405274	15.7887598299635	15.8559209682416	0.552365322565027	0.319896632243093	0.784834012886961	15.5662107398772	5.71070869064735	-1.44336371789403	0.000953995168731836	0.00266924942642126	1	1
P61247	RPS3A	40S ribosomal protein S3a	=""	19.6265275823639	19.571122064291	19.5775050812571	19.7239511054528	19.7677668671697	19.7309258763892	0.149163040366577	0.0670109263852534	0.231315154347901	19.6662997628206	4.33381434169627	-3.01841404097701	0.00380307744499223	0.00809048239509194	0	0
P61254	RPL26	60S ribosomal protein L26	=""	20.4265980416848	20.3986788338142	20.4165953449914	20.2883810719647	20.2890128583413	20.293260333499	-0.123739318895112	-0.196621402970584	-0.0508572348196394	20.3520877473826	-4.05242286606129	-3.39118819421587	0.0053363960303921	0.0107047396173923	0	0
P61289	PSME3	Proteasome activator complex subunit 3	=""	16.9336782669228	16.8197345893785	16.8442753825685	17.3086656803358	17.322131575869	17.2576366806814	0.430248566005488	0.327773277934578	0.532723854076399	17.081020362626	10.0474969648079	2.41745275006973	3.03011372956091e-05	0.000203187188288805	0	0
P61313	RPL15	60S ribosomal protein L15	=""	18.5319507576429	18.3227530547981	18.3889347529663	17.6925934232895	17.6552323060439	17.740738888647	-0.718357982475638	-0.862115839934426	-0.57460012501685	18.0553671972313	-12.0098449489219	3.55337981127812	1.14178200228204e-05	0.000110074426459082	-1	-1
P61326	MAGOH	Protein mago nashi homolog	=""	17.9523654184521	17.9609447052411	17.9565834589768	18.1349378277521	18.1088473360981	18.1456862140993	0.173192598426485	0.0989972403424188	0.247387956510552	18.0432274934366	5.57160618428767	-1.51294779143527	0.000980896421283253	0.00271898308620325	0	0
P61353	RPL27	60S ribosomal protein L27	=""	20.3202583269813	20.2566709734952	20.2125152079892	20.5007761360704	20.4456794480515	20.4286860067947	0.195232360816949	0.0950498161021966	0.295414905531701	20.3607643498971	4.66198068416289	-2.61807792573513	0.00267340666788578	0.00610937709510215	0	0
P61513	RPL37A	60S ribosomal protein L37a	=""	19.347873321402	19.3927828929225	19.2209573101301	19.0326624204964	19.0254968891652	19.0039591538318	-0.299831686987076	-0.420476917305055	-0.179186456669098	19.1706219979913	-5.96581842572953	-1.15412463514678	0.000732981699979934	0.00220294172862017	0	0
P61586	RHOA	Transforming protein RhoA	=""	19.8284121396563	20.1030948419999	19.9708730904079	20.1243200165011	20.1592200311276	20.0908537104458	0.15733789533682	-0.0120992614539266	0.326775052127566	20.0461289716898	2.23178703955991	-6.02036990908979	0.0638135361596682	0.0892741653076373	0	0
P61604	HSPE1	10 kDa heat shock protein, mitochondrial	=""	19.804364664031	19.7382732458787	19.8330602376104	20.1095222986156	20.0810477236602	20.2266929369129	0.347188270556167	0.225779570703311	0.468596970409023	19.9654935177848	6.86464204281231	-0.249584905645465	0.000328261784530831	0.00116134721202435	0	0
P61619	SEC61A1	Protein transport protein Sec61 subunit alpha isoform 1	=""	16.7503365858302	16.8394879070891	16.6150772568114	16.6351559840866	16.4433010205121	16.5607620467633	-0.188560899456238	-0.365152519618124	-0.0119692792943524	16.6406868001821	-2.56631297727731	-5.53084636003255	0.0397426231898309	0.0589508447315252	0	0
P61764	STXBP1	Syntaxin-binding protein 1	=""	NA	15.9801056947337	15.9359480679104	14.9699714896122	15.1463992472739	14.9421243157961	-0.938528530427977	-1.11791544046177	-0.759141620394184	15.3949097630653	-13.1004357966112	3.12313944187315	2.40074250448828e-05	0.00017403285520293	-1	-1
P61916	NPC2	NPC intracellular cholesterol transporter 2	=""	18.6953032475334	18.6955063156162	18.7134903740444	18.2064917140603	18.1722012442512	18.1934369458829	-0.510723344333169	-0.585157613661822	-0.436289075004515	18.4460716402314	-16.377235668349	6.0154099332425	1.19645313305676e-06	3.01833454638801e-05	-1	-1
P61923	COPZ1	Coatomer subunit zeta-1	=""	18.1153849461787	18.1254965960067	18.1024328515983	17.8017402854027	17.8405617001544	17.8008108735181	-0.300067178236169	-0.376307697503186	-0.223826658969152	17.9644045421432	-9.39421439893569	2.0091210840577	4.27413666516082e-05	0.000266504992062969	0	0
P61960	UFM1	Ubiquitin-fold modifier 1	=""	17.1348957504864	17.2487335599565	17.0637442814698	17.0435104057055	17.0070662398364	17.0560272694158	-0.113589892318306	-0.239912211151188	0.0127324265145766	17.0923295844784	-2.15855072249299	-6.12560972280169	0.0706166991878263	0.0977988055083664	0	0
P61962	DCAF7	DDB1- and CUL4-associated factor 7	=""	15.7880371273295	15.7057412678317	15.7234084780393	15.6472141513422	15.5610257635441	15.541258167222	-0.155896263697386	-0.260041112998928	-0.0517514143958436	15.6611141592181	-3.58265754944001	-4.05136961791812	0.00985556128221981	0.0177223520388583	0	0
P61964	WDR5	WD repeat-containing protein 5	=""	16.2648005727859	16.2546162318128	16.2077674235216	16.5107270914307	16.568348406049	16.6619947237459	0.337961997701779	0.224512157471874	0.451411837931684	16.4113757415576	7.14515469041089	0.0284052014924381	0.00025535542097959	0.000947186460591857	0	0
P61966	AP1S1	AP-1 complex subunit sigma-1A	=""	16.4341703162234	15.5858993034356	16.0328032733408	15.3960501706649	15.5039957457163	15.4828258207171	-0.556667051967169	-1.02859012403007	-0.0847439799042724	15.739290771683	-2.83499551875481	-5.13755191855597	0.0273683883451169	0.0426142815136396	-1	-1
P61970	NUTF2	Nuclear transport factor 2	=""	17.9671491844414	17.9291230216569	17.8145643017947	17.2337408380579	17.1910517927386	17.1514530037283	-0.711530291122703	-0.831379797700423	-0.591680784544982	17.5478470237363	-14.2514745903802	4.80188072371007	3.7232717154964e-06	5.42927875550692e-05	-1	-1
P61978	HNRNPK	Heterogeneous nuclear ribonucleoprotein K	=""	20.6019175677332	20.5336738743461	20.5583671522393	20.695248440639	20.6719893247232	20.6038798436676	0.0923863382370804	-0.0024393311381091	0.18721200761227	20.6108460338914	2.32706065309015	-5.87387321209591	0.0546204934664432	0.077674963876944	0	0
P61981	YWHAG	14-3-3 protein gamma	=""	19.1853549283171	19.7704983212477	19.7551247589208	19.2759813255372	19.2073786077397	19.2845656769158	-0.31435079943093	-0.687379694397751	0.0586780955358921	19.413150603113	-2.02535037824535	-6.31837029030657	0.0857120647361016	0.115965856854539	0	0
P62070	RRAS2	Ras-related protein R-Ras2	=""	15.5077456600546	NA	15.7789448091891	NA	15.923761795153	15.9840306287743	0.31055097734181	0.0384002839900999	0.582701670693521	15.7986207232928	3.03806604109632	-4.89002865288955	0.0331762807985026	0.0502383680663039	0	0
P62081	RPS7	40S ribosomal protein S7	=""	19.7234061054614	19.6806279758106	19.7139158945298	18.7634701757985	18.7567534701305	18.6197526066643	-0.992657907736181	-1.10788333616202	-0.877432479310342	19.2096543713992	-20.6777846291891	7.44196666367454	3.43048584641198e-07	1.524906289147e-05	-1	-1
P62136	PPP1CA	Serine/threonine-protein phosphatase PP1-alpha catalytic subunit	=""	19.3618153476057	19.473548122278	19.3670812142413	18.8653925292574	18.8986427555782	18.8017639801981	-0.545548473030411	-0.657058004439201	-0.434038941621622	19.1280406581931	-11.72512760131	3.46887287449947	1.20483995572041e-05	0.000115296490207134	-1	-1
P62140	PPP1CB	Serine/threonine-protein phosphatase PP1-beta catalytic subunit	=""	18.0705977402708	18.1554418428219	18.045400285254	17.7708852057343	17.8151463543202	17.7266883112188	-0.319573332357759	-0.425005473555031	-0.214141191160487	17.9306932899367	-7.25709262486193	0.163665181540017	0.000224102997301994	0.000866238233610514	0	0
P62191	PSMC1	26S proteasome regulatory subunit 4	=""	17.6429289118131	17.6702357536016	17.6816551442983	17.4403917749207	17.4762051811136	17.4424993429191	-0.211907836919877	-0.289267793382838	-0.134547880456917	17.5589860181111	-6.53820631324242	-0.479297067507601	0.000389877490614185	0.00132327877356243	0	0
P62195	PSMC5	26S proteasome regulatory subunit 8	=""	18.0129994541545	18.0574180933727	18.023135701682	17.9192822168789	17.9465490054358	17.8836737611331	-0.114682755253806	-0.19726705041592	-0.0320984600916924	17.9738430387762	-3.31457973427981	-4.41975187212424	0.0137284056187207	0.0235441729217139	0	0
P62241	RPS8	40S ribosomal protein S8	=""	19.9769522868765	20.1166064579467	19.9609227782091	20.0974830434865	20.0705551875987	19.9898238154672	0.0344601745067052	-0.0969732841327595	0.16589363314617	20.0353905949308	0.629381822502734	-7.9291507168799	0.55050962845382	0.60039752117876	0	0
P62244	RPS15A	40S ribosomal protein S15a	=""	18.1070461225195	18.4877347047705	18.3588963661411	18.2465165425179	18.2939502301223	18.2430511187808	-0.0567197673367268	-0.281226948223986	0.167787413550532	18.289532514142	-0.60720071487333	-7.9439592895811	0.564368191873801	0.6130858245188	0	0
P62249	RPS16	40S ribosomal protein S16	=""	20.0004336408105	19.980101845326	19.9830344280917	20.1424234883636	20.1428922793524	20.0620046415884	0.127916831692026	0.0403090642033034	0.215524599180749	20.0518150539221	3.48508118642282	-4.175999294087	0.0109561473303475	0.0194556327593026	0	0
P62258	YWHAE	14-3-3 protein epsilon	=""	19.9654810574646	20.0459345894796	19.9166653694442	19.7516148310602	19.7031475842744	19.7190190215296	-0.251433193174712	-0.354571278771563	-0.148295107577862	19.8503104088754	-5.83406502661542	-1.25522118969617	0.000789533948271151	0.00233471626763443	0	0
P62263	RPS14	40S ribosomal protein S14	=""	19.1753274273863	19.0994441942464	19.0505355001867	19.2384215000053	19.2843150516934	19.2778302733215	0.158419901066921	0.0569927114437245	0.259847090690117	19.1876456578066	3.73688356740536	-3.83530766854476	0.00807410953750743	0.0149645231239882	0	0
P62266	RPS23	40S ribosomal protein S23	=""	18.9686844902282	18.9442099925024	18.9566203088123	18.5455369786301	18.525499390605	18.5379384369475	-0.420179995120098	-0.493411344868485	-0.34694864537171	18.7464149329543	-13.6951297686086	4.71652742548957	3.83966963085905e-06	5.5695418434987e-05	0	0
P62269	RPS18	40S ribosomal protein S18	=""	19.6942229344387	19.8090500433012	19.470900407752	19.8045437888289	19.8295384442732	19.8296858112592	0.163198219623119	-0.0374919826983081	0.363888421944546	19.7396569049755	1.95441737906324	-6.41937492888169	0.0948670516657858	0.126347351522973	0	0
P62273	RPS29	40S ribosomal protein S29	=""	18.1802158188687	18.0151926866737	17.7941864868007	18.2771685027549	18.30308891738	18.3266731074495	0.305778511747118	0.0817262400893634	0.529830783404872	18.1494209199879	3.2800894021616	-4.49602680205635	0.0150451598734901	0.0253760468857642	0	0
P62277	RPS13	40S ribosomal protein S13	=""	19.4549128588433	19.3793911826435	19.3566289694451	19.3514456315425	19.3568860640457	19.3823369984144	-0.0334214389764647	-0.125017676645312	0.0581747986923828	19.3802669508224	-0.870914113100246	-7.73815910153222	0.413949097586729	0.466221378401727	0	0
P62280	RPS11	40S ribosomal protein S11	=""	20.1003828928815	19.9915877527908	19.9046319917392	19.9751721075771	19.8986839947251	19.9227961229877	-0.0666501373738733	-0.201252128032199	0.0679518532844529	19.9655424771169	-1.18953792029645	-7.41279527850653	0.2758811364127	0.325761958848929	0	0
P62304	SNRPE	Small nuclear ribonucleoprotein E	=""	19.3522957925927	19.3692533477328	19.3616112802946	19.4960798220128	19.5359219562332	19.3338685115379	0.0942366230545915	-0.0421243689591805	0.230597615068363	19.4081717850673	1.66095410710737	-6.82548903710836	0.144091747379496	0.1828346481482	0	0
P62306	SNRPF	Small nuclear ribonucleoprotein F	=""	18.2226485153026	18.2792549101767	18.2573228582212	18.3917834206687	18.3993673863951	18.4996972609188	0.177207261427366	0.0765146072380783	0.277899915616654	18.3416790586139	4.21011974265445	-3.19709630639338	0.00451228575080825	0.00929436437161998	0	0
P62314	SNRPD1	Small nuclear ribonucleoprotein Sm D1	=""	18.3415421858408	18.1220344883453	18.3121274744806	18.8808724389429	18.9388806470855	18.904461200355	0.649503379238887	0.498577485710681	0.800429272767093	18.583319739175	10.3429810568119	2.50821690691737	2.88254326167124e-05	0.000198111950852018	1	1
P62316	SNRPD2	Small nuclear ribonucleoprotein Sm D2	=""	18.1576438756871	18.1828446432574	18.2378692257651	18.7380239712449	18.645317060746	18.6838016429248	0.49626164340205	0.399026055878866	0.593497230925235	18.4409167366042	12.1973860873656	3.83716086785634	8.50004722438189e-06	9.11522573945389e-05	0	0
P62318	SNRPD3	Small nuclear ribonucleoprotein Sm D3	=""	19.1111922029379	18.9724895759759	19.1350015636556	19.8667196768662	19.9114861661473	19.8423667017992	0.800629734081085	0.676293861056023	0.924965607106146	19.4732093145637	15.4574527148242	5.37863325504117	2.22233946104674e-06	4.28305423401735e-05	1	1
P62333	PSMC6	26S proteasome regulatory subunit 10B	=""	18.2351694645919	18.2394497917029	18.2197330303074	18.2306694700928	18.1674941415165	18.20973688712	-0.0288172626242869	-0.108656592904471	0.0510220676558977	18.2170421308886	-0.861516616010004	-7.74656478685254	0.418749554737058	0.470666302143283	0	0
P62424	RPL7A	60S ribosomal protein L7a	=""	20.8898294690216	20.7952619850417	20.8814841116855	20.7152458868456	20.6961845827233	20.7324517814624	-0.140897771572508	-0.233423797740835	-0.0483717454041809	20.7850763027967	-3.63604141139587	-3.96495691315409	0.00903187306780447	0.0164411110798343	0	0
P62495	ETF1	Eukaryotic peptide chain release factor subunit 1	=""	18.151083065676	18.2938661283933	18.0926888564924	18.1640600433648	18.213529504544	18.1169823403143	-0.0143553874461979	-0.157167729814636	0.12845695492224	18.1720349897975	-0.241589049998032	-8.11723164958871	0.816560660230664	0.846030518645004	0	0
P62633	CNBP	Cellular nucleic acid-binding protein	=""	16.7070823356835	16.5380217014301	16.5934563094206	16.997834490096	17.0548555345536	16.87606770668	0.363399128265137	0.209666353511397	0.517131903018876	16.7945530129773	5.68127073021009	-1.47543855350217	0.000981635765882525	0.00271898308620325	0	0
P62701	RPS4X	40S ribosomal protein S4, X isoform	=""	19.4701933489534	19.2734973356635	19.3896391042916	19.3320626900165	19.2907265195812	19.3095475704074	-0.0669976696344428	-0.197234612971125	0.0632392737022392	19.3442777614856	-1.23488968194125	-7.36120724990351	0.259525104947829	0.308430870735755	0	0
P62736	ACTA2	Actin, aortic smooth muscle	=""	19.1008569034097	18.8873154141145	18.970714492023	18.9133031657099	18.9460243628687	18.8520932319492	-0.0824886830064528	-0.228644053417454	0.0636666874045483	18.9450512616792	-1.35646209360726	-7.21683400049485	0.220290463417317	0.266280928586898	0	0
P62750	RPL23A	60S ribosomal protein L23a	=""	19.7008168901331	19.6290953756144	19.5947765293684	19.6950127340411	19.731557995059	19.7115974114577	0.0711597818139467	-0.0225411502159285	0.164860713843822	19.6771428226123	1.81339819214524	-6.6151204446643	0.114689702490536	0.149307897999016	0	0
P62753	RPS6	40S ribosomal protein S6	=""	18.9931053820252	18.7710251080606	18.8841197490433	19.016954777458	19.0950442107355	19.3533262074696	0.27235831884467	0.0349329572088234	0.509783680480517	19.018929239132	2.75703072885918	-5.25140806348195	0.0304721996095592	0.0467168838779827	0	0
P62820	RAB1A	Ras-related protein Rab-1A	=""	17.345382749619	17.2561030451001	17.3610859783908	16.3390312420261	16.2731118060138	16.2316153951237	-1.0396044433154	-1.14973342843886	-0.929475458191941	16.8010550360456	-22.6171638728576	8.15684440442729	1.75132789187856e-07	1.00555409792027e-05	-1	-1
P62829	RPL23	60S ribosomal protein L23	=""	20.1132922337363	20.2279044137142	20.1348285495027	20.2655111257247	20.2332904965271	20.2837448645961	0.102173763298211	0.00193746818206438	0.202410058414357	20.2097619473002	2.43851317513118	-5.71150627222978	0.0468011364776126	0.068065399542111	0	0
P62834	RAP1A	Ras-related protein Rap-1A	=""	16.8274550263467	17.3039289855068	16.696526750406	17.3280031572661	17.3762560840693	17.3395300532531	0.405292844109663	0.0488454281254957	0.761740260093831	17.145283342808	2.73276027037328	-5.28690879543454	0.0315129886645742	0.0479833131268324	0	0
P62847	RPS24	40S ribosomal protein S24	=""	19.1683896988793	19.1097640604559	19.1489712444328	18.9884250869241	19.0188707402028	18.9166374365787	-0.167730580020834	-0.263746356221821	-0.0717148038198463	19.0585097112456	-4.17359539798735	-3.2359866233424	0.0046506648270698	0.00953663114836636	0	0
P62854	RPS26	40S ribosomal protein S26	=""	18.8617297939953	18.7624791563216	18.7472440230683	18.8874008369323	17.8220498847475	18.9300368389818	-0.243988470907865	-0.93512269388916	0.447145752073429	18.6684900890078	-0.848467041196065	-7.75709614678861	0.426392315766149	0.477578134761034	0	0
P62861	FAU	40S ribosomal protein S30	=""	18.3453665213548	18.4917823298905	18.4858172945634	18.5560960254394	18.6813153046836	18.64285422053	0.185766468281418	0.0519553654563238	0.319577571106513	18.5338719494103	3.33428341520647	-4.41646898662712	0.0139496039143161	0.0238345371282425	0	0
P62873	GNB1	Guanine nucleotide-binding protein G(I)/G(S)/G(T) subunit beta-1	=""	18.4589681356156	18.2882227335743	18.4882939860515	18.5497038718055	18.5021894599043	18.4579986015372	0.0914690260018922	-0.0543676252060043	0.237305677209789	18.4575627980814	1.50742405508897	-7.02756543945983	0.178791164142524	0.22096342976538	0	0
P62879	GNB2	Guanine nucleotide-binding protein G(I)/G(S)/G(T) subunit beta-2	=""	18.7886803356019	18.7957911227697	18.8992812611186	18.4988242750539	18.4612770393712	18.7479173314801	-0.258578024528312	-0.454249047652603	-0.062907001404021	18.6986285608992	-3.17609268368943	-4.64431947497984	0.017260732853999	0.0284683301888816	0	0
P62888	RPL30	60S ribosomal protein L30	=""	20.2030740766919	20.0149576681003	19.9280080544253	20.0695154843961	20.0294147773848	20.0836473663199	0.0121792762944146	-0.159070082967908	0.183428635556737	20.0547695712197	0.170930907191387	-8.13392712808966	0.869489628887541	0.892814238902408	0	0
P62899	RPL31	60S ribosomal protein L31	=""	17.6580032474762	17.6932221085882	17.5393898654753	17.7784394166522	17.6908576966058	17.7222936850394	0.100325192252598	-0.0217745757320101	0.222424960237205	17.6803676699729	1.97241284273839	-6.39317240756555	0.0922134575223603	0.123669240356022	0	0
P62910	RPL32	60S ribosomal protein L32	=""	20.2926289304597	20.2188027865594	20.2674860064481	20.2787526614963	20.2467887355422	20.2383421059688	-0.0050114068199214	-0.0898140986416032	0.0797912850017604	20.2571335377457	-0.141051542765567	-8.13932964367998	0.89198075645893	0.912473353783621	0	0
P62913	RPL11	60S ribosomal protein L11	=""	20.3638390451242	20.4318064272323	20.38544299269	20.5466552672744	20.5488906865028	20.3959636168101	0.10347370184693	-0.0206609274351128	0.227608331128973	20.445433005939	2.00096593277895	-6.35247354585332	0.0885144036209901	0.119230545640004	0	0
P62917	RPL8	60S ribosomal protein L8	=""	19.88311618494	19.7324343089693	19.8222997382385	19.8282798973765	19.9218469360797	19.9125469212014	0.0749411741699362	-0.0468659747426785	0.196748323082551	19.8500873311342	1.47689756686475	-7.06666646020135	0.186311523366529	0.229229713570604	0	0
P62942	FKBP1A	Peptidyl-prolyl cis-trans isomerase FKBP1A	=""	18.3019191631113	17.9200518402197	18.100526005249	18.8116891474333	18.8422733344046	18.8351831145719	0.7222161959433	0.501854573398541	0.942577818488059	18.4686071008316	7.87697254838018	0.642790192843231	0.000150025999294229	0.000649092078579112	1	1
P62993	GRB2	Growth factor receptor-bound protein 2	=""	17.2988833683931	17.3153363218499	17.3000306632211	17.1181735287093	17.1522175477475	17.1068329538081	-0.179008774399701	-0.255204132865831	-0.102813415933572	17.2152457306215	-5.60755602729805	-1.47239074306843	0.000945935514615717	0.00265208370120134	0	0
P62995	TRA2B	Transformer-2 protein homolog beta	=""	17.3290716479639	17.4330904231333	17.4049837653465	17.470226321585	17.4417323862342	17.3866526565137	0.0438218426297148	-0.0583510263699935	0.145994711629423	17.4109595334628	1.02636918872979	-7.58857356553869	0.340791926089174	0.392651567015787	0	0
P63000	RAC1	Ras-related C3 botulinum toxin substrate 1	=""	17.2352350254748	16.9420751923826	17.3194633731768	17.3436067599732	17.4405546197738	17.2528703786859	0.18008605579956	-0.0688904228323906	0.42906253443151	17.2556342249112	1.73840049154786	-6.72052035198523	0.129109001854138	0.165962877383397	0	0
P63010	AP2B1	AP-2 complex subunit beta	=""	17.3893480364859	17.2342587569009	17.3457417112218	17.326342471103	17.3862986639676	17.3632712976265	0.0355213093628173	-0.0808687831909895	0.151911401916624	17.3408768228843	0.732530454753278	-7.85362288639503	0.489326487074135	0.540297996144357	0	0
P63027	VAMP2	Vesicle-associated membrane protein 2	=""	16.7626746089922	16.7462792602033	16.6760784497816	16.6874729959727	16.6069551400936	16.6231562806314	-0.0891493007598321	-0.186846367721945	0.00854776620228109	16.6837694559458	-2.18152640230635	-6.08850589807733	0.0675616017991769	0.0938980204531172	0	0
P63098	PPP3R1	Calcineurin subunit B type 1	=""	15.938159969817	15.7564226285443	15.7029501224117	15.1690727761722	15.3946861622668	15.3221305211923	-0.503881087047242	-0.700657417093309	-0.307104757001176	15.5472370300674	-6.15436530418919	-0.973212984740925	0.000628007336049584	0.00196393755117202	-1	-1
P63104	YWHAZ	14-3-3 protein zeta/delta	=""	21.4320625834421	21.4383687398624	21.4199516194211	20.8306989543731	20.7729412298216	20.7083603145018	-0.659460814676354	-0.756582636315475	-0.562338993037233	21.100397240237	-16.2273086634519	5.89800596369797	1.34396059991e-06	3.22083079421909e-05	-1	-1
P63151	PPP2R2A	Serine/threonine-protein phosphatase 2A 55 kDa regulatory subunit B alpha isoform	=""	18.0446983965978	18.0337762365241	18.0327931577535	17.3348885875725	17.3378263474464	17.2721098028563	-0.722147684333418	-0.803943254117941	-0.640352114548895	17.6760154214584	-21.0728880439338	7.83824539746371	2.27872662550075e-07	1.14184919634183e-05	-1	-1
P63167	DYNLL1	Dynein light chain 1, cytoplasmic	=""	19.3713694516604	19.5292965533679	19.3956814468924	18.734915362497	18.7664825637131	18.6572539828635	-0.712565180949053	-0.843634096579236	-0.58149626531887	19.0758332268324	-13.0505119989482	4.17752588562534	6.49644351377278e-06	7.78443405389468e-05	-1	-1
P63173	RPL38	60S ribosomal protein L38	=""	19.6369822507631	19.6525948582735	19.5586484532211	19.7019680385997	19.7528664285963	19.694982785904	0.100530563614122	0.00520101008911904	0.195860117139124	19.6663404692263	2.51882804795856	-5.59020704804358	0.0414876665928205	0.0614070940546796	0	0
P63208	SKP1	S-phase kinase-associated protein 1	=""	17.2296095235507	17.332297447663	17.1998487957032	17.4310478697451	17.4492845413135	17.4565712903832	0.191715978174923	0.0878519774145409	0.295579978935304	17.3497765780598	4.4173415775984	-2.93073660351406	0.00355037497604044	0.00766836476016259	0	0
P63220	RPS21	40S ribosomal protein S21	=""	18.440365167215	18.6454276012971	18.4392755716697	19.3266369754498	19.4304705634174	19.3036551340551	0.845231444246831	0.680714371650602	1.00974851684306	18.9309718355174	12.347889721854	3.74858351651491	9.6011127283562e-06	9.9476190523871e-05	1	1
P63241	EIF5A	Eukaryotic translation initiation factor 5A-1	=""	19.5563747047754	19.4868341778711	19.5156988011155	19.660575792505	19.6457735585186	19.5881310617528	0.111857576338132	0.0217181036867429	0.20199704898952	19.5755646827564	2.96195332818472	-4.93313976181215	0.0221733572091443	0.0354259550541459	0	0
P63244	RACK1	Receptor of activated protein C kinase 1	=""	20.144652150884	20.0359687632471	20.1800765147734	20.0414115775346	20.0423488399518	20.0126553812096	-0.0880938767361457	-0.197070228731408	0.0208824752591167	20.0761855379334	-1.93678336025522	-6.44279674933129	0.0966558634216618	0.128439517642285	0	0
P63261	ACTG1	Actin, cytoplasmic 2	=""	22.2867141029723	22.6852146417487	22.67597268356	18.4306940165364	18.0834189262705	17.8098900726966	-4.44129947092582	-4.86717502362575	-4.01542391822589	20.3286507406308	-25.0642906384924	8.71512723657066	1.06681073668319e-07	7.97844072507634e-06	-1	-1
P63272	SUPT4H1	Transcription elongation factor SPT4	=""	14.8034225774696	14.0124278383827	NA	15.3988735328464	15.3825160081666	15.2636987229153	0.9404375467166	0.377981893846088	1.50289319958711	14.9721877359561	4.18668885974407	-3.40047457618129	0.0070344896516037	0.0133796090267908	1	1
P67775	PPP2CA	Serine/threonine-protein phosphatase 2A catalytic subunit alpha isoform	=""	17.6711471051877	17.695118124221	17.6523151564474	16.8616185846372	16.8538311799477	16.9455852723303	-0.785848449646959	-0.878240750274628	-0.693456149019291	17.2799359037952	-20.3091443331992	7.55529494396149	2.9634298196763e-07	1.38427331915727e-05	-1	-1
P67809	YBX1	Y-box-binding protein 1	=""	18.2410060283278	18.0975036371862	18.1648000901278	18.1121988596221	18.1210623279217	18.1960818838294	-0.0246555614228789	-0.140877347681173	0.0915662248354152	18.1554421378358	-0.50919025412538	-8.00424024047694	0.627386905533597	0.673317099552412	0	0
P67812	SEC11A	Signal peptidase complex catalytic subunit SEC11A	=""	18.1702225229978	18.1060988621956	18.1169746737208	17.9926568063655	18.1051052655478	18.1572405652049	-0.0460978072653617	-0.167172435580806	0.0749768210500824	18.1080497826721	-0.9139654590123	-7.69784968891957	0.393285706649866	0.445680677437101	0	0
P67870	CSNK2B	Casein kinase II subunit beta	=""	16.8768074571876	17.1681481846803	16.9873995591543	17.481447979596	17.3924665895207	17.4775981033722	0.439719157155533	0.25640619055883	0.623032123752237	17.2306446455852	5.76514548215208	-1.38434461219067	0.000905164926502118	0.00258511351030035	0	0
P67936	TPM4	Tropomyosin alpha-4 chain	=""	19.2267270858002	19.4582447275759	19.3850693298546	19.5409412910442	19.5826498532677	19.5581912934794	0.203913764853539	0.0553865300657698	0.352440999641308	19.4586372635037	3.29965487434998	-4.46825597493577	0.0146638336868589	0.0248240329490069	0	0
P68032	ACTC1	Actin, alpha cardiac muscle 1	=""	23.2240639985275	23.4302131477709	23.0412073381515	23.0607832662265	23.0622583754064	23.0499585439745	-0.174161432947553	-0.397663499921109	0.0493406340260023	23.1447474450095	-1.87283068088471	-6.53437726631871	0.106601631994557	0.140140643630475	0	0
P68036	UBE2L3	Ubiquitin-conjugating enzyme E2 L3	=""	17.740820804943	17.924566581761	17.8868899073756	17.6000908589295	17.8102389171217	17.7240589446615	-0.139296191122316	-0.310613304795757	0.0320209225511252	17.7811110024654	-1.95418899172466	-6.41969870059141	0.0948980470437424	0.126347351522973	0	0
P68104	EEF1A1	Elongation factor 1-alpha 1	=""	22.6820501278306	22.549485292251	22.4644548664406	22.2972764762641	22.2985395005816	22.2880080860857	-0.270722074530266	-0.40938085409272	-0.132063294967812	22.4299690582423	-4.69250091540665	-2.62070131576479	0.00273305000877625	0.00617906958505934	0	0
P68133	ACTA1	Actin, alpha skeletal muscle	=""	22.547679636896	22.363607645953	22.5442118784737	21.5229212912609	21.5244893227055	21.4345906287381	-0.991165972872693	-1.13682338790675	-0.84550855783864	21.9895834006712	-16.3546726486367	5.73251007015523	1.63338329223769e-06	3.54457035701345e-05	-1	-1
P68363	TUBA1B	Tubulin alpha-1B chain	=""	22.8042574992782	22.8064611251121	22.8000254391433	23.2301915256981	23.2309242413112	23.2248146742012	0.425062125892303	0.353637636124235	0.496486615660371	23.0161124174574	14.2047332405741	4.98169512039087	3.0285856956024e-06	5.00968802267498e-05	0	0
P68366	TUBA4A	Tubulin alpha-4A chain	=""	21.2535592188642	21.2159729422857	21.248933302223	21.4526982144932	21.4551657758173	21.5114146820543	0.233604402997276	0.151109054063632	0.31609975193092	21.3562906892896	6.75895226445198	-0.258847430799902	0.000320399585244616	0.00114085433712424	0	0
P68371	TUBB4B	Tubulin beta-4B chain	=""	22.47106642302	22.2899419169404	22.2805150910498	22.4823317229588	22.5542948237468	22.5484034975525	0.181168871082654	0.0379898830545375	0.324347859110771	22.4377589125447	3.04111161246026	-4.83837412416484	0.0206765767308214	0.0334041151930086	0	0
P68402	PAFAH1B2	Platelet-activating factor acetylhydrolase IB subunit alpha2	=""	18.008824087533	18.0628805839943	18.0138467841249	18.2334251271354	18.2433719013553	18.2280850603737	0.206443544404049	0.127974097947218	0.28491299086088	18.1317389240861	6.2795502014088	-0.744713162483512	0.000493900427462878	0.00161597207754363	0	0
P68431	H3C6	Histone H3.1	=""	23.4286926394245	23.2259365433851	23.4257725054081	23.4336681977765	23.4342631636063	23.429302188842	0.0722772873357123	-0.0724924826151628	0.217047057286587	23.3962725397404	1.1999192765101	-7.40101143770461	0.272177935612205	0.32221752171273	0	0
P78316	NOP14	Nucleolar protein 14	=""	15.4653556694706	15.5571297987876	15.610819879538	14.9341679007044	15.0132301025967	14.9527264017768	-0.577726980906117	-0.693142796013367	-0.462311165798868	15.255571625479	-12.0146205646535	3.59603027773273	1.08848019688073e-05	0.000107137550807261	-1	-1
P78330	PSPH	Phosphoserine phosphatase	=""	16.0823904058743	15.9439313348866	15.9432265680088	15.331843522647	15.1949767736476	15.2094996935634	-0.744409439637256	-0.883139390486902	-0.605679488787609	15.617644716438	-12.8964360593509	4.05471045486635	7.31431903329626e-06	8.17409981627414e-05	-1	-1
P78344	EIF4G2	Eukaryotic translation initiation factor 4 gamma 2	=""	17.1286524333486	17.1146419577397	17.1197053714416	17.1034266245728	17.1301920455881	17.0703559497879	-0.0196750475270377	-0.098119909697459	0.0587698146433835	17.1111623970798	-0.59865843324587	-7.95025829541881	0.569100423167922	0.617739569220478	0	0
P78346	RPP30	Ribonuclease P protein subunit p30	=""	NA	14.4161762871134	14.2805130609451	14.7665014281431	14.7261418055655	14.619600718107	0.355736643242647	0.189577088515321	0.521896197969973	14.5617866599748	5.36083321640312	-2.12079174971813	0.00229011995378594	0.00539911941200518	0	0
P78347	GTF2I	General transcription factor II-I	=""	17.5815604978282	17.6425658244304	17.6009691175746	17.5662334036546	17.590884079009	17.5257965670375	-0.0473937967107503	-0.133446864300959	0.0386592708794585	17.5846682482557	-1.31456772013206	-7.26809275276347	0.231912693473153	0.278983580625059	0	0
P78362	SRPK2	SRSF protein kinase 2	=""	15.1617430559328	15.1457415731383	14.9974852504775	15.2261748203248	15.4381360128836	15.1971360784076	0.185492344022467	-0.00214871608972669	0.373133404134661	15.1944027985274	2.37588918927008	-5.81002399546423	0.0519883341317883	0.0744831905720324	0	0
P78371	CCT2	T-complex protein 1 subunit beta	=""	19.4479959209692	19.4830544529446	19.5009973127768	19.4873681100131	19.5533471744034	19.511028982394	0.0398988600400045	-0.0447760448990443	0.124573764979053	19.4972986589168	1.12469195519598	-7.4854700884333	0.299435722896316	0.350571305141142	0	0
P78406	RAE1	mRNA export factor	=""	17.1873641944185	17.2544244592552	17.1514793241963	17.3892204271371	17.3742175354976	17.3350643249673	0.168411436577372	0.0732039486700948	0.26361892448465	17.281961710912	4.22501676433098	-3.16621279266961	0.00436072073225916	0.00903620025421522	0	0
P78417	GSTO1	Glutathione S-transferase omega-1	=""	18.3181219010571	18.3801857320618	18.3674891559453	18.0704626007595	18.2210866818353	18.2165577172241	-0.185896596415169	-0.307768627478858	-0.0640245653514801	18.2623172981472	-3.66159283069006	-3.95658714459479	0.00912536996530875	0.0166003429863966	0	0
P78527	PRKDC	DNA-dependent protein kinase catalytic subunit	=""	18.3314603380646	18.3296155142774	18.2913998916393	18.4129915593378	18.4221100177899	18.4264020003423	0.103009277829607	0.0274416475398469	0.178576908119366	18.3689965535752	3.25363145399391	-4.50765688844472	0.0148963154482811	0.0251866536045784	0	0
P80303	NUCB2	Nucleobindin-2	=""	16.104254420054	16.0756267050604	16.0487587528096	16.2130742273902	16.1887600180301	16.2075570626894	0.126917143395278	0.0485884253775187	0.205245861413038	16.139671864339	3.86747120499586	-3.64229878908873	0.00671075015945886	0.0128794062948946	0	0
P82650	MRPS22	28S ribosomal protein S22, mitochondrial	=""	16.0267641032656	16.0495661220827	16.0428377478039	16.1699538301677	16.1850544207174	16.1266753713616	0.120838549698174	0.0416253071987876	0.200051792197561	16.1001419325665	3.64112452739397	-3.95593797290031	0.0089460615571861	0.0163172373604268	0	0
P82663	MRPS25	28S ribosomal protein S25, mitochondrial	=""	16.5749419891658	16.6483216606946	16.253281363642	16.3954111509647	16.5814067827848	16.631642809041	0.0439719097626821	-0.23126182750128	0.319205647026644	16.5141676260488	0.383973922902251	-8.0666708801264	0.71327867557069	0.752026025200008	0	0
P82673	MRPS35	28S ribosomal protein S35, mitochondrial	=""	16.4990238206131	16.4784385938387	16.4524484727527	16.6566519783712	16.6780899055984	16.6130093456319	0.172613447465711	0.0892851660435464	0.255941728887875	16.5629436861343	4.94435927245399	-2.24880487219852	0.00189820309487042	0.00468348050981457	0	0
P82909	KGD4	28S ribosomal protein S36, mitochondrial	=""	17.319280371974	17.2527758161768	17.1092764167442	17.2568404543446	17.1585982910258	17.0842198247968	-0.0605580115759601	-0.2263674402717	0.105251417119779	17.1968318625104	-0.877789645860612	-7.73091852536114	0.411405679987808	0.463546219969909	0	0
P82912	MRPS11	28S ribosomal protein S11, mitochondrial	=""	16.5165515272231	16.4725883596656	16.6415070941373	16.8482615374878	16.8569937312188	16.9191268556224	0.331245047767652	0.205769843668072	0.456720251867232	16.7091715175592	6.33715227731093	-0.769066136325963	0.00052051090259005	0.00168251287657721	0	0
P82970	HMGN5	High mobility group nucleosome-binding domain-containing protein 5	=""	15.6390040646111	15.5694785360523	15.4575791778877	15.9689901692383	15.9531810005741	16.047719948961	0.434609780074098	0.301001142225445	0.56821841792275	15.7726588162207	7.81135696430913	0.602759817463536	0.000154632117751974	0.000660722661278203	0	0
P82979	SARNP	SAP domain-containing ribonucleoprotein	=""	17.2923760272146	17.1762372470286	17.2747904146473	17.7826077608151	17.8544957420285	17.6926273089426	0.528775707631933	0.397233828392398	0.660317586871468	17.5121890834461	9.64961781227981	2.05655442431677	4.26284064700358e-05	0.000266504992062969	1	1
P83111	LACTB	Serine beta-lactamase-like protein LACTB, mitochondrial	=""	15.7500933214898	15.7102257296259	16.0356506120312	15.6075406766497	15.5531311601132	15.7919992020083	-0.18109954145854	-0.427983871861519	0.0657847889444391	15.7414401169863	-1.76299830309671	-6.68681140842437	0.12467191443507	0.161208855026736	0	0
P83731	RPL24	60S ribosomal protein L24	=""	19.5390970440009	19.5524640309553	19.5885167757872	19.5457622654697	19.5299906787325	19.611632625175	0.00243590621126799	-0.0867119475806712	0.0915837600032072	19.5612439033534	0.0652195036941411	-8.14829580099053	0.949904540681863	0.959302643502827	0	0
P83881	RPL36A	60S ribosomal protein L36a	=""	17.6732222695467	17.6237265407128	17.6257494889444	17.5436038154565	17.6085894931845	17.734060382356	-0.0121482027356308	-0.142166478379774	0.117870072908513	17.6348253317001	-0.224290195137876	-8.1218608598047	0.829398285651819	0.857397477590553	0	0
P83916	CBX1	Chromobox protein homolog 1	=""	15.9193951179196	15.8404530573721	15.9511967171469	16.3494525492871	16.4564211140768	16.4466340916076	0.513820954177611	0.400399877738001	0.62724203061722	16.1605921079017	10.8658999583693	2.90772510779179	1.99429135514067e-05	0.000153957058116742	1	1
P84022	SMAD3	Mothers against decapentaplegic homolog 3	=""	14.72057629195	NA	14.5699859397437	15.406973346156	NA	15.1506745318698	0.633542823166016	0.34560307743776	0.921482568894271	14.9620525274299	5.85798309086166	-2.05744251716707	0.00294818575952005	0.00655786921165235	1	1
P84085	ARF5	ADP-ribosylation factor 5	=""	15.4799187156478	15.1677246591295	14.9046842398631	16.3553858143126	16.346481045473	16.4620050270211	1.20384809072209	0.874715401662415	1.53298077978177	15.7860332502412	8.79080689771026	1.38659414799726	7.77240957038315e-05	0.000406466048879999	1	1
P84090	ERH	Enhancer of rudimentary homolog	=""	19.4774570486575	19.6132601526195	19.4843589567052	19.7858880774812	19.7246952311104	19.8188578585174	0.25145500304227	0.130959559223543	0.371950446860998	19.6507528875152	5.00947616944558	-2.22694647414723	0.00190968413892901	0.00470759345875523	0	0
P84095	RHOG	Rho-related GTP-binding protein RhoG	=""	18.2461959762008	18.2757606535945	18.31638313366	18.0059510733228	18.0444381408283	17.9939314061432	-0.264673047720372	-0.349974632718563	-0.179371462722181	18.1471100639583	-7.40594421328209	0.357049754071703	0.000185284836164472	0.000757547629338037	0	0
P84098	RPL19	60S ribosomal protein L19	=""	20.188770721843	20.0747512288803	20.006383383336	20.0521561372717	20.0606046118185	20.0733281982104	-0.0279387955862482	-0.150709483245723	0.0948318920732265	20.0759990468933	-0.546280441160855	-7.98259941926913	0.603057448729278	0.650245042526561	0	0
P84101	SERF2	Small EDRK-rich factor 2	=""	16.7797838127835	NA	16.9038784131352	16.8609305551048	16.8388569537776	17.0302981390851	0.068197436363107	-0.121823218563587	0.258218091289801	16.8827495747772	0.898661738456601	-7.59436147354199	0.406565401433767	0.458842852723776	0	0
P84243	H3-3A	Histone H3.3	=""	20.7604860578421	20.8540845383376	20.6828250550631	16.3684845257071	15.7561363650586	15.7857653557113	-4.7956698015886	-5.18974275284961	-4.40159685032759	18.36796364962	-29.2483059102451	9.76226485363667	3.95204134660605e-08	4.65453558528177e-06	-1	-1
P85037	FOXK1	Forkhead box protein K1	=""	15.2100417357665	15.149665969584	15.0489337947634	15.4198689797298	15.4930484803188	15.4210443507951	0.308440103576604	0.186739838899414	0.430140368253795	15.2904338851596	6.08389874227435	-1.02987019230263	0.000656285820063882	0.00202224823286704	0	0
P86790	CCZ1B	Vacuolar fusion protein CCZ1 homolog B	=""	15.9107518200312	16.1095246636952	15.8198666655156	16.4511251777292	16.4498313197382	16.3507525103046	0.47052195284331	0.283675544763582	0.657368360923037	16.1819753595023	6.05233846957667	-1.07917440965889	0.00069000576352657	0.00209664375333983	0	0
P98171	ARHGAP4	Rho GTPase-activating protein 4	=""	16.6317462891407	16.633019850266	16.7162960815679	17.1012844814006	17.0377898840072	17.0680535850695	0.408688576500911	0.314420657322193	0.502956495679628	16.8646983619087	10.3536901582256	2.68508553521525	2.35457368112218e-05	0.000172585241095019	0	0
P98194	ATP2C1	Calcium-transporting ATPase type 2C member 1	=""	15.6977832804409	15.9026602656776	15.8931720148491	NA	15.5954796746052	15.628692904287	-0.219118897543128	-0.403173692621603	-0.0350641024646525	15.7435576279719	-2.98099817868506	-4.9216377916223	0.027457388565593	0.0427287198683085	0	0
Q00013	MPP1	55 kDa erythrocyte membrane protein	=""	14.9621617254653	NA	15.232433881619	15.3721051738992	15.4601837544197	15.3633699266207	0.301255148104397	0.0818628621482229	0.520647434060572	15.2780508924048	3.43828709196916	-4.32086130511825	0.0159516735923036	0.0266118719251748	0	0
Q00059	TFAM	Transcription factor A, mitochondrial	=""	17.2603328176081	17.3104159345515	17.3215443353327	17.2614769049889	17.2692194248846	17.3003739970386	-0.0204075868600135	-0.102655329608624	0.0618401558885965	17.2872272357341	-0.592236929551745	-7.95442860829949	0.573147853659205	0.621398695784725	0	0
Q00169	PITPNA	Phosphatidylinositol transfer protein alpha isoform	=""	19.0689200607323	19.2592876487917	19.1416065055063	18.747630669966	18.8490619546274	18.5437774465313	-0.443114714635158	-0.654264359663447	-0.231965069606868	18.9350473810259	-5.04375388236361	-2.19834582609941	0.00187151660963928	0.00464257405595487	0	0
Q00325	SLC25A3	Phosphate carrier protein, mitochondrial	=""	17.2763860394375	16.9703071272682	17.3886825897935	17.2144366865621	17.2052559633554	17.3021229304321	0.028813274616784	-0.224176059125685	0.281802608359253	17.2261985561415	0.273727529128169	-8.10777861528402	0.792808248649384	0.823898768204262	0	0
Q00403	GTF2B	Transcription initiation factor IIB	=""	16.8207140532858	17.0038443386226	16.9546508305536	16.8089610094555	16.9002958302045	16.8554936474244	-0.0714862451258611	-0.205732351109021	0.0627598608572988	16.8906599515911	-1.27921644658894	-7.30945142386293	0.244610427806441	0.292598237428191	0	0
Q00577	PURA	Transcriptional activator protein Pur-alpha	=""	16.1713287639613	15.8894389747439	16.0103271806797	16.0223955166169	16.0429820936998	16.1018048165801	0.0320291691706132	-0.143123610062111	0.207181948403338	16.0397128910469	0.439497805042566	-8.04098012816442	0.674575697826999	0.717811051432899	0	0
Q00610	CLTC	Clathrin heavy chain 1	=""	19.4258353350118	19.115428949362	19.1732311028816	18.3627782287649	18.4436054839594	18.4881228802254	-0.806662931435216	-1.01177773913069	-0.601548123739746	18.8348336633675	-9.45198788025951	1.88431409942131	5.00553202875552e-05	0.000295304431267365	-1	-1
Q00688	FKBP3	Peptidyl-prolyl cis-trans isomerase FKBP3	=""	18.1877741955719	18.1457558327625	18.1254296728935	18.397647616196	18.3879489131765	18.423885977395	0.250174268513167	0.168832058111532	0.331516478914801	18.2780737013326	7.34098755359528	0.297159440893013	0.000195413070563342	0.000788518920164818	0	0
Q00722	PLCB2	1-phosphatidylinositol 4,5-bisphosphate phosphodiesterase beta-2	=""	14.6236065780433	14.6497885023666	NA	15.0897503141086	15.1113313607886	14.8168998025761	0.369296285619466	0.125324881141086	0.613267690097846	14.8582753115766	3.79022529885438	-3.877799821493	0.0107382033522095	0.0191055445052868	0	0
Q00765	REEP5	Receptor expression-enhancing protein 5	=""	16.8783542966317	17.0213508683683	16.946615224955	16.6595292236113	16.6130930824962	16.621580933287	-0.317372383520183	-0.425251481891179	-0.209493285149188	16.7900872715582	-7.04523173025271	-0.038153371990747	0.000268412006523292	0.000985011304897725	0	0
Q00796	SORD	Sorbitol dehydrogenase	=""	17.4284333007654	17.4958733844776	17.4014675672336	15.8793668136725	15.9740356463674	15.9652986106888	-1.50235772724926	-1.60679656706723	-1.39791888743129	16.6907458872009	-34.4359894483439	11.0798067974439	1.06558298576011e-08	1.95783113916991e-06	-1	-1
Q00839	HNRNPU	Heterogeneous nuclear ribonucleoprotein U	=""	19.5874021678131	19.6713763260627	19.7721634078864	19.8821380761974	19.8545485174499	19.956189704583	0.220644798822679	0.0852262107380011	0.356063386907357	19.7873030333321	3.9152860004414	-3.61735138353905	0.00672024415846757	0.0128819991640777	0	0
Q01082	SPTBN1	Spectrin beta chain, non-erythrocytic 1	=""	18.9583715348385	18.907139137358	18.9880074962816	19.1026613890001	19.1213976075885	19.0931222161686	0.154554348093029	0.0696338288274632	0.239474867358595	19.0284498968726	4.34406590509435	-3.00504777145756	0.00375727426053962	0.00801474292728112	0	0
Q01085	TIAL1	Nucleolysin TIAR	=""	16.9495215448313	16.9475863136036	17.0223345496454	17.4109786440921	17.4162257472306	17.4400269737584	0.449262985666973	0.363184853369395	0.535341117964551	17.1977789621936	12.45763558738	4.03044006033445	7.08478465446786e-06	8.02429703838255e-05	0	0
Q01105	SET	Protein SET	=""	19.0963392260245	19.0250115937871	18.9911308181747	19.3432756508105	19.2971720460767	19.2619047803261	0.263290279742346	0.161987816747631	0.364592742737061	19.1691390191999	6.21803388202708	-0.842790632885314	0.000545826656002071	0.00174715245521685	0	0
Q01130	SRSF2	Serine/arginine-rich splicing factor 2	=""	19.0637745256115	19.3418553753062	19.2954511528846	19.4334222053615	19.46848570357	19.593915115816	0.26491399031503	0.0656018817180317	0.464226098912028	19.3661506797583	3.19447343263481	-4.61802865130534	0.016844792829249	0.0278824318543005	0	0
Q01196	RUNX1	Runt-related transcription factor 1	=""	15.8057145278544	16.0052032254584	15.4945222125179	16.2618497056628	16.2586150561505	16.2388976988999	0.484640831627516	0.195196035128421	0.774085628126611	16.010800404424	4.02422564917115	-3.47335043009138	0.00590014392278909	0.0116148547508619	0	0
Q01201	RELB	Transcription factor RelB	=""	16.007439824075	15.7351698612725	NA	16.1739404027931	16.2340995749677	16.125246524231	0.30645732465681	0.085436433354872	0.527478215958748	16.0551792374679	3.47188788865406	-4.27779822894483	0.0153473568727644	0.0257596318765766	0	0
Q01415	GALK2	N-acetylgalactosamine kinase	=""	15.6764078923783	15.5101990967311	15.5199682465357	15.8698632007938	15.866053522809	15.9422305200527	0.323857336003426	0.19211199101568	0.455602680991173	15.7307870798834	5.90093892592774	-1.22313161855935	0.000779405287975356	0.00231220772191613	0	0
Q01432	AMPD3	AMP deaminase 3	=""	15.5324166736359	15.2792748679976	15.4182170868438	14.7489007998766	14.7407480461604	NA	-0.66514511980729	-0.861419764827639	-0.468870474786941	15.1439114949028	-8.48557392464477	0.502465490452503	0.000235018772362973	0.000893473500906154	-1	-1
Q01433	AMPD2	AMP deaminase 2	=""	15.3174531893809	14.8759880773994	14.9711116931902	15.276411744557	15.3364437033258	15.2769731626855	0.241758550199259	-0.0236610706252766	0.507178171023795	15.1757302617565	2.18915689489252	-6.08230190177118	0.0678156702087107	0.094203622527826	0	0
Q01469	FABP5	Fatty acid-binding protein 5	=""	20.6466530189896	20.7343701772455	20.7250185925434	19.2186665671817	19.223354156643	19.2228773116402	-1.48038125110452	-1.56823475538352	-1.39252774682552	19.9618233040406	-40.220022189271	12.2790308263446	3.11206469556531e-09	9.52983366775333e-07	-1	-1
Q01518	CAP1	Adenylyl cyclase-associated protein 1	=""	19.2830646793221	19.3836927964713	19.2040665793248	19.2566694926335	19.3031794223074	19.2576567216006	-0.0177728061921876	-0.141537545668053	0.105991933283678	19.2813882819433	-0.344716231048452	-8.08288114865172	0.741160282766967	0.777259413738874	0	0
Q01543	FLI1	Friend leukemia integration 1 transcription factor	=""	15.2961538763535	15.4672648385345	15.2620626208431	16.03999755882	15.8822464497534	15.9365185361667	0.611093736336336	0.447091559139738	0.775095913532934	15.6473739800786	8.9554268070008	1.51349875189204	6.94756209582693e-05	0.000379158042298991	1	1
Q01581	HMGCS1	Hydroxymethylglutaryl-CoA synthase, cytoplasmic	=""	17.2339064404477	17.4184813818996	17.4123757105151	16.9865561469425	16.9038612873354	16.8906855905316	-0.427886836017688	-0.573381520170097	-0.282392151865279	17.140977759612	-7.0682169231123	-0.0775458241592428	0.000283796789327195	0.00103595225349106	0	0
Q01650	SLC7A5	Large neutral amino acids transporter small subunit 1	=""	17.1262734097431	17.0564106050951	17.0931551378148	15.6259067708657	15.7760794107304	15.6405613089579	-1.41109722069969	-1.53131168536472	-1.29088275603466	16.3863977738678	-28.1775266611492	9.5770979353498	4.6823022624086e-08	4.779416679703e-06	-1	-1
Q01780	EXOSC10	Exosome component 10	=""	15.5873785261306	15.5962397421255	15.551319514624	15.860827956891	15.8251388276196	15.8938692171322	0.281632739587611	0.197606228993497	0.365659250181725	15.7191289640871	8.00008552659046	0.886092548386078	0.000115815374788243	0.000541913706139893	0	0
Q01813	PFKP	ATP-dependent 6-phosphofructokinase, platelet type	=""	18.7920022127316	18.837827748831	18.8344986049394	18.772195930081	18.8147928524311	18.7932673202896	-0.0280241545667792	-0.107602115608861	0.0515538064753024	18.8074307782173	-0.840557700529494	-7.76504780712409	0.429601281371343	0.480316889030191	0	0
Q01826	SATB1	DNA-binding protein SATB1	=""	17.5066920143482	17.5315736951101	17.5094825608144	17.6055335126838	17.6376986696623	17.7799102632827	0.158464725118741	0.034769743315284	0.282159706922197	17.5951484526502	3.07526949484879	-4.78529186633473	0.0196120493915211	0.0318695802612217	0	0
Q01831	XPC	DNA repair protein complementing XP-C cells	=""	15.2227849508965	15.2138295393406	15.3799018594755	15.4332417662778	15.4191008317942	15.5696285928367	0.20181828039869	0.0486035918730699	0.355032968924311	15.3730812567702	3.16583421749158	-4.65900723423403	0.0174976841721453	0.0288074179082631	0	0
Q01844	EWSR1	RNA-binding protein EWS	=""	17.1496821442239	16.7026768794356	16.5920647697147	18.3722405082711	18.3936188562722	18.354351132163	1.55859556777735	1.22857308611629	1.88861804943841	17.5941057150134	11.3505780968942	3.15723304615826	1.62241632242099e-05	0.000136734100935725	1	1
Q02127	DHODH	Dihydroorotate dehydrogenase (quinone), mitochondrial	=""	14.991028306411	14.8842461152503	14.895729845738	14.6980287539823	14.8093746486244	14.7203909579357	-0.181069968952317	-0.29533135558438	-0.0668085823202532	14.833133104657	-3.80196055492376	-3.7613600442159	0.00761962858915761	0.0143244859425091	0	0
Q02218	OGDH	2-oxoglutarate dehydrogenase, mitochondrial	=""	18.3116876046562	18.3057275597944	18.3533343455819	18.420440240433	18.4036125362979	18.4315640394156	0.0949557687046365	0.0170770688956539	0.172834468513619	18.3710610543632	2.91025122355002	-5.0092515906215	0.0238206455596593	0.0377731295526013	0	0
Q02252	ALDH6A1	Methylmalonate-semialdehyde dehydrogenase [acylating], mitochondrial	=""	16.8312389152757	16.8836502163214	16.7830991079375	17.0115067717453	17.0919998104671	17.0158176190603	0.20711198724608	0.105635850402127	0.308588124090033	16.9362187401346	4.88309902074601	-2.34643011181009	0.00209445435646947	0.00504132419775534	0	0
Q02338	BDH1	D-beta-hydroxybutyrate dehydrogenase, mitochondrial	=""	17.0106701115941	17.0348315153461	17.0199929131547	16.9721185855466	17.0275257305365	16.9642320818729	-0.0338727140462787	-0.115086419371417	0.0473409912788596	17.0048951563418	-0.995516561472277	-7.62005350964032	0.35410947218892	0.405790314075952	0	0
Q02543	RPL18A	60S ribosomal protein L18a	=""	19.2961498088204	19.2544451364585	19.3436490650167	19.4671917787872	19.4835462218468	19.515840758496	0.190778249611441	0.101147761303698	0.280408737919184	19.3934704615709	5.08043519850606	-2.08454167666263	0.00163758867128534	0.00412540619566946	0	0
Q02750	MAP2K1	Dual specificity mitogen-activated protein kinase kinase 1	=""	17.6008228758968	17.5218394542631	17.5991605767811	17.4760060236307	17.4724238954978	17.4679825691257	-0.101803472895575	-0.187866240424134	-0.0157407053670167	17.5230392325325	-2.823417517769	-5.13743375259621	0.0268866869817508	0.0419590653010788	0	0
Q02790	FKBP4	Peptidyl-prolyl cis-trans isomerase FKBP4	=""	17.8629811466135	17.8892115179017	17.824019535786	17.3991521271182	17.4343438973117	17.389530951931	-0.451061741313428	-0.534307133393069	-0.367816349233786	17.6332065294437	-12.9331289556894	4.30152627600767	5.56297508311366e-06	7.07341747132358e-05	0	0
Q02818	NUCB1	Nucleobindin-1	=""	16.4026926841109	16.3609612499706	16.2452989016927	16.138141785458	16.0527519277897	16.7552239568227	-0.0209450552346127	-0.453787733262748	0.411897622793523	16.3258450843075	-0.116299943729948	-8.1429460947878	0.91093479682022	0.926397158685065	0	0
Q02878	RPL6	60S ribosomal protein L6	=""	19.5316024232172	19.4518406145036	19.463606758282	19.036750224244	19.0517397140129	19.0392095961974	-0.439783420516164	-0.524956702521452	-0.354610138510877	19.2624582217429	-12.32432916944	3.95266289908957	7.59341667968106e-06	8.30454617825437e-05	0	0
Q02880	TOP2B	DNA topoisomerase 2-beta	=""	17.2734068226374	17.2948513891299	17.3121388051344	17.3942815668603	17.4705076691016	17.4212528201314	0.135215013063881	0.0503630054679241	0.220067020659838	17.3610731788325	3.80356297496923	-3.73016213785981	0.0072725061683635	0.0137658152472595	0	0
Q02978	SLC25A11	Mitochondrial 2-oxoglutarate/malate carrier protein	=""	18.7675137796435	18.8443715148229	18.5843181010236	18.9856149343596	18.9892848912635	19.0154806694291	0.264725699854058	0.102179228533301	0.427272171174815	18.8644306484237	3.91423259547962	-3.6198476857609	0.00673995161436679	0.0129084827305037	0	0
Q03154	ACY1	Aminoacylase-1	=""	15.4298467300466	15.4750941509144	15.5150761315882	15.5476880111972	15.6484620749549	15.5589468053092	0.111693292970704	0.00857820828757963	0.214808377653829	15.5291856506684	2.59222451131825	-5.48499384580227	0.0376671890338204	0.0561924176045643	0	0
Q03164	KMT2A	Histone-lysine N-methyltransferase 2A	=""	17.2411338161898	17.2098810340179	17.2715963250646	17.4629134374177	17.3695743514823	17.5715063035377	0.227127639055158	0.0924498324262635	0.361805445684053	17.354434211285	4.05137717252728	-3.43452801586449	0.00568631522098601	0.0112825664139938	0	0
Q03169	TNFAIP2	Tumor necrosis factor alpha-induced protein 2	=""	15.1228542379695	NA	14.9337466538321	15.3342652686564	15.3063698784778	NA	0.292017127666236	0.0872394215832401	0.496794833749232	15.174309009734	3.79663988748731	-4.01473129888012	0.0155291157757574	0.0259855756393366	0	0
Q03426	MVK	Mevalonate kinase	=""	17.044184858816	17.2247361341854	17.0836172014754	16.9686663695624	17.0174411649896	16.8893133696824	-0.159039096747442	-0.302478669828796	-0.0155995236660875	17.0379931831185	-2.66478997920579	-5.38644310080903	0.0346328120791025	0.0522430378160955	0	0
Q03518	TAP1	Antigen peptide transporter 1	=""	18.3344562518223	18.5198315368927	18.4056937978261	18.5228731434396	18.5108546429563	18.4789383727979	0.084228190884243	-0.0416539709475314	0.210110352716017	18.4621079576225	1.60618638312837	-6.89844058210357	0.155420150256936	0.195766880305354	0	0
Q03519	TAP2	Antigen peptide transporter 2	=""	17.6664601186544	17.652591142764	17.6482931022393	17.8809663340686	17.9410337675824	17.8885914371933	0.247749058395538	0.167793468452688	0.327704648338387	17.7796559837503	7.39589947260287	0.347815806340677	0.000186811408534265	0.00076049075616017	0	0
Q03701	CEBPZ	CCAAT/enhancer-binding protein zeta	=""	14.9191220770075	14.9274037802177	14.9380957882236	14.8207911902887	14.875491015578	14.8580462549191	-0.0767643948877073	-0.154646327301745	0.00111753752633048	14.8898250177058	-2.35261537549382	-5.83528002810709	0.0525278127211499	0.0751644090651554	0	0
Q04206	RELA	Transcription factor p65	=""	17.2667141012396	17.3716410575069	17.4340540349641	17.194180087776	17.1804965054333	17.2098771934984	-0.16261846900094	-0.27928918797332	-0.0459477500285591	17.2761604967364	-3.34549762862395	-4.39805609500584	0.0136879855032451	0.0234894695186448	0	0
Q04323	UBXN1	UBX domain-containing protein 1	=""	17.2144672010973	17.1616020282919	17.1335873138598	17.2977239076357	17.2572280516695	17.3231292633104	0.12280822645549	0.0320039552401696	0.21361249767081	17.2312896276441	3.22811502526682	-4.54457182354834	0.0154167012561589	0.0258602730748471	0	0
Q04446	GBE1	1,4-alpha-glucan-branching enzyme	=""	17.1194024231424	17.1020938193473	17.147350086317	17.2625271954091	17.2467112444377	17.3040840774398	0.148158729493286	0.0665170138513898	0.229800445135182	17.1970281410156	4.33154610637203	-3.02137347664126	0.00381329500558661	0.00810288437578773	0	0
Q04637	EIF4G1	Eukaryotic translation initiation factor 4 gamma 1	=""	18.6527492953437	18.6232835294127	18.6102211179729	18.3685647023133	18.6673149570011	18.3683265168047	-0.16068258887007	-0.362765571108495	0.041400393368354	18.548410019808	-1.91102842984916	-6.48070431624237	0.100939305902984	0.133423849913009	0	0
Q04726	TLE3	Transducin-like enhancer protein 3	=""	15.4446578443888	15.7066119587827	15.6782431073771	15.5481863033689	15.4987323894239	15.4474270747314	-0.111722381008144	-0.291907073766287	0.0684623117499981	15.5539764463455	-1.49021990213331	-7.04964497373862	0.183130777031325	0.225719329829308	0	0
Q04759	PRKCQ	Protein kinase C theta type	=""	15.3885253930425	15.6957817362519	15.5361427432611	15.989074658486	16.0089420881268	15.8880041046991	0.421856992918801	0.227045590488341	0.616668395349261	15.7510784539779	5.20449924397438	-2.01085982103489	0.00158261998350225	0.00402742444555142	0	0
Q04837	SSBP1	Single-stranded DNA-binding protein, mitochondrial	=""	18.6906075177812	18.6321204812993	18.7016735472281	18.0321165338894	18.060460696523	18.2760237575501	-0.551933519448671	-0.718365279280272	-0.38550175961707	18.3988337557119	-7.97037278850221	0.722047506832569	0.000139870241486441	0.000620744582184591	-1	-1
Q04917	YWHAH	14-3-3 protein eta	=""	18.6588239616443	18.6117944087147	18.6865627899791	18.5812255154477	18.5653092369839	18.624899606769	-0.061915600379173	-0.150113462353665	0.0262822615953189	18.6214359199231	-1.67559806440538	-6.80464635742612	0.139694717996339	0.177746372482876	0	0
Q05048	CSTF1	Cleavage stimulation factor subunit 1	=""	16.3456292825149	16.2683052083902	16.2340383080734	16.3574278204788	16.3514638229464	16.3692869396117	0.0767352613528161	-0.0174950464638615	0.170965569169494	16.3210252303359	1.94475028028109	-6.42982280552523	0.0948979586992794	0.126347351522973	0	0
Q05086	UBE3A	Ubiquitin-protein ligase E3A	=""	15.4748442121661	15.7464090518626	15.7450572152926	14.9988492385968	15.0158793272634	15.1028115524341	-0.616256787008982	-0.810305324288305	-0.42220824972966	15.3473084329359	-7.6327214229336	0.431802784947646	0.00018080801206264	0.000741528097090232	-1	-1
Q05519	SRSF11	Serine/arginine-rich splicing factor 11	=""	17.1733960960674	17.1057789192935	17.1633909794381	17.5551677187274	17.5290150982928	17.5545752080068	0.398730676742666	0.316016838857365	0.481444514627966	17.3468873366377	11.5061305260852	3.45707294465039	1.18062352475318e-05	0.000113372767742849	0	0
Q05655	PRKCD	Protein kinase C delta type	=""	14.481887367737	NA	14.7194693985046	15.108833511366	15.0713677565684	15.1836934601677	0.520619859579917	0.318158705439797	0.723081013720036	14.9130502988687	6.43884595977523	-1.10395517800278	0.000945749003959626	0.00265208370120134	1	1
Q06124	PTPN11	Tyrosine-protein phosphatase non-receptor type 11	=""	16.2605081024225	16.1287694861154	16.1877644823339	16.1007386372236	16.0608198812575	16.0831106094615	-0.110790980976361	-0.213271029950003	-0.00831093200271957	16.1369518664691	-2.58715639875103	-5.49243956060083	0.0379345958873716	0.0565122952787006	0	0
Q06136	KDSR	3-ketodihydrosphingosine reductase	=""	16.8697663415383	16.8503691193091	17.0213113568278	16.498990417523	16.3854090668238	16.2755550908853	-0.527164080814391	-0.700765908039802	-0.353562253588979	16.6502335654845	-7.29826433964095	0.133810040094581	0.000235363483910692	0.000893473500906154	-1	-1
Q06203	PPAT	Amidophosphoribosyltransferase	=""	15.7284168282409	15.6543880030834	15.7051284421006	15.7598871252413	15.6789352590199	15.6622707787735	0.00438662986996086	-0.0946640767373336	0.103437336477255	15.6981710727433	0.105919920290613	-8.14429268422812	0.918779179712605	0.93334147412014	0	0
Q06210	GFPT1	Glutamine--fructose-6-phosphate aminotransferase [isomerizing] 1	=""	17.9099262636363	17.8103500045894	17.8167269312145	17.7077949335975	17.6981837507229	17.729796383183	-0.13374271064561	-0.228092297571101	-0.0393931237201186	17.7787963778239	-3.38543916508287	-4.32057436387988	0.0125460925136783	0.0217609296373414	0	0
Q06265	EXOSC9	Exosome complex component RRP45	=""	15.5194474465932	15.6230062846769	15.6142377079018	15.9448050206164	15.9849508192858	15.9039108033474	0.358991734692554	0.255473301815158	0.462510167569949	15.7650596804036	8.29916657257619	1.08419218765591	9.87986360281973e-05	0.000471341951800647	0	0
Q06323	PSME1	Proteasome activator complex subunit 1	=""	17.8192446699973	17.5736608754767	17.9719352364082	18.1170656991299	18.1704865666561	18.0955906140565	0.339434032653429	0.105693660322296	0.573174404984562	17.9579972769541	3.49019524337744	-4.20009746916675	0.0114536551005106	0.020144399142953	0	0
Q06587	RING1	E3 ubiquitin-protein ligase RING1	=""	16.3252156137994	16.0530458129027	16.2968043148948	16.2228467725757	16.1519902222654	16.0770936031696	-0.0743783811954124	-0.268812347518121	0.120055585127296	16.1878327232679	-0.919396098281854	-7.69258103786907	0.390814610482342	0.443244883328945	0	0
Q06787	FMR1	Synaptic functional regulator FMR1	=""	15.35505037022	15.4721565953963	15.6770364409867	15.9559868763996	16.0395668170289	15.9481567507649	0.479822345863479	0.281061853898048	0.67858283782891	15.7413256417994	5.80201004897681	-1.34459220552986	0.000873700257354144	0.00252138000970473	0	0
Q07020	RPL18	60S ribosomal protein L18	=""	19.6436308914646	19.5853769970939	19.5818937964178	19.2695285091426	19.2659429610933	19.22941341782	-0.348672265640175	-0.43234646391789	-0.264998067362461	19.429297762172	-9.94611926968324	2.41393626405054	2.98376163320016e-05	0.000201550173066168	0	0
Q07021	C1QBP	Complement component 1 Q subcomponent-binding protein, mitochondrial	=""	18.1376448848252	18.1892427354957	18.2439548912621	17.8744634659513	17.6891731799822	17.6969170783566	-0.436762929097611	-0.582742033367259	-0.290783824827964	17.9718993726455	-7.19089827956669	0.0358324423219436	0.000256689163852018	0.000950853945666883	0	0
Q07666	KHDRBS1	KH domain-containing, RNA-binding, signal transduction-associated protein 1	=""	18.5613493031775	18.6740451877794	18.4791118329018	18.6927858390811	18.6233925437573	18.7732167042438	0.124962921074509	-0.0265547697171322	0.27648061186615	18.6339835684902	1.98219280630805	-6.37992812547639	0.0911715650473789	0.122373996610976	0	0
Q07812	BAX	Apoptosis regulator BAX	=""	17.9990450117602	18.1350351977293	18.0100195103907	18.4457431898362	18.5618708931881	18.515463698151	0.459659353765062	0.334416040001024	0.5849026675291	18.2778629168426	8.81016844458037	1.42828797022523	7.43200508771624e-05	0.000395417104666911	0	0
Q07866	KLC1	Kinesin light chain 1	=""	15.6164295495946	15.578081671058	15.5624780590925	15.8715529529381	15.939815699191	15.8823364358475	0.312238602743843	0.225750307179779	0.398726898307907	15.7417823946203	8.6170194901277	1.40214632136873	7.32516287633553e-05	0.000391243195487999	0	0
Q07955	SRSF1	Serine/arginine-rich splicing factor 1	=""	19.3138329504894	19.3548661410757	19.2751948088512	19.480275992377	19.5721494040497	19.4935524003827	0.200694632131029	0.102274911340687	0.29911435292137	19.4149786162043	4.87514264984838	-2.34904822237649	0.00209252048385962	0.00504132419775534	0	0
Q07960	ARHGAP1	Rho GTPase-activating protein 1	=""	18.1435962336931	18.1616381114965	18.1919841058369	17.530413896514	17.5808126820598	17.56674053216	-0.606417113430847	-0.687182739175965	-0.52565148768573	17.86253092696	-17.9214318691597	6.66905585829418	6.62518450708527e-07	2.25419858043543e-05	-1	-1
Q08170	SRSF4	Serine/arginine-rich splicing factor 4	=""	17.5883287156236	17.5605037694189	17.436749188001	17.6583808719926	17.6566805597189	17.7696386247392	0.166372794469044	0.0339152413072992	0.298830347630789	17.6117136215824	3.01514527972671	-4.87228792936148	0.0212713520796566	0.0342229108765521	0	0
Q08209	PPP3CA	Serine/threonine-protein phosphatase 2B catalytic subunit alpha isoform	=""	15.9096224628139	15.9244168831357	15.655597799063	16.4454270079761	16.5641581499638	16.6598139560204	0.72658732298256	0.51273318664697	0.94044145931815	16.1931727098288	8.16579046283149	0.885405421461856	0.000121057143218066	0.000559787729377498	1	1
Q08257	CRYZ	Quinone oxidoreductase	=""	16.8499576881021	16.8328292537311	16.8074720971332	16.6037549669575	16.6255305596562	16.5939350232846	-0.222346163022674	-0.299106315703934	-0.145586010341415	16.7189132648108	-6.91387667030829	-0.107351460024049	0.000279995211572873	0.00102478991114852	0	0
Q08378	GOLGA3	Golgin subfamily A member 3	=""	15.2974913628841	15.3311731205462	15.1638992520047	15.2127328500845	15.2567392399547	15.0429919921848	-0.093366551070309	-0.264639023146569	0.077905921005951	15.2175046362765	-1.31018257816788	-7.27266911447739	0.234642504920098	0.28189831890139	0	0
Q08379	GOLGA2	Golgin subfamily A member 2	=""	NA	14.4457608281086	14.3877503780563	14.6171580248272	14.7309165265957	15.0201761206574	0.372661287611001	0.0697607587170198	0.675561816504982	14.640352375649	3.08065639499374	-4.78851639665806	0.0243258430853749	0.0384415272610626	0	0
Q08380	LGALS3BP	Galectin-3-binding protein	=""	18.3246935912111	18.3327753009181	18.2745715240876	16.1882745015831	16.2064059479433	16.2424356314336	-2.0983081117523	-2.18237921826276	-2.01423700524183	17.2615260828628	-59.5731157704728	14.6015896678899	2.26059511771238e-10	3.11510007220766e-07	-1	-1
Q08431	MFGE8	Lactadherin	=""	16.039647580802	15.9278476245869	16.0500095337783	16.3330606859693	16.3797542623049	16.3596300211195	0.351646743408804	0.24700939798012	0.456284088837488	16.1816582847601	8.04539963121358	0.863568389995951	0.000120418546586611	0.000557770612424704	0	0
Q08623	PUDP	Pseudouridine-5'-phosphatase	=""	15.3420380853855	15.8206121828872	15.4484941940469	15.8803994016493	15.7452926727522	15.6165733612019	0.210373657761274	-0.106786437210255	0.527533752732802	15.6422349829872	1.59419296702613	-6.91441742062463	0.158321584907503	0.198785552621904	0	0
Q08752	PPID	Peptidyl-prolyl cis-trans isomerase D	=""	16.0812154022352	16.0534783632262	16.105937131413	16.3319096573733	16.3829277026126	16.3685177349285	0.280908066013303	0.199399099119134	0.362417032907472	16.2206643319648	8.22596088454932	1.07878541859971	9.76046916287473e-05	0.000468638554231407	0	0
Q08945	SSRP1	FACT complex subunit SSRP1	=""	17.3505434443065	17.345504983847	17.3576734122769	17.8954726218338	17.8983731153073	17.9345710389184	0.558231645209695	0.48301331380357	0.633449976615819	17.6303564360817	17.7140789555303	6.58472321510846	7.15158179233684e-07	2.38134320891037e-05	1	1
Q08AF3	SLFN5	Schlafen family member 5	=""	16.8178629542939	16.8367380790217	16.7220835385901	17.4873119160923	17.4378775964199	17.4010830468452	0.649862662483898	0.542404312500179	0.757321012467616	17.1171595218772	14.4800687705872	5.00641875045221	3.03831655195338e-06	5.00968802267498e-05	1	1
Q08AM6	VAC14	Protein VAC14 homolog	=""	16.0384545131462	15.793563783454	16.0644244924102	16.1580224551729	15.9860980242022	16.0068289614643	0.0848355506096521	-0.119859116907191	0.289530218126496	16.007898704975	0.996091935158626	-7.618386381382	0.354921070774386	0.406551317977642	0	0
Q08J23	NSUN2	RNA cytosine C(5)-methyltransferase NSUN2	=""	16.9264082253128	16.9783603728433	16.9224749768355	16.9714685955854	16.9600624282879	16.8936168289153	-0.000698574067627078	-0.0911837970774609	0.0897866489422068	16.9420652379634	-0.0184273386668845	-8.15054264156205	0.985835248813099	0.988705220425364	0	0
Q09028	RBBP4	Histone-binding protein RBBP4	=""	19.2565654202392	19.1256792439104	19.2822372383054	19.6514132185496	19.6622199417124	19.6275569728857	0.425569410230928	0.308912570919026	0.542226249542829	19.4342786726004	8.75614471203949	1.38861756370163	7.69167013521763e-05	0.000404161763869275	0	0
Q09161	NCBP1	Nuclear cap-binding protein subunit 1	=""	16.7368796510832	16.9604578948852	16.841648195335	17.1047130266761	17.0164432537106	17.0897196176206	0.223963385567945	0.0742394836247208	0.373687287511169	16.9583102732184	3.59512468651827	-4.05430662448005	0.0100197308095173	0.0179583177151552	0	0
Q09666	AHNAK	Neuroblast differentiation-associated protein AHNAK	=""	18.9970421032456	19.0895494300537	19.0670449686007	18.827580969911	18.8353677878967	18.8422585809697	-0.216143054374204	-0.304345966246714	-0.127940142501693	18.9431406401129	-5.84906139975377	-1.20431068863993	0.000744336534249935	0.00223463125097257	0	0
Q0VDF9	HSPA14	Heat shock 70 kDa protein 14	=""	15.7044512620984	15.7390482706752	15.6336313004808	15.8252767945483	15.787807790953	15.751048600042	0.095667450762976	-0.00400171066827157	0.195336612194224	15.7402106697996	2.29614355240069	-5.92122714565613	0.057385481697482	0.0810632432384728	0	0
Q10472	GALNT1	Polypeptide N-acetylgalactosaminyltransferase 1	=""	16.1127636187182	15.955467938627	15.8740629858843	14.2284769068683	14.1946245268537	14.2961788100165	-1.74100476649699	-1.90091216928551	-1.58109736370847	15.1102624644947	-26.1673329643933	9.00965951206087	8.08873286540633e-08	6.55663169913525e-06	-1	-1
Q10567	AP1B1	AP-1 complex subunit beta-1	=""	16.6759401541923	16.7827295538062	16.8214474080139	16.5533819830785	16.543495684626	16.5517966736362	-0.21048092489054	-0.318246781321114	-0.102715068459966	16.6547985762255	-4.67682999105237	-2.60784519348512	0.00265954244622639	0.00608778985199331	0	0
Q10570	CPSF1	Cleavage and polyadenylation specificity factor subunit 1	=""	16.316886716124	16.2713206607698	16.3244608117388	16.509112862301	16.4982743050367	16.4990674763134	0.197928818339534	0.12010850864049	0.275749128038578	16.4031871387139	6.07077163078141	-0.964753998751267	0.000601001119748652	0.00190167518487633	0	0
Q10713	PMPCA	Mitochondrial-processing peptidase subunit alpha	=""	16.562554146001	16.534965648516	16.4598999469323	16.5980784447181	16.5873626713339	16.6586147574131	0.0955453773385742	-0.0043163002983649	0.195407054975513	16.5669126024857	2.288792708056	-5.93202584253942	0.0579949570859398	0.0818822242463371	0	0
Q12768	WASHC5	WASH complex subunit 5	=""	16.8572392426728	16.8785503826009	16.8049751096182	17.1237558520873	16.9973140996732	17.0436314904526	0.207978902440402	0.10120736489617	0.314750439984634	16.9509110295175	4.66368218205207	-2.62309942353695	0.00269488292863126	0.00612969580749663	0	0
Q12769	NUP160	Nuclear pore complex protein Nup160	=""	16.4278373488849	16.4126720032035	16.3987527818647	16.4093027313659	16.3266517420142	16.3828665124355	-0.0401470493791471	-0.125816726130964	0.0455226273726699	16.3930138532948	-1.11854722022172	-7.49213198319027	0.301870997090068	0.352822929592971	0	0
Q12788	TBL3	Transducin beta-like protein 3	=""	16.1140520167478	15.9875359124076	16.0979524261385	15.818987400036	15.8740878220706	15.7383652232157	-0.256033303323848	-0.382580374734619	-0.129486231913077	15.9384968001027	-4.85676421695018	-2.40981404960473	0.00224992307172016	0.00532256479455858	0	0
Q12789	GTF3C1	General transcription factor 3C polypeptide 1	=""	15.1050508675248	14.9861501214039	15.0331713963959	15.3602938116152	15.4163385984403	15.392603917085	0.348287980605321	0.247971072580506	0.448604888630135	15.2156014520775	8.30567765715927	1.09725435448665	9.7434021721291e-05	0.000468635539029456	0	0
Q12792	TWF1	Twinfilin-1	=""	17.6027831919207	17.5877287277352	17.4377673498585	14.8417099882486	14.9499197290245	14.6765328822149	-2.72003889000874	-2.91319697950756	-2.52688080050993	16.1827403115004	-33.8446698712708	10.7260290533261	1.54257952995599e-08	2.62837535735035e-06	-1	-1
Q12797	ASPH	Aspartyl/asparaginyl beta-hydroxylase	=""	16.376651994229	16.646353923184	16.4245156169879	15.8031748678591	15.1579098211871	15.8501879608166	-0.878749628179374	-1.33402737329011	-0.423471883068641	16.0431323640439	-4.6389191414453	-2.68668129585657	0.00289998818197167	0.00646559631343229	-1	-1
Q12800	TFCP2	Alpha-globin transcription factor CP2	=""	15.8532923855198	15.8977966660767	15.8337936375932	16.1056403662569	16.0900297025036	16.1440424626452	0.25160994740534	0.166902747796701	0.336317147013979	15.9874325367659	7.0898215065511	0.0615769917766364	0.000240936238633295	0.000908372467405418	0	0
Q12802	AKAP13	A-kinase anchor protein 13	=""	15.5730782078134	15.6964263157114	15.7440388554405	15.7443923650343	15.6941845548686	15.7333708651384	0.0528014686920528	-0.0693804343700816	0.174983371754187	15.6975818606678	1.03738933098362	-7.57681776427693	0.336497051095252	0.388515237879562	0	0
Q12824	SMARCB1	SWI/SNF-related matrix-associated actin-dependent regulator of chromatin subfamily B member 1	=""	15.4572137279319	15.5146281280034	15.4845032294963	16.0659960752605	16.0954387682419	16.0191825631232	0.574757440397958	0.487055689546387	0.662459191249529	15.7728270820095	15.6424277378237	5.68199505080729	1.61548330023722e-06	3.54457035701345e-05	1	1
Q12830	BPTF	Nucleosome-remodeling factor subunit BPTF	=""	15.6008999668533	15.549039072721	15.0541753459378	15.223296896136	15.6229605980828	15.4643918478302	0.0355116521789345	-0.366017149595539	0.437040453953408	15.4191272879268	0.212560344620507	-8.12477364475319	0.838197581334035	0.864871783660278	0	0
Q12846	STX4	Syntaxin-4	=""	15.3741175032556	15.4449494933082	15.1932793848171	15.4852665775337	15.5661332230056	15.6248455948834	0.221299671347285	0.0459552552253428	0.396644087469228	15.4480986294673	3.03331071138192	-4.84963881483503	0.0208950625213247	0.0337159205554864	0	0
Q12849	GRSF1	G-rich sequence factor 1	=""	16.1685593080189	16.1635762226552	16.0082752834379	15.3059929453035	15.330363583328	15.3104889663216	-0.79785510638629	-0.920001797939094	-0.675708414833486	15.7145427181775	-15.6799610808274	5.48011001898217	2.02901916513567e-06	4.07532364569424e-05	-1	-1
Q12851	MAP4K2	Mitogen-activated protein kinase kinase kinase kinase 2	=""	NA	15.6415281190704	15.352680727794	15.1752480822813	15.0451583907103	15.1294835911899	-0.380474402038372	-0.616939021076468	-0.144009783000276	15.2688197822092	-4.02891669167376	-3.58762397647081	0.00830040272114705	0.0153269718595695	0	0
Q12873	CHD3	Chromodomain-helicase-DNA-binding protein 3	=""	NA	14.8205746745144	14.7103825464523	14.9173698560913	15.222548775742	14.8640950035407	0.235859267974631	-0.0555995038219981	0.527318039771259	14.9069941712681	2.02630505903607	-6.22989479558649	0.0935811523057472	0.125077427621067	0	0
Q12888	TP53BP1	TP53-binding protein 1	=""	15.4007626269221	15.4406014578645	15.395343756487	15.2990448043359	15.3964088931822	15.2810761471552	-0.0867259988667541	-0.187525818255461	0.0140738205219523	15.3688729476578	-2.058260214385	-6.26801881674186	0.0808587059632593	0.109830750928902	0	0
Q12904	AIMP1	Aminoacyl tRNA synthase complex-interacting multifunctional protein 1	=""	17.6178511932746	17.6306940745484	17.6374749742089	17.6958137642903	17.6828842861101	17.6519350841306	0.0482042974997121	-0.0277333128875467	0.124141907886971	17.6527755627605	1.51515355941811	-7.01746270425281	0.175451792722808	0.217715056615965	0	0
Q12905	ILF2	Interleukin enhancer-binding factor 2	=""	18.6363515303711	18.7092846768209	18.648478661785	18.6885586512473	18.7203149636559	18.6012797595979	0.00534616850804426	-0.100341439455446	0.111033776471534	18.6673780405797	0.121111040756725	-8.14230824383776	0.907208824837391	0.923682509212969	0	0
Q12906	ILF3	Interleukin enhancer-binding factor 3	=""	18.7960575813122	18.7017881368467	18.7926612790384	19.0502238735701	19.072062460477	19.0318484510508	0.287875929300256	0.194162256110504	0.381589602490008	18.9074402970492	7.33508031631335	0.284264102825659	0.000198146424515591	0.000793189476398668	0	0
Q12907	LMAN2	Vesicular integral-membrane protein VIP36	=""	17.1379431423181	17.1081030686936	17.0160248366155	17.0975342353875	16.9850148464875	17.0345132481564	-0.0483362391986404	-0.164256398265012	0.0675839198677312	17.0631888962764	-1.00084453301511	-7.61385273771099	0.3525785208348	0.404709039325576	0	0
Q12913	PTPRJ	Receptor-type tyrosine-protein phosphatase eta	=""	14.6771862220221	14.8968245409979	14.5869040063242	14.811960972648	14.9400355025426	14.75887533092	0.116652345588809	-0.0963960358876444	0.329700727065263	14.7786310959091	1.31596187242841	-7.26575723403337	0.232806223348236	0.27981419605222	0	0
Q12931	TRAP1	Heat shock protein 75 kDa, mitochondrial	=""	18.3992269682617	18.3832035267891	18.4096124035946	18.0975793007347	18.165599953058	18.1527686164829	-0.258698342789923	-0.340919401503638	-0.176477284076209	18.2679984614868	-7.50997343748472	0.452099277919983	0.0001702795600964	0.000706905931527659	0	0
Q12933	TRAF2	TNF receptor-associated factor 2	=""	15.7725206132793	15.6882901051336	15.7394981121601	NA	15.5484450644915	15.3717388669556	-0.273344311134094	-0.435124332576893	-0.111564289691296	15.624098552404	-4.23071883521537	-3.34890723760891	0.0067214494912713	0.0128819991640777	0	0
Q12962	TAF10	Transcription initiation factor TFIID subunit 10	=""	15.6029929819133	15.3828490164998	15.3669604923562	16.0697586856688	16.0480375205175	16.1418013229672	0.635598346128088	0.466957436295006	0.80423925596117	15.7687333366538	9.05832486176059	1.59179571769935	6.48292171453016e-05	0.000360220408170265	1	1
Q12972	PPP1R8	Nuclear inhibitor of protein phosphatase 1	=""	16.6394465188718	16.601948641852	16.6517608444759	17.0022382555276	17.0649782423946	17.0737210681844	0.415927186969004	0.328940748829991	0.502913625108017	16.8390155952177	11.4128360824715	3.39847338459287	1.24381588859456e-05	0.000116995105425481	0	0
Q12974	PTP4A2	Protein tyrosine phosphatase type IVA 2	=""	16.4036270792612	16.577616985263	16.268487330657	16.6244690015824	16.6796307167589	16.6303154475913	0.228227923583798	0.0424230077935615	0.414032839374035	16.530691093519	2.95215835320239	-4.96711567497089	0.0233206668336385	0.0370442408031745	0	0
Q12979	ABR	Active breakpoint cluster region-related protein	=""	15.2067227855129	15.3506972324968	15.2499450254644	15.2248670359412	15.3112340557505	15.3066745758481	0.0118035413552295	-0.107146632932199	0.130753715642658	15.2750234518356	0.238204467821562	-8.11818285097381	0.819035769832296	0.847638971707776	0	0
Q12996	CSTF3	Cleavage stimulation factor subunit 3	=""	16.1242818935764	16.2735088250203	16.3568005190162	16.369261073263	16.5262111465914	16.426403750731	0.189094910990843	0.019137953349587	0.359051868632098	16.346077868033	2.67404654730778	-5.37287955736083	0.0341894176001476	0.0516024287546587	0	0
Q13009	TIAM1	T-lymphoma invasion and metastasis-inducing protein 1	=""	15.370330170024	15.5291417173995	15.3048976433812	15.62372650487	15.6076317747028	15.6842843861493	0.23709104497247	0.0866253184939177	0.387556771451022	15.5200020327545	3.7870900718811	-3.79129401086686	0.00787878503467357	0.0146814953046385	0	0
Q13011	ECH1	Delta(3,5)-Delta(2,4)-dienoyl-CoA isomerase, mitochondrial	=""	18.9553605917885	18.967668482037	18.9747278803353	18.9019760341363	18.9330782777783	18.8461375785654	-0.0721883545602395	-0.158145263436159	0.01376855431568	18.9298248074401	-2.00453744050777	-6.34392014050702	0.0869256352249183	0.117319809343719	0	0
Q13043	STK4	Serine/threonine-protein kinase 4	=""	17.0025826461533	17.0361077719265	17.0822425167954	17.4222705316097	17.4060207750069	17.3985272739949	0.368628548578755	0.284606442465614	0.452650654691896	17.2246252525811	10.4718453958597	2.78123719580355	2.15316902134604e-05	0.000164157548188662	0	0
Q13045	FLII	Protein flightless-1 homolog	=""	17.2556758127812	17.2823841933966	17.1682236178996	17.2462541228197	17.2645037181117	17.2674083860554	0.0239608676364682	-0.0723515677307507	0.120273303003687	17.2474083085107	0.594380651093232	-7.95294794415778	0.571879861936342	0.620267965169838	0	0
Q13057	COASY	Bifunctional coenzyme A synthase	=""	16.2185076812426	15.9832700456348	15.975588794541	16.1436796948181	16.1445893968461	16.1190599323465	0.0766541675307089	-0.0900876237299972	0.243395958791415	16.0974492575715	1.10489085459791	-7.50579688201806	0.308518849358161	0.359829855620437	0	0
Q13084	MRPL28	39S ribosomal protein L28, mitochondrial	=""	16.4732450809472	16.7270635767626	16.5757442024318	16.6695738186715	16.7566653445209	16.5441375462947	0.064774616448485	-0.12972999157524	0.25927922447221	16.6244049282714	0.800392527480825	-7.79846245817509	0.451811440229724	0.50290481796168	0	0
Q13085	ACACA	Acetyl-CoA carboxylase 1	=""	15.7775115011353	15.757911929782	15.7346418433798	15.2858792613092	15.2824717983582	15.286892888496	-0.47160710871119	-0.546477483152064	-0.396736734270316	15.5208848704101	-15.0348173530889	5.39418040281954	2.09229923864499e-06	4.14847244727021e-05	0	0
Q13094	LCP2	Lymphocyte cytosolic protein 2	=""	17.7455503272465	17.8370253162479	17.8117667941288	17.8548904620473	17.8883055425868	17.880843695192	0.0765657540676514	-0.0126481406207994	0.165779648756102	17.8363970229082	2.04847130066886	-6.28058674184583	0.0815629919910722	0.110732810801672	0	0
Q13098	GPS1	COP9 signalosome complex subunit 1	=""	16.5636198852285	16.4983622664574	16.5256819557692	16.4835002687164	16.4513499499316	16.4426291799524	-0.0700615696182574	-0.152655682384415	0.0125325431479	16.4941905843426	-2.02469024010106	-6.31490932378439	0.0844234987231633	0.114278567033909	0	0
Q13107	USP4	Ubiquitin carboxyl-terminal hydrolase 4	=""	15.3028413215104	15.2670118013604	15.3457006392067	15.53818886728	15.5181943789963	15.5845342162628	0.241787900153813	0.151493594933704	0.332082205373923	15.4260785374361	6.39148864746537	-0.628888858262357	0.000445455862749025	0.00147881397317466	0	0
Q13123	IK	Protein Red	=""	15.8088834310757	15.6427136082397	15.7727021376127	16.1233900473746	16.1045389835731	16.1350195994003	0.379549817806645	0.260337458415184	0.498762177198106	15.9312079678793	7.6427589724676	0.463090901677628	0.000174590232205069	0.000719238684539868	0	0
Q13126	MTAP	S-methyl-5'-thioadenosine phosphorylase	=""	17.8574964409707	17.8153725771642	17.7377633487478	17.6566946410727	17.7126952344747	17.6793303573227	-0.120637378004165	-0.221557394999325	-0.0197173610090058	17.7432254332921	-2.85966590356072	-5.08974567080146	0.0258526709396435	0.040482932448669	0	0
Q13131	PRKAA1	5'-AMP-activated protein kinase catalytic subunit alpha-1	=""	16.0303442735174	16.4452294802905	16.2399795581518	16.0822922094365	16.0508321997991	16.0137997599713	-0.189543047584266	-0.429174608814041	0.0500885136455094	16.1437462468611	-1.90104287563365	-6.49476526201956	0.102390272812119	0.135212070852994	0	0
Q13144	EIF2B5	Translation initiation factor eIF-2B subunit epsilon	=""	15.976061593548	16.0583615657224	15.9535903647195	16.145477102397	16.1861520007713	16.1481541577517	0.163923245643417	0.0684293411758853	0.259417150110949	16.0779661308183	4.10014310795844	-3.33196627938627	0.00506988337435423	0.0102438406009679	0	0
Q13148	TARDBP	TAR DNA-binding protein 43	=""	18.304271017052	18.4150703479651	18.3857344525438	18.3070216929059	18.3193037977094	18.3149619153934	-0.0545961371840811	-0.148732145564517	0.0395398711963549	18.3410605372616	-1.38496621925796	-7.18231225322269	0.210565974725596	0.256098775968112	0	0
Q13155	AIMP2	Aminoacyl tRNA synthase complex-interacting multifunctional protein 2	=""	17.7655076541484	17.6001786477799	17.6203768458628	17.6778867719664	17.7643688323525	17.7633381564856	0.0731768710044598	-0.0588203144376039	0.205174056446523	17.6986094847659	1.33079703374283	-7.24804283592108	0.227915758228452	0.274534890593362	0	0
Q13162	PRDX4	Peroxiredoxin-4	=""	16.677561756093	16.846640095948	16.7236259655385	16.1837894536944	16.2378830586182	16.2279865753529	-0.532722909971341	-0.654850294417791	-0.410595525524891	16.4829144842075	-10.4710679484041	2.62585294686795	2.57525350099145e-05	0.000181056087977869	-1	-1
Q13177	PAK2	Serine/threonine-protein kinase PAK 2	=""	17.9223040218522	17.949946095791	17.8891172513978	18.2817540095657	18.308310015511	18.3033317093693	0.377342788468351	0.297619537251878	0.457066039684824	18.1091271839145	11.2974095225219	3.32535038869976	1.32741887063102e-05	0.000123593459711456	0	0
Q13185	CBX3	Chromobox protein homolog 3	=""	19.0196712097146	19.2803335754558	19.2603115715069	19.6202700879357	19.6292527764201	19.5772150715651	0.422140526414516	0.24658755987867	0.597693492950362	19.3978423820997	5.77932269815664	-1.36903629830033	0.000892915368680239	0.00256074376283324	0	0
Q13190	STX5	Syntaxin-5	=""	15.0712377322027	14.8787317193817	14.7575954083179	15.1409142890453	15.2211234720965	15.1166774130363	0.257050104758589	0.0616723307246683	0.45242787879251	15.0310466723468	3.16206430651013	-4.66440747929742	0.0175856422761576	0.0289176790650896	0	0
Q13200	PSMD2	26S proteasome non-ATPase regulatory subunit 2	=""	18.7469769460646	18.8001759526362	18.7589244845783	18.7767996507229	18.7783934795069	18.7153336495056	-0.0118502011812254	-0.0980393617189337	0.0743389593564829	18.7627673605024	-0.328171522233334	-8.08938598428086	0.752810024960648	0.788876208665987	0	0
Q13217	DNAJC3	DnaJ homolog subfamily C member 3	=""	15.5912976346394	15.551489475059	15.5034261363275	15.4155975913291	15.334977989139	15.4406236907373	-0.151671324940164	-0.255435873205604	-0.0479067766747241	15.4729020862052	-3.49801930061112	-4.16976414404726	0.0109864217028218	0.0194744167682515	0	0
Q13232	NME3	Nucleoside diphosphate kinase 3	=""	14.5905009531985	14.636909081053	14.6044579704404	14.9135304108699	15.0894081968684	14.9513484075521	0.374139670199479	0.248831767659349	0.49944757273961	14.7976925033304	7.16733919761552	0.034891437731444	0.000255103355252635	0.000947186460591857	0	0
Q13242	SRSF9	Serine/arginine-rich splicing factor 9	=""	16.8037191287812	16.968534016038	16.8224242001872	16.7450811335576	16.7985356336308	16.708231477036	-0.114276366927299	-0.244509513980296	0.0159567801256968	16.8077542648718	-2.10638400969691	-6.20108490749128	0.0760971234198322	0.104184635938926	0	0
Q13243	SRSF5	Serine/arginine-rich splicing factor 5	=""	17.3433692413957	17.3261043404585	17.3744912475364	17.242232603391	17.3485185281958	17.2545042981772	-0.0662364665422146	-0.164242681200045	0.031769748115616	17.3148700431924	-1.61576144444145	-6.88530052067396	0.152485876733572	0.192510799943987	0	0
Q13263	TRIM28	Transcription intermediary factor 1-beta	=""	18.9732399001002	18.8169454651064	18.721309749607	19.7305617374901	19.7128379649108	19.6784423853796	0.870115657655614	0.712159866284838	1.02807144902639	19.272222867099	13.2394364737914	4.23980815398177	6.20380844492803e-06	7.56535224523082e-05	1	1
Q13283	G3BP1	Ras GTPase-activating protein-binding protein 1	=""	17.4618386231482	17.430142034072	17.7015174155336	17.3627973263657	17.2246368929841	17.3127188887105	-0.231114988231123	-0.423127360478508	-0.0391026159837393	17.4156085301357	-2.89285701256052	-5.05326966856676	0.0252830335268411	0.0397717125570628	0	0
Q13303	KCNAB2	Voltage-gated potassium channel subunit beta-2	=""	18.4753235051215	18.5402037781811	18.5765323824421	18.7078838156605	18.7691846746129	18.672446464749	0.185818429759227	0.0818255665830599	0.289811292935393	18.6235957701279	4.27647188383312	-3.11343156638781	0.00418988836385991	0.00874135679848442	0	0
Q13315	ATM	Serine-protein kinase ATM	=""	15.8606293088308	15.8923147586685	15.835440626226	15.8314328733772	15.8259472839784	15.8296974218436	-0.0337690381753468	-0.111277244740775	0.0437391683900815	15.8459103788207	-1.03991734494903	-7.57511983912097	0.334484349300971	0.386515248081123	0	0
Q13316	DMP1	Dentin matrix acidic phosphoprotein 1	=""	NA	16.1336551520822	16.4166226791767	17.0902926403767	17.2062569406101	NA	0.873135874863909	0.578208032565791	1.16806371716203	16.7117068530614	7.88206140839945	-0.596359804028897	0.000862255510390192	0.00249700308671029	1	1
Q13330	MTA1	Metastasis-associated protein MTA1	=""	16.2214067839919	16.0567372498939	16.0108200663714	15.8221438617944	15.6675345758287	15.7693958595883	-0.34329660101529	-0.507024122888226	-0.179569079142354	15.9246730662448	-5.03936580784063	-2.20351437397417	0.00188019367897221	0.00465827079173631	0	0
Q13342	SP140	Nuclear body protein SP140	=""	17.8010688724233	17.3589492215856	17.5356007952326	17.8154386551506	17.9335572908605	17.725299683602	0.259558913457191	-0.0173841515430013	0.536501978457383	17.6949857531424	2.25254524547979	-5.99015570527162	0.0619528687859388	0.0870688966721302	0	0
Q13356	PPIL2	RING-type E3 ubiquitin-protein ligase PPIL2	=""	NA	15.05549302744	15.0425475900999	15.5158880230932	15.5068600513276	15.5313983136481	0.469028487253007	0.377361362129316	0.560695612376699	15.3304374011218	12.6860452928475	3.16409626925993	2.17407493065536e-05	0.000164157548188662	0	0
Q13362	PPP2R5C	Serine/threonine-protein phosphatase 2A 56 kDa regulatory subunit gamma isoform	=""	15.7640467398377	15.7765608311747	15.794922224656	15.752974580624	15.7325397688346	15.7749690396429	-0.0250154688556208	-0.101576146919613	0.0515452092083711	15.7660021974616	-0.779885228983095	-7.81645231409471	0.46214402965232	0.512542835300521	0	0
Q13363	CTBP1	C-terminal-binding protein 1	=""	17.4716680205823	17.4027194641207	17.3722278991434	17.799442817858	17.7752818493605	17.7888948807485	0.372334721373559	0.281840494600643	0.462828948146474	17.6017058219689	9.82065563861574	2.32369970985265	3.23267414259957e-05	0.000211621138646186	0	0
Q13404	UBE2V1	Ubiquitin-conjugating enzyme E2 variant 1	=""	18.7419228124634	18.7257391869525	18.7398610462452	18.9719754173606	19.0576925665544	18.9837139149167	0.268619617723552	0.18134859943178	0.355890636015323	18.8701508240821	7.34675406971125	0.302493162380365	0.000194488993358997	0.000785940858793834	0	0
Q13405	MRPL49	39S ribosomal protein L49, mitochondrial	=""	15.5087801098272	15.7308520771357	15.4097425346079	15.7965859468238	15.8163453384184	15.8740948579212	0.279217140530845	0.0818555493494222	0.476578731712267	15.6894001441224	3.40022383422096	-4.32618864843815	0.012862387359355	0.0222109897007408	0	0
Q13409	DYNC1I2	Cytoplasmic dynein 1 intermediate chain 2	=""	16.8991292325531	16.816917086763	16.9725445434448	16.9138842007327	16.9233221180277	16.9056518706241	0.0180891088745483	-0.0920339499116127	0.128212167660709	16.9052415086909	0.393559646294155	-8.06262287611558	0.70635349049269	0.746151866538081	0	0
Q13418	ILK	Integrin-linked protein kinase	=""	17.4398613640497	17.3535119897811	17.3765432842241	17.7755056663393	17.7333582901303	17.7731007325561	0.370682683656945	0.281340187414659	0.460025179899231	17.5753135545134	9.90311984740551	2.38312540497362	3.06652202351007e-05	0.000204632801375151	0	0
Q13422	IKZF1	DNA-binding protein Ikaros	=""	17.8274121139978	17.7372774764189	17.740418290731	18.06740753643	18.095297060919	18.0810923870715	0.312896367757578	0.221967703554357	0.403825031960798	17.9248174775947	8.21348615689561	1.06825899822731	9.85210378452351e-05	0.000471341951800647	0	0
Q13423	NNT	NAD(P) transhydrogenase, mitochondrial	=""	17.6959158064824	17.8449433448395	17.7261377609594	18.253821636393	18.2970003821914	18.2973422375275	0.527055781276854	0.413180378028535	0.640931184525173	18.0191935280656	11.1031038601499	3.05525469386286	1.75181559297778e-05	0.000142840348350496	1	1
Q13427	PPIG	Peptidyl-prolyl cis-trans isomerase G	=""	15.8184372730414	15.8311849979167	15.7560687423967	15.7674988261377	15.8434315846958	15.7931546509652	-0.000535317185427431	-0.09329159338039	0.0922209590095352	15.8016293458589	-0.0137802736833643	-8.15062856141395	0.989407741740332	0.991927150322428	0	0
Q13428	TCOF1	Treacle protein	=""	16.1824682568167	16.1001803018893	16.0695008484876	16.777287601912	16.8639217224039	16.7868512860629	0.691970401061766	0.584420125929404	0.799520676194128	16.4633683362621	15.4051240173559	5.45061962623016	2.04061924203848e-06	4.07532364569424e-05	1	1
Q13435	SF3B2	Splicing factor 3B subunit 2	=""	17.2083705427188	17.2885845941292	17.205491921558	17.5892230624127	17.5703349639663	17.6201833324914	0.359098100154782	0.267880470627119	0.450315729682444	17.4136980695461	9.39641402287512	2.01077585553821	4.26786311564231e-05	0.000266504992062969	0	0
Q13442	PDAP1	28 kDa heat- and acid-stable phosphoprotein	=""	16.0671108583368	15.3455077271175	16.0365973244719	16.5235380822975	16.5374840259406	16.539585122319	0.717130440210305	0.266742430352205	1.1675184500684	16.1749705234139	3.8268320909693	-3.73746357689512	0.00750154394075716	0.0141507564002236	1	1
Q13459	MYO9B	Unconventional myosin-IXb	=""	14.6567979587008	14.2783281750904	14.5742142491579	14.4736371420699	14.5674965893901	14.4337996177819	-0.0114690112357501	-0.251357807142467	0.228419784670967	14.4973789553652	-0.114906364323711	-8.1431315134454	0.911996595614256	0.927134864445921	0	0
Q13464	ROCK1	Rho-associated protein kinase 1	=""	17.2748891588169	17.2209428088325	17.2317054361793	17.6085530291935	17.6522050617737	17.5899150728925	0.374378586677025	0.289748719156775	0.459008454197276	17.4297017612814	10.5588144557174	2.84037899591869	2.04294336923353e-05	0.000156834315476535	0	0
Q13485	SMAD4	Mothers against decapentaplegic homolog 4	=""	14.4512015459314	14.2293059598847	NA	14.6000826565702	14.8492378040442	14.4690850578046	0.299214753231592	-0.02078359920554	0.619213105668724	14.519782604847	2.34133886284222	-5.79607971268867	0.0617450416704366	0.0868210892059812	0	0
Q13492	PICALM	Phosphatidylinositol-binding clathrin assembly protein	=""	16.9541765123365	16.9090878159826	16.9159088042143	17.3245490438393	17.3514571287092	17.2784705042647	0.391767848093306	0.306365291747038	0.477170404439573	17.1222749682244	10.9492844763715	3.10053064913191	1.62120046214622e-05	0.000136734100935725	0	0
Q13501	SQSTM1	Sequestosome-1	=""	16.3268448737888	16.3120215683343	16.3401844956139	16.5857456842746	16.5615161904487	16.6970963448484	0.288435760611542	0.182201715941142	0.394669805281941	16.4705681928848	6.50055666594475	-0.56509106948585	0.000428076739171215	0.00143177122955809	0	0
Q13510	ASAH1	Acid ceramidase	=""	17.8364570899854	17.8197250723326	17.8385627764498	17.2477932350731	17.0980990900951	17.0864055906136	-0.687482340995327	-0.808324949709746	-0.566639732280908	17.4878404757583	-13.6566479716391	4.49935690599337	4.87710266994984e-06	6.49337920694772e-05	-1	-1
Q13523	PRP4K	Serine/threonine-protein kinase PRP4 homolog	=""	16.439785473754	16.288224699383	16.3315638166346	16.4999985219669	16.5512367650142	16.5189691196708	0.170210138960144	0.0567049735736884	0.283715304346599	16.4382963994039	3.59680966090674	-4.04217819532601	0.00984301774870555	0.0177187177762459	0	0
Q13526	PIN1	Peptidyl-prolyl cis-trans isomerase NIMA-interacting 1	=""	16.5237968686077	16.5974996600069	16.387447450232	16.7885469709329	16.8495526600484	16.736663648111	0.28867310008194	0.139719879932524	0.437626320231357	16.6472512096565	4.65783918019578	-2.66333607488499	0.0028397744859327	0.00637849917133703	0	0
Q13546	RIPK1	Receptor-interacting serine/threonine-protein kinase 1	=""	15.41420648893	15.1618205072575	15.2951061865859	15.4587507194616	15.4977748904452	15.4526237329073	0.179338720013533	0.0226471075512251	0.33603033247584	15.3800470875979	2.7507833438574	-5.26054387193137	0.0307365787978164	0.047023473050865	0	0
Q13547	HDAC1	Histone deacetylase 1	=""	17.9154320882095	17.9669866655621	17.9756262015362	18.1820137866846	18.2730727750888	18.1856337955978	0.260891800687745	0.164455962189013	0.357327639186476	18.0831275521132	6.4640963672452	-0.570850325758127	0.00042548739842552	0.00142483993932045	0	0
Q13555	CAMK2G	Calcium/calmodulin-dependent protein kinase type II subunit gamma	=""	16.0277164170919	16.1594672615018	15.9348499039931	16.012941145555	16.0839183505968	15.9975155545402	-0.00921951063160265	-0.159413072585979	0.140974051322774	16.0360681055465	-0.147531453930046	-8.13820743847705	0.88719515766953	0.908624992395847	0	0
Q13557	CAMK2D	Calcium/calmodulin-dependent protein kinase type II subunit delta	=""	18.3848292578548	18.3126334397875	18.4521928100258	18.7506336331285	18.7124815284221	18.7455666227059	0.353008758862842	0.247464074211409	0.458553443514274	18.5597228819874	8.00781951281346	0.829833606988142	0.000124140705310925	0.000570219639728184	0	0
Q13561	DCTN2	Dynactin subunit 2	=""	17.7531235695782	17.7163267343556	17.7235145464253	17.9621116471762	18.0130491836274	17.9863797872668	0.256191922570416	0.177164628227014	0.335219216913818	17.8590842447383	7.73777573734425	0.656598416466975	0.000141994559655731	0.000626386427875886	0	0
Q13564	NAE1	NEDD8-activating enzyme E1 regulatory subunit	=""	17.020415230311	17.145817990931	17.0776828970111	17.0327841911033	17.096827049905	17.0032935732092	-0.0370037680118571	-0.14760224375071	0.0735947077269953	17.0628034887451	-0.801696926705791	-7.79779065365047	0.45073375347565	0.501907969526824	0	0
Q13573	SNW1	SNW domain-containing protein 1	=""	16.5507003341806	16.5238758941373	16.531160984863	16.6413632855256	16.6594041211808	16.6425859443846	0.112538712636717	0.0389829717684032	0.18609445350503	16.5915150940453	3.65185216138624	-3.94092134760798	0.00882344832984779	0.0161363129376646	0	0
Q13574	DGKZ	Diacylglycerol kinase zeta	=""	14.6735895614859	14.9291047464241	14.5454142439087	15.1467877151724	15.20769265094	15.2969195136673	0.501097109320323	0.262339235768081	0.739854982872566	14.9665847385998	5.04419962080392	-2.19782095854754	0.00187063771361787	0.00464257405595487	1	1
Q13576	IQGAP2	Ras GTPase-activating-like protein IQGAP2	=""	16.9785801234436	17.0200931555833	16.9904233893201	16.959309130363	17.0189159610383	17.0078068488696	-0.00102157602538	-0.0830963445834546	0.0810531925326946	16.995854768103	-0.0297090554537068	-8.15023081884598	0.977165579110009	0.982513074070479	0	0
Q13586	STIM1	Stromal interaction molecule 1	=""	16.3475375396423	16.339119271419	16.3581533215807	16.662866766687	16.695059917725	16.6000139628326	0.304376838200813	0.215875801458109	0.392877874943517	16.5004584633144	8.20901524171877	1.06448309871773	9.88518316911372e-05	0.000471341951800647	0	0
Q13596	SNX1	Sorting nexin-1	=""	16.7021338721683	16.6243447934632	16.6792422896874	16.6837942386642	16.7159781623723	16.6540183171514	0.0160232542896814	-0.0733116739525974	0.10535818253196	16.6765852789178	0.428111851865816	-8.04690641356208	0.682009059635396	0.724881206461685	0	0
Q13610	PWP1	Periodic tryptophan protein 1 homolog	=""	15.971869504331	16.2997867076314	16.0382325127759	16.0109235530432	15.997310490155	16.0585890035147	-0.0810218926751638	-0.285570449468131	0.123526664117803	16.0627852952419	-0.95199361251467	-7.66159340628343	0.375233243184378	0.427685201909076	0	0
Q13613	MTMR1	Myotubularin-related protein 1	=""	16.2838833028877	16.1755742371378	16.7907491350341	16.1708682364688	16.2032566349815	16.121672472736	-0.251469776957801	-0.618937998026262	0.115998444110659	16.2910006698743	-1.64472797618851	-6.84724227844731	0.147434470098428	0.186646485802145	0	0
Q13616	CUL1	Cullin-1	=""	17.047468188503	17.099506660321	16.9772432146428	17.0986620371604	17.036336230894	17.1415578973942	0.0507793673272623	-0.0616035926041487	0.163162327258673	17.0667957048192	1.0829620235069	-7.52957472040052	0.316990071508549	0.36850185369769	0	0
Q13617	CUL2	Cullin-2	=""	15.9173690790929	15.7832195676888	15.9782206757935	15.7390454070391	15.7230850787779	15.6876221041955	-0.176352244187573	-0.308568326947029	-0.0441361614281171	15.8047603187646	-3.20183807266016	-4.60321686011497	0.0165565862012926	0.0275210805613766	0	0
Q13618	CUL3	Cullin-3	=""	17.2626906212443	17.189333001363	17.1319858595227	16.4165308034412	16.4970567959222	16.4937764961586	-0.725548462202678	-0.836901298750505	-0.61419562565485	16.8318955962753	-15.6145619108069	5.51452455814641	1.94045337588593e-06	3.96139963254935e-05	-1	-1
Q13619	CUL4A	Cullin-4A	=""	17.1110319774695	17.2507891992904	17.1581772339021	17.0389514242829	17.0897221795052	17.0312620033548	-0.120020934506361	-0.229744677519038	-0.0102971914936835	17.1133223363008	-2.62074024696166	-5.44506988610928	0.0363536799672316	0.0545404148011379	0	0
Q13627	DYRK1A	Dual specificity tyrosine-phosphorylation-regulated kinase 1A	=""	15.449413767765	15.3300458948036	15.4205126293912	15.6864109504591	15.5421584959159	15.6031527580495	0.210583304154916	0.0853507516037499	0.335815856706082	15.5052824160641	4.03654095026917	-3.44939419192894	0.00574758566157225	0.0113550867980596	0	0
Q13630	GFUS	GDP-L-fucose synthase	=""	16.0860440048661	16.1668169617759	16.0527695288225	15.9426627583656	15.868283183528	15.8986658287024	-0.198672908289526	-0.301623883367839	-0.0957219332112122	16.0025403776767	-4.61823369401774	-2.67595411951628	0.00282090131172225	0.00634645225722981	0	0
Q13685	AAMP	Angio-associated migratory cell protein	=""	15.4890729494775	15.7360607572607	15.6462315054242	16.0054409463265	15.9985311717883	15.9469731761589	0.359860027370448	0.202759615031681	0.516960439709216	15.8037184177393	5.50534264097377	-1.6694793096949	0.00116691939000107	0.00312235906683781	0	0
Q13724	MOGS	Mannosyl-oligosaccharide glucosidase	=""	16.4953557192007	16.5748596114123	16.5043283168365	16.532500231972	16.478466830013	16.4635255555802	-0.0333503432947815	-0.126748176044688	0.0600474894551246	16.5081727108358	-0.852640566336867	-7.7543771880735	0.423374158804602	0.474895881833734	0	0
Q13740	ALCAM	CD166 antigen	=""	15.1082244801962	15.2392635886298	15.2174699537953	14.8989024133654	14.7056045514429	14.7825132696599	-0.392645929384358	-0.541002103542382	-0.244289755226333	14.9919963761816	-6.36097288491796	-0.762452000813186	0.000520826094481431	0.00168251287657721	0	0
Q13761	RUNX3	Runt-related transcription factor 3	=""	16.9446429393915	17.002400298771	16.8459163559049	16.7216091847142	16.8226741363569	16.7813467446868	-0.155776509436485	-0.27969350985857	-0.0318595090144004	16.8530982766376	-3.01768382934068	-4.86860874589967	0.0211983284707425	0.0341253465335084	0	0
Q13769	THOC5	THO complex subunit 5 homolog	=""	14.8979645832875	14.982419893994	14.9838558717383	15.0396956729468	14.9752582458102	14.8712246890824	0.007312752939864	-0.120359273405848	0.134984779285576	14.9584031594765	0.137495286234173	-8.13985970838615	0.894789193344989	0.913995771945903	0	0
Q13813	SPTAN1	Spectrin alpha chain, non-erythrocytic 1	=""	16.7942030674479	16.6194101013674	16.8582525434699	16.7970893421644	16.8678215600467	16.8248898666771	0.0726450188676608	-0.0840920690371265	0.229382106772448	16.7936110801956	1.11394086756806	-7.49606654873315	0.304892657397666	0.355901805924594	0	0
Q13838	DDX39B	Spliceosome RNA helicase DDX39B	=""	18.5993719132765	18.6178157042903	18.6358492160458	18.5420959322384	18.5128795462518	18.4700707648583	-0.109330196754666	-0.192660230775259	-0.0260001627340723	18.5630138461602	-3.13160075759257	-4.68476860051828	0.0175691801671574	0.0289078570392154	0	0
Q13867	BLMH	Bleomycin hydrolase	=""	17.1708168831686	17.2806013066271	17.2408044342535	17.4523139181144	17.4653984414959	17.3803833552707	0.2019576969439	0.0970510081535478	0.306864385734252	17.3317197231551	4.60916644493006	-2.6912130992558	0.00286546060960055	0.00641007259745058	0	0
Q13868	EXOSC2	Exosome complex component RRP4	=""	15.3082232917119	15.4525823447718	15.2052650550488	15.8622672979859	15.9165244826094	15.8618616152141	0.558194234758915	0.401951794920852	0.714436674596977	15.6011206812236	8.58646500926209	1.22618044973269	8.95662018985777e-05	0.000444764779157622	1	1
Q13895	BYSL	Bystin	=""	16.0803116695688	16.0004613344606	16.0232873989749	15.5169371128277	15.435566664827	15.3257849516541	-0.608590557898529	-0.741981639178392	-0.475199476618665	15.7303915220522	-10.9561997885691	2.93308624508851	1.96679031495976e-05	0.000153554507309606	-1	-1
Q13907	IDI1	Isopentenyl-diphosphate Delta-isomerase 1	=""	17.7342094471024	17.786962395134	17.764904380351	17.7619387233477	17.7216393463292	17.7091492084004	-0.0311163148367193	-0.113198089850547	0.0509654601771087	17.7464672501108	-0.904834677646821	-7.70721890776712	0.396957701608534	0.449103212493071	0	0
[truncated: 1,456 more rows]
