# Supplementary material for: Vitamin D supports activated CD4+ T-cell proliferation through enhanced glutaminolysis
Source: Front Immunol. 2026 Jun 11;17:1791098. doi: 10.3389/fimmu.2026.1791098 (PMC13293794; doi:10.3389/fimmu.2026.1791098)
Supplement: Supplementary file 2 [file DataSheet2.csv]

gene_name	logFC	adj.P.Val
DNASE2	0.841821746038168	1.97459579113313e-05
MYO1C	-1.16397110277669	8.02429703838255e-05
PDHX	-0.615493336363564	6.62942087948965e-05
EXOC5	-0.757768696234491	0.0004041617638692
KPNA4	-0.599400836389371	0.0001697188171603
PDXK	-0.630776667279527	0.0001701604025714
COX7A2L	0.55170840990551	8.01010763280326e-05
ABLIM1	-1.02681882986192	3.54457035701345e-05
NHERF1	0.555648728262202	0.0002055905727747
GIPC1	-1.24736628965245	6.43648944848997e-05
ATP2A1	0.656734934141447	0.0008643996065894
NPC1	0.634751249494155	0.0001260152228159
PGRMC2	-0.506722994181516	0.0005715236159597
ACOX3	-1.44944554808489	4.48504248535909e-05
SURF4	-1.67995681259599	1.91148529277418e-05
SPTLC1	-0.904205687952759	4.35473565401614e-06
SPTLC2	-0.585548847502935	0.0001478256048736
HDAC3	0.501191516705408	0.010037949025407
ARPC5	0.719302884486737	2.14177359150485e-05
TAPBP	0.878529358585123	4.57919605813101e-05
PHGDH	-1.58341185450926	1.07891948773988e-06
KCNAB3	0.582775452306404	0.0002703832313313
WIPF1	0.694020166134411	0.0004358478959668
XPOT	-0.55324123862416	0.0001021096917793
ACTN4	-0.753374928326085	8.41259762573929e-06
ENSA	0.577606743563962	0.0003052113875476
SLC25A20	0.783014425941584	4.36083992125012e-05
KIF1B	-0.951579304225284	0.0002404811828697
DOK2	0.737994776174361	2.86137116925191e-05
UGDH	-1.24306004946801	2.76354263046213e-05
DPM1	0.668809130644057	0.0006454069683726
TOM1	-0.696162807351985	3.82106531224011e-05
H2BC12	-1.12163451812309	2.83253917306102e-05
CUTA	-1.01753879636273	0.0012742116927311
GGCT	-0.817811484500538	0.0002733597087354
PDCD6	-0.507275657322111	7.73013306396082e-05
TBCA	0.543568082698553	0.0002084741028959
FLNB	-0.869128845198558	8.01148111628243e-05
SPAG7	0.777942078953146	0.0020574543037944
LRCH4	0.785461938453075	4.6930394417584e-05
ERLIN1	-1.2578342283613	5.23094307583796e-05
ATP6AP2	-1.02375724267424	1.36878811940531e-05
EIF3G	-0.608130218825792	0.0003743879471668
MYO1D	-0.886519220238434	0.0007777481937463
ERLIN2	-0.628135000956021	2.0670947187833e-05
GLS	0.586092134438143	0.0001300594911692
AGFG2	0.943180489161239	5.90832516002633e-06
RTN3	-0.773521207460423	0.0004358478959668
SGPL1	-1.00097088711601	5.85736274025435e-05
ACSL3	-0.822774592060728	9.29912254160234e-06
AIFM1	0.522606558258573	6.43648944848997e-05
DDAH2	-0.657284584769126	6.33286612582283e-05
CYB5R3	-0.645225923261542	0.0001055476144164
CP	-2.22882169634708	0.0001300594911692
ADA	0.808974041937951	1.47713417381552e-05
TUBB4A	-0.954520450813067	4.57572343608412e-06
HLA-A	0.705906941739137	0.0001532850815294
H2AC8	1.04645085250084	1.69572841611088e-06
H2BC11	0.587491703243906	5.23976727556128e-05
TOP2A	-0.848795052061199	1.02066675918281e-05
CD59	1.00079749149701	4.37390301758731e-05
FDPS	0.65970944997602	0.0193982762551138
CPM	-0.595598354210141	0.0019688807482917
AKR1A1	-0.651360259241169	2.40852197882527e-05
POU2F1	0.578054453175129	0.0005779904521102
GLUL	-2.16028973439444	9.52983366775333e-07
AKR1B1	0.671548106999584	0.0005346762321104
RAC2	0.618190749657138	5.23094307583796e-05
H2AX	-0.802754420204206	0.0053755929697893
CBR1	-0.519056751828252	0.0004358478959668
CREB1	0.963466365576068	0.0001801073415415
POR	-1.02693381265709	1.14495342400208e-05
ATP2A2	-0.682805826580388	6.93986618051752e-05
ZFX	0.515474393908624	0.0199140277720322
ZNF22	0.593811831781302	0.0002971717967281
GM2A	-0.808250271722752	9.98449372539445e-05
LGALS3	-0.712812823461693	1.58121030415371e-05
ARF4	0.667259327461702	0.0064100725974505
RAB5A	-0.786017210159294	3.01833454638801e-05
MX1	-1.15384273507638	0.0001493579342103
M6PR	0.628573009888949	3.54457035701345e-05
GSTM3	-0.853986430802122	4.65453558528177e-06
COMT	-1.30567881482392	1.69572841611088e-06
RFX1	0.703527382026241	0.0001657834051249
PRKACB	0.555991751239219	8.01010763280326e-05
TBXAS1	0.679266293670901	0.0001245687541226
ACP1	0.511807143279981	6.51079065752149e-05
YWHAQ	0.767978175296861	4.19723202718053e-05
DPP4	0.513208761471549	0.0008934735009061
PSMB5	-1.35785217520762	7.97844072507634e-06
GSTM2	-0.798067534003026	0.0001090875724348
GCA	-0.879338703985526	0.0006528352344708
LAP3	0.590678644971337	1.97459579113313e-05
CD38	2.62336442339664	8.02935656905638e-07
MPG	0.901341043847893	0.0010384800085049
ALDH4A1	-0.819488080942179	3.35135441150954e-05
GCHFR	0.62576799450709	5.23094307583796e-05
ATP5F1D	-0.585214891600977	0.0091391193842199
PPP2R1A	-0.631710730121885	3.90296529428606e-05
CD6	0.512530698925758	0.0001011182221333
S100A7	-1.51916360603268	4.1134170563304e-06
IL2RG	0.609856667184044	0.0001996019299507
PYCR1	-0.943300345989764	3.82397074452513e-05
ICAM3	0.934867134742625	0.0001740328552029
DUT	-0.623526755066202	0.000102780530106
EPHX2	-1.400164416772	2.48710672367103e-05
PTPN7	0.669317752499911	1.60723105686711e-05
SERPINB6	-0.890156770493888	4.65453558528177e-06
NUP62	0.557666408596063	0.0009362691122029
RPL3	-0.699777712165858	7.31222220426849e-05
FEN1	0.542586383411738	4.71526888941753e-05
ARL1	-0.57318041479704	0.0003198888243392
TMPO	0.550079512749871	2.17407873924477e-05
CRAT	0.508229485629956	0.005376710361119
NAMPT	-1.30969387289039	8.89892305213076e-06
VDAC2	-0.587593326548024	6.97550031111192e-05
ATRX	0.692118162223824	0.0001532850815294
CDKN1B	0.973329118004743	1.00555409792027e-05
IQGAP1	-0.623501572997672	1.79004341905891e-05
GYG1	0.560064664552534	0.0008643996065894
LIMS1	0.533740699997711	6.64741353919506e-05
LSS	-0.612792912190118	0.0001427021113535
ARRB1	-1.21306141049166	5.06561072021844e-05
TMED10	-0.607929621050509	2.70264201577853e-05
CLK3	-0.541086448033456	3.37991144939579e-05
HINT1	0.576809111967172	2.83253917306102e-05
NT5C2	-0.627987620932725	3.11678788697812e-05
ENTPD1	1.07351066856221	5.22438077873247e-06
GNAQ	-0.520146243962406	0.0117035737043364
CRIP1	0.552675144707766	7.07341747132358e-05
EMD	-0.667896203158094	8.02759403185061e-05
MECP2	0.545502793920235	6.66595940481603e-05
HCFC1	0.542056611075708	3.33944413954928e-05
ALDH3A2	-0.644672139688875	5.89289500014278e-05
HSD17B4	-0.734981747090565	1.11504450656538e-05
HDGF	0.546603827784093	2.68694313503189e-05
PGD	-0.503516305212816	0.0001539570581167
POLR2J	0.546408185494521	0.0004715288952683
COPB1	-0.558550743547272	0.0219643202792749
SUB1	0.830791212933736	1.00555409792027e-05
BCAT1	-1.00159570022066	3.57617461525559e-05
NAPA	-0.523822904311643	3.0791025739988e-05
AFDN	-1.40190609364412	7.10626726663531e-06
NPEPPS	-1.07305633307651	5.65024662472099e-06
TMEM33	-1.02260750373403	0.0067381778950758
GSDMD	0.547908788344378	6.51079065752149e-05
ARPC4	0.543828444973961	4.57919605813101e-05
DSTN	-0.628605317608194	0.0008531672304689
RAB2A	-1.1886438371506	1.12637172517469e-06
RAB10	-1.29165902391129	2.19565849881001e-05
MAX	0.552365322565027	0.0026692494264212
RPL15	-0.718357982475638	0.000110074426459
STXBP1	-0.938528530427977	0.0001740328552029
NPC2	-0.510723344333169	3.01833454638801e-05
AP1S1	-0.556667051967169	0.0426142815136396
NUTF2	-0.711530291122703	5.42927875550692e-05
RPS7	-0.992657907736181	1.524906289147e-05
PPP1CA	-0.545548473030411	0.0001152964902071
SNRPD1	0.649503379238887	0.000198111950852
SNRPD3	0.800629734081085	4.28305423401735e-05
RAB1A	-1.0396044433154	1.00555409792027e-05
FKBP1A	0.7222161959433	0.0006490920785791
PPP3R1	-0.503881087047242	0.001963937551172
YWHAZ	-0.659460814676354	3.22083079421909e-05
PPP2R2A	-0.722147684333418	1.14184919634183e-05
DYNLL1	-0.712565180949053	7.78443405389468e-05
RPS21	0.845231444246831	9.9476190523871e-05
ACTG1	-4.44129947092582	7.97844072507634e-06
SUPT4H1	0.9404375467166	0.0133796090267908
PPP2CA	-0.785848449646959	1.38427331915727e-05
ACTA1	-0.991165972872693	3.54457035701345e-05
NOP14	-0.577726980906117	0.0001071375508072
PSPH	-0.744409439637256	8.17409981627414e-05
SARNP	0.528775707631933	0.0002665049920629
CBX1	0.513820954177611	0.0001539570581167
SMAD3	0.633542823166016	0.0065578692116523
ARF5	1.20384809072209	0.0004064660488799
H3-3A	-4.7956698015886	4.65453558528177e-06
CLTC	-0.806662931435216	0.0002953044312673
SORD	-1.50235772724926	1.95783113916991e-06
AMPD3	-0.66514511980729	0.0008934735009061
FABP5	-1.48038125110452	9.52983366775333e-07
FLI1	0.611093736336336	0.0003791580422989
SLC7A5	-1.41109722069969	4.779416679703e-06
EWSR1	1.55859556777735	0.0001367341009357
SSBP1	-0.551933519448671	0.0006207445821845
UBE3A	-0.616256787008982	0.0007415280970902
PRKCD	0.520619859579917	0.0026520837012013
KDSR	-0.527164080814391	0.0008934735009061
ARHGAP1	-0.606417113430847	2.25419858043543e-05
PPP3CA	0.72658732298256	0.0005597877293774
LGALS3BP	-2.0983081117523	3.11510007220766e-07
SSRP1	0.558231645209695	2.38134320891037e-05
SLFN5	0.649862662483898	5.00968802267498e-05
GALNT1	-1.74100476649699	6.55663169913525e-06
TWF1	-2.72003889000874	2.62837535735035e-06
ASPH	-0.878749628179374	0.0064655963134322
SMARCB1	0.574757440397958	3.54457035701345e-05
GRSF1	-0.79785510638629	4.07532364569424e-05
TAF10	0.635598346128088	0.0003602204081702
PRDX4	-0.532722909971341	0.0001810560879778
TRIM28	0.870115657655614	7.56535224523082e-05
DMP1	0.873135874863909	0.0024970030867102
NNT	0.527055781276854	0.0001428403483504
TCOF1	0.691970401061766	4.07532364569424e-05
PDAP1	0.717130440210305	0.0141507564002236
ASAH1	-0.687482340995327	6.49337920694772e-05
DGKZ	0.501097109320323	0.0046425740559548
CUL3	-0.725548462202678	3.96139963254935e-05
EXOSC2	0.558194234758915	0.0004447647791576
BYSL	-0.608590557898529	0.0001535545073096
PDE7A	0.772825757306935	0.0011241629838148
RUNX2	0.981601312530527	0.0029598473955854
UBE4A	-0.529616297928763	0.0011679155205971
TTLL12	-0.970839380604755	6.27775328383577e-06
FLOT2	0.662882291548435	0.0001345181146007
GAMT	-0.601459627332485	7.67754088955677e-05
GALE	-1.03592399808661	2.40852197882527e-05
ITPR1	-0.551674089126999	0.0163554519580069
LPIN1	-1.48510638814977	4.77252597557932e-05
PTGR1	0.772183233430191	0.0022717054194553
EMC2	-0.848612512248529	8.17409981627414e-05
ACOX1	-1.12859423037829	7.21620013773717e-05
PLEC	-1.26235992562364	9.52983366775333e-07
PCM1	-0.584753457054498	0.0038345294411568
PON2	-0.844587548962938	0.0003578047476767
PCBP1	0.554510475584014	0.0002196496851929
CNN3	-1.20742141543159	1.02717308923e-05
SAFB	0.588345243065156	0.0002458452046613
NSDHL	-0.524870587074552	0.0001350946017364
VAMP3	-0.857478528757596	0.0004410416631631
USF2	0.887806590575208	2.83253917306102e-05
RAB11B	-1.72186203233362	4.65453558528177e-06
ZYX	0.678537572061042	8.17409981627414e-05
MAPK14	-0.505072610363641	0.0008039668821488
DPYSL2	0.534598239826813	0.0001740328552029
BAK1	0.866855008210807	0.0001169951054254
MAPKAPK3	0.586863995341474	0.0001475608954133
FSCN1	-1.03779009465543	2.48862650682269e-05
DECR1	0.543163921573989	4.71526888941753e-05
TST	-0.839524087802566	2.0670947187833e-05
UPP1	-3.54317377876021	8.02935656905638e-07
UAP1L1	0.581670661633924	0.0026940735788496
TBC1D10B	0.633559207083232	0.0006184138221747
PDCD4	0.618269561405146	1.60723105686711e-05
ACTBL2	0.828093718598968	0.010090989440289
SAMD9	-0.82817769539465	2.48862650682269e-05
TTC38	-0.618642594827056	0.0006354749224119
INTS11	0.511363795279976	0.0007067721627977
H3-7	0.614703032199174	0.0001420629239577
THEMIS2	0.804850232908167	4.43161647898823e-05
RSBN1	0.742116327682995	0.0035244554176584
FHIP2A	0.764839697335555	3.2411899979699e-05
PCNX4	-1.0916948352883	0.0054775674763446
LPCAT4	-0.69508120284044	0.0007951282019439
TBC1D9B	-0.537529812065308	7.21620013773717e-05
ZNF787	0.580632807065591	0.0179583177151552
NADSYN1	-0.990442809900564	0.0001011182221333
LAMTOR1	0.569159406091167	5.00968802267498e-05
DHRS7B	-0.700902038032647	0.0008263110357866
PYHIN1	1.23055210755106	0.0001641575481886
TTC27	-0.972314587947496	0.0005836497386029
EMB	0.573693451579672	4.21240327349849e-05
ATAD2	-0.537660673644078	0.0029274842316657
BLOC1S3	0.733074657287796	0.0001367341009357
LRSAM1	-0.574641649843416	0.0006607226612782
CRELD2	0.606350249041414	0.0003911354670032
WDR82	0.508319296499888	3.73369300926942e-05
NBEAL2	-0.538146377340111	4.81907294537974e-05
VPS13C	0.548292893283095	0.0001076754729092
H3C14	-3.91823025889659	1.14184919634183e-05
CYFIP1	-0.666952920829999	0.011869543262934
RASGRP2	0.629347028853685	0.0011106712714188
ERMP1	-0.628395395314335	2.22123769721118e-05
EFL1	0.585768691994861	0.0001714548637323
KIF21A	-0.929880044680171	0.0001493796227482
EMSY	0.660478456460559	0.0002953044312673
RBBP6	0.699514832562169	0.0055316022269395
ARHGAP30	0.672234150341943	0.0003523770688067
TMED4	0.567329922541655	0.0003406438586356
MRPL10	-0.958904678714621	0.0008341448366049
RALYL	0.669019120440602	1.73459260536143e-05
GALNT7	-1.18543374415837	0.0026333958459985
NOP9	0.892112754175185	3.57617461525559e-05
PABPN1	0.745333333880584	4.48504248535909e-05
TAX1BP1	-0.659783556321191	5.85736274025435e-05
NCAPG2	-1.34770324285483	0.0004487635865926
STX12	-0.763445653670749	5.69607738916753e-05
RIOX2	0.905763009473061	0.0003793107273508
TBC1D10C	0.753312716264656	7.73013306396082e-05
PLD3	0.917720273125408	3.01833454638801e-05
MMAA	0.503211009748247	0.0211549971790943
ZBTB8OS	0.867292102654446	9.64597189130695e-05
BACC1	0.709569867365545	3.01833454638801e-05
SELENOH	0.733309155655617	2.68694313503189e-05
FCSK	-0.711018277688236	0.0026363878787058
CBR4	0.526883500885809	0.0009340576776927
MLKL	0.601807523305927	0.0003980994672496
BOD1L1	0.723158635380885	9.1340232357588e-06
ARID1B	0.663241979591312	0.0002628149420237
TSPAN14	0.547763519053571	0.0258781591296302
NEDD1	0.556357737428616	4.77252597557932e-05
HM13	-1.129315315956	2.89104607603416e-05
BICD2	-1.13519392630416	0.0002746393089229
GNPDA2	0.642975053190408	0.0077117089870154
SSH3	-0.650288128951441	0.0010581774174288
PDCD6IP	-0.689288975928498	4.71526888941753e-05
SNRNP27	0.770382283906818	4.43161647898823e-05
STAG1	0.844538964476119	0.0031566534729054
ATXN2L	0.525524682512486	3.09785570920893e-05
GIMAP1	0.611529932639497	5.25610253098368e-05
SYNE2	0.785626267401652	0.0002038088738655
TM9SF4	-0.928562451374798	8.41259762573929e-06
AP3S1	-0.579634126306548	0.0001011182221333
NDRG1	-1.00338818371839	4.45163027622344e-06
SEPTIN8	-0.524918345957714	0.0005702196397281
ARHGAP45	0.608611250546264	1.58121030415371e-05
SORL1	0.78317540850886	5.23094307583796e-05
ARPC1A	-1.35215011862805	1.07891948773988e-06
GGH	0.562877807176225	0.008775988853838
INPP5D	1.03436150500282	2.62837535735035e-06
TANK	0.566414560705013	0.0011606898798444
SMARCD2	0.539326027686512	9.17859669747659e-05
ARHGEF2	0.78942627769931	9.1340232357588e-06
FAM162A	-0.890937074933106	9.1340232357588e-06
ISOC2	-0.603330048522736	6.3385956970195e-05
FUBP1	0.786508111282675	9.85968122075804e-06
PBXIP1	0.817826613902909	1.0998444531269e-05
MCUR1	-1.02425774764744	0.0008972248775436
ISG20	0.833930834022755	5.23976727556128e-05
GALM	0.826254962008136	2.48710672367103e-05
PPP1R14B	-0.903771286350665	0.0014448635829924
REPS1	0.615175455102456	0.0014042371578262
RBM33	-0.610206737508632	3.2411899979699e-05
PGM2	-0.586518775669656	1.9905309486481e-05
AURKB	-1.31342686831804	0.0002780684768155
FAHD2A	0.53602827727665	4.88269601519909e-05
ERO1A	-1.3802749875673	9.52983366775333e-07
LRCH3	0.698969270761665	0.000899011505124
COG3	-0.837775220872208	8.02429703838255e-05
SFXN2	-0.757362163468628	4.28305423401735e-05
INPP4A	0.721188607700402	6.31164985088047e-05
GBP5	0.589208123844639	7.80858878202938e-05
PUS7	-0.50208602135341	0.0030359414294215
RMDN3	-1.82452239806762	9.46314576549053e-05
AGAP2	1.0957535375801	0.0026051813034798
VAT1	-1.42487819287551	2.80033452538943e-05
LGMN	1.41861131175562	3.11678788697812e-05
C12orf57	-0.993254218267602	0.0004291146185964
KIF2C	-0.991316296904875	0.0002703832313313
VRK1	0.521165849819312	2.76354263046213e-05
MYBBP1A	-0.531440042858593	0.0079513896440791
CORO1B	-0.724636427338019	5.6331589251885e-05
TXNDC17	0.571131326642263	3.34490436631372e-05
CNPY3	0.80295271226815	0.0001747641332804
LIMD2	0.613536438353041	2.38134320891037e-05
PI4K2A	-0.726019558800113	0.000757547629338
TMEM43	-0.548901756393075	5.23976727556128e-05
TUBB6	-1.52226575423443	4.65453558528177e-06
KIFC1	-0.750718406462376	0.0001367341009357
CARD11	0.647352987835117	5.00968802267498e-05
NIFK	-0.56138838145112	0.0008826249134328
NSD3	-0.82045927857493	0.0146884332755742
PRKD2	0.601537811096399	7.46422793455243e-05
WDR33	1.00910775101329	9.64597189130695e-05
PITHD1	-0.750391135959593	1.89515089576107e-05
POLR1E	-2.52347838428126	8.60596685584132e-07
NT5C3A	-1.6883072220266	0.0003578047476767
RAB1B	-0.589267090173148	0.0051540162267531
BOLA2B	0.538168048196862	0.0011947925707223
PTPN23	-0.629308094023799	0.0006608207139357
EPS8L2	-2.15788115698003	5.28243566633649e-06
RPF2	-0.825573833943951	2.48710672367103e-05
NOL11	-0.770659483392006	0.00064152736918
VPS37B	0.527508099205585	0.000870639820937
PPCS	-0.634023651806523	0.0061319278901099
PLEKHA2	0.904939428331689	0.0001350946017364
SP110	-0.528260243066123	0.0022481224584351
EML4	0.567298250582571	4.07532364569424e-05
SARS2	0.613615904038955	0.000198111950852
CRTAC1	1.77903800023949	1.47713417381552e-05
XPNPEP3	-0.637486938646333	0.0008882531878916
SAR1A	-0.531388286805232	4.85042503563653e-05
SH3GLB2	-0.613372145020509	0.0001641575481886
EIF4ENIF1	0.596201127586506	0.0006172192908153
PLSCR3	-0.537358941822964	0.0001772084107809
CUTC	0.578637215363363	0.0004643215328215
CYRIB	0.598066152069467	0.0131127656901895
NECAP2	0.501326646586346	0.0002746393089229
SLTM	0.732183351212775	1.65488226057622e-05
DNAJB12	0.663347898136017	0.0023681812984062
FKBP11	-0.630206985948377	0.0001697188171603
TECR	-0.556072429034451	0.0003169248852365
ADA2	0.630580467548956	2.55649033694366e-05
PDP1	0.932355765168001	0.0001765489028932
ABRACL	-0.902830730112612	0.0017081181263649
DIP2B	-0.968748758993549	0.0108860337733802
UBA2	0.574111432908936	6.3385956970195e-05
SEL1L	-0.679973348252059	0.0001257327711583
PEF1	-0.973956950867645	3.54457035701345e-05
COPS7A	0.610644971391416	0.0076001874805764
TJP2	-0.782923360738241	0.0004134961357021
MALT1	-0.853529897148322	9.46314576549053e-05
NIPSNAP3A	-0.685024306587968	0.0019400249676004
CGGBP1	0.65803351362924	0.0002717430823809
TES	0.673587343092436	3.90296529428606e-05
SUN2	0.604886877758268	2.76354263046213e-05
UBQLN2	0.516085841081805	0.0001694898993307
DDX20	-0.652644205345686	9.74752751940895e-05
CYB5R1	0.794002717120437	0.0001975859476274
CYTH4	0.851623547610155	0.0003154068532478
CD84	0.670837057539403	0.0009301368445196
LCMT1	-1.39858662497734	0.0005892782694911
NAGK	-0.897428949360673	1.14184919634183e-05
HACL1	-0.795843959707849	0.0001345181146007
LEF1	0.612744912210841	0.004012433496179
VPS28	0.705326568724058	5.23094307583796e-05
DNPEP	-0.624344095516754	0.000222669228561
HECTD1	-1.84722682341513	1.28048314438259e-05
TPX2	-0.966924181628697	0.0007069059315276
SNX12	-0.53399937448785	0.0001448572944039
STUB1	-0.601764172258255	0.0023315354834303
SSR3	-1.37663052251134	0.000421214741941
FAF1	0.648840260878737	5.67164855675941e-05
PPIE	0.569500899958422	0.0148472112830576
TBC1D2B	0.580723887955413	0.0060499455362994
TRAF3IP3	0.843574696443078	6.11237396015064e-06
HIGD1A	-0.918136508651521	5.23094307583796e-05
CHKB	1.09937926171917	0.000442680841917
RCL1	-0.59194378842613	0.0066503809533504
TMA7	0.519570800661832	9.98289176773067e-05
WBP11	0.701169257856492	2.63186820109692e-05
KLF13	0.948329606204965	9.46314576549053e-05
MTO1	0.972375555194976	0.0195943832573327
SF3B6	-0.553084808498546	5.06561072021844e-05
WASHC3	-0.63302261850365	0.0006582504487076
MRPS16	-0.57470434273821	0.0048415403394845
MRPS18C	-0.603268227335382	0.0006449291039916
FBXO7	0.560540523052284	0.0026674042343955
SIT1	0.769307810094563	0.0002846019652106
CCDC9	0.717119483947135	2.83253917306102e-05
CRYBG1	-2.96495521139208	5.70132150519324e-08
WIPI2	-1.02249974643172	2.48710672367103e-05
TIMM8B	-0.637180550384818	0.0017662667698002
GTF3C5	-1.01002849781976	7.37487323284355e-05
GTF3C3	0.878828033897534	0.0009299924654931
PSAT1	-0.693094819755327	3.54457035701345e-05
NPTN	0.788456756471914	0.0057178772981638
SAR1B	-0.531720069029536	0.0006676888361362
