# Supplementary material for: Vitamin D supports activated CD4+ T-cell proliferation through enhanced glutaminolysis
Source: Front Immunol. 2026 Jun 11;17:1791098. doi: 10.3389/fimmu.2026.1791098 (PMC13293794; doi:10.3389/fimmu.2026.1791098)
Supplement: Supplementary file 3 [file DataSheet3.csv]

gene_name	logFC	adj.P.Val
UBA6	-0.296010651431441	0.0004107180148868
ILVBL	-0.260020191619219	0.0010932546493131
ZC3H12D	-0.0611840610944228	0.351867904595204
NBAS	-0.270286334798939	0.0404613019802108
CNOT1	-0.042043512556333	0.510826045475482
CCDC88B	0.374265703207584	0.0401379674374299
MAP1LC3B2	0.180782667537541	0.0115103433110307
PGP	0.22514430269575	0.0143885862345186
TCAF2	-0.177920415443449	0.006419188686882
SMCHD1	0.355301753871121	0.0003804170894284
ABTB3	0.0500240731530006	0.756047261582928
MYO1G	0.333464888992282	0.0012932541227633
NACA	-0.265652542741691	0.0036374475125305
C11orf98	0.012348592071584	0.863792111234436
DNASE2	0.841821746038168	1.97459579113313e-05
AGPS	-0.418911181692843	0.0010581774174288
DDX39A	0.0128853559418403	0.762706269482538
ACOT7	0.161412087371541	0.0142843562319313
MYO1C	-1.16397110277669	8.02429703838255e-05
MYO1F	0.222974072423618	0.0031457569934832
SNAP23	0.298168653433279	0.0002278422638191
AIP	0.333071981143696	0.000417450868632
GTPBP1	-0.0517026977134236	0.260829559155782
C11orf58	-0.0982700467434263	0.169147701627535
AP3B1	0.0950251326753513	0.0434641698056095
LGALS8	0.278676715041236	0.0150577968037296
NDUFS8	0.0771183811703011	0.270748558095354
PSMD11	0.0785255777383398	0.0673946867679148
PSMD12	-0.0997771694664493	0.0768075702133783
PSMD9	0.169691861850033	0.0168237315764212
ATOX1	0.41545564109229	0.0004412640365831
SUPT5H	0.158282874569114	0.0057111339504564
TAF4	0.458244945709483	0.0112346462969994
DFFA	0.299419936599943	0.0012345064485365
EIF3F	0.021590063902817	0.771967102883925
PDHX	-0.615493336363564	6.62942087948965e-05
IPO5	-0.127650948370299	0.0177523362767486
SAP18	-0.117289226116768	0.0487185414421497
DNM1L	-0.300804237700195	0.0029404686588639
RTCA	0.0300116191085955	0.560886996930114
EXOC5	-0.757768696234491	0.0004041617638692
BTN3A3	0.358810652303536	0.0088596692834304
PSMD14	0.191439257535581	0.0025436797977985
VWA5A	-0.116397282805256	0.196733099128371
PES1	-0.091556067836855	0.0382278360269659
SDCBP	-0.0137098777657094	0.867635847502601
PITPNM1	0.456400474383139	8.02429703838255e-05
MPHOSPH10	-0.399227282197346	0.0008640624279083
NOP56	0.0351289914599704	0.413617435707382
DDX3X	-0.131522657764002	0.0119650265407403
RNASET2	0.0964561286120507	0.103985001707355
KPNA4	-0.599400836389371	0.0001697188171603
PPP6C	0.0283862332798464	0.544539015494869
MAN2B1	0.241002952111078	0.0006665526160007
PDXK	-0.630776667279527	0.0001701604025714
ARID1A	0.279117837133981	0.0038788753584252
FCHO1	0.0926328317014544	0.227214095143817
TRAFD1	0.0854420266956524	0.346321198307627
COX7A2L	0.55170840990551	8.01010763280326e-05
GAPDHS	0.206934171259084	0.0476558200747937
NDUFAB1	0.314414579414279	0.0470758420473244
COPE	-0.270792803738843	0.0020664336287956
AP3D1	0.14038151598379	0.0204166811599103
CCS	0.397912729096348	0.0006351415982374
ABLIM1	-1.02681882986192	3.54457035701345e-05
CHD1	0.108952183933974	0.149565514127172
GOSR2	0.0091013801544139	0.940053635118036
TOR1A	-0.0538241192045241	0.791351475705468
ADAM10	-0.169429702555346	0.0132810488876064
PDCD5	-0.0591599406984464	0.296862304840311
PRMT5	-0.0942721809396119	0.0669184806418803
NHERF1	0.555648728262202	0.0002055905727747
TPP1	-0.117765830522938	0.218285050656632
TCERG1	0.21390521047644	0.0026275899246243
NDC80	-0.338339792391638	0.0121820160888839
TNPO2	-0.347193493515716	0.136898449795555
PSMA7	-0.0336143310689394	0.532579832069582
BCKDK	0.0879018193103427	0.267330716743734
MGST3	-0.230345491425403	0.0025249463757978
GIPC1	-1.24736628965245	6.43648944848997e-05
IKBKB	0.119614203530885	0.0273373704513352
TIMM23	0.15879558410214	0.172101699631294
HAT1	-0.137308423119734	0.0617127370239903
UBE2L6	-0.0946645380844906	0.27981419605222
MYL12B	-0.0297555206754332	0.623046335115186
HGS	-0.136811347707107	0.12473442251775
VPS26C	-0.370691262303103	0.024396143616679
PPP1R12A	0.114989352985077	0.0347364367163782
SLC27A2	-0.171926410477871	0.0195943832573327
GAK	-0.397372921006765	0.0042422728909734
XPO1	-0.477675515662803	0.0004526001817582
ATP2A1	0.656734934141447	0.0008643996065894
SEC16A	0.145409188109886	0.0145082071595384
PLXNB2	-0.319459032056503	0.0237403927764811
U2SURP	0.248984067575034	0.0008578389677072
PFAS	0.131973426180675	0.0147357835616043
LSM1	0.392586883678536	0.0009850113048977
FYB1	0.350054417174569	0.000163175744435
NPC1	0.634751249494155	0.0001260152228159
DEGS1	-0.226328690788836	0.076565261215024
SCAMP2	0.110698145008111	0.0643978962851003
ARPC1B	0.442091714358487	7.18961952872032e-05
ARPC2	-0.0636159395769162	0.442014043453455
ARPC3	0.378407891794858	0.0712386405384625
POLR1C	-0.380517612981137	0.0006303563692978
PGRMC2	-0.506722994181516	0.0005715236159597
PFDN6	0.247761838978985	0.0014403387640984
WDR46	0.404949815388546	0.0344631295001383
ACOX3	-1.44944554808489	4.48504248535909e-05
SURF4	-1.67995681259599	1.91148529277418e-05
MAPK13	-0.475116108233998	0.0016825128765772
SPTLC1	-0.904205687952759	4.35473565401614e-06
SPTLC2	-0.585548847502935	0.0001478256048736
OGT	0.037592340552937	0.536281243090891
PMM2	-0.091623614145572	0.317680884826789
HMGB3	0.361170753143352	0.0021703008580288
INPPL1	0.0681446689289587	0.426123784680553
EIF3D	-0.0767070396250844	0.103894513649749
EIF3H	-0.252142463795341	0.000435344065777
HDAC3	0.501191516705408	0.010037949025407
NVL	0.181068223085767	0.0314411698631251
BCAT2	-0.105371170465705	0.0980633697995251
ARPC5	0.719302884486737	2.14177359150485e-05
POLR2D	-0.212401357621356	0.0728407882491739
TAPBP	0.878529358585123	4.57919605813101e-05
RNMT	0.123982146568764	0.0145542223166588
ZZEF1	0.0075337851868937	0.912473353783621
RRP8	-0.122471600109273	0.202248217766412
SIPA1L1	-0.0534094128927691	0.561378822115454
CYB5B	0.12911874858915	0.374513597056327
PHGDH	-1.58341185450926	1.07891948773988e-06
NDUFS4	0.0567266894923382	0.3254148325277
DYNC1LI2	-0.192527988457691	0.0244449981343628
PSMD3	-0.330950215858866	0.0006329177682535
ZW10	-0.285542750004076	0.0026240910393364
SART1	0.217528713609081	0.0018382826078156
PPIP5K2	-0.290359398642348	0.0677485408602323
EEF1E1	0.179174272070338	0.0136054798216784
HNRNPR	0.286327041104656	0.0003801314170071
TXNL1	0.0615124604100394	0.316546786612251
TPD52L2	0.174147816147233	0.0051883557889208
FIBP	-0.108125824526368	0.393300360592258
PPIH	0.208622298186643	0.0496656089395397
KCNAB3	0.582775452306404	0.0002703832313313
HTRA2	-0.118506460242019	0.198157532790361
AKR7A2	0.177285864808685	0.0110470245641183
LAMTOR5	0.385746160956881	0.0061296958074966
WIPF1	0.694020166134411	0.0004358478959668
LAT	0.0017032775740446	0.983056631840561
RGS14	0.0439910091813633	0.328827730273179
PSTPIP1	0.241894692228511	0.0012630845621309
XPOT	-0.55324123862416	0.0001021096917793
TIMM44	-0.216508818021683	0.0029024842188227
TRAPPC3	0.172228543186952	0.177740858617717
CHMP2A	0.168034245065652	0.010551713626074
NCK2	-0.336284161855346	0.012374137891595
PLRG1	0.116577580790413	0.0347488148640087
NDUFB5	0.218384904305406	0.0032324459458314
NDUFB3	0.457594066905532	0.0049731480059169
BUB3	0.364248921466388	0.0006188058435979
ACTN4	-0.753374928326085	8.41259762573929e-06
HTATSF1	0.44902947312746	0.0003743879471668
AP1G1	-0.293552637152764	0.0023315354834303
SGTA	0.0989704021383346	0.0713832778862915
ENSA	0.577606743563962	0.0003052113875476
SLC25A20	0.783014425941584	4.36083992125012e-05
NARS1	-0.461958036127921	4.77252597557932e-05
SSNA1	0.418567786529691	0.0009301368445196
NUDT21	0.283745386176516	0.0014481203074493
LANCL1	-0.189888621447608	0.0141893198848472
AKAP8	0.0061738825460864	0.951767510986313
IDH3B	0.169106518589896	0.0031769807805578
NRDC	0.0982042225232576	0.0561924176045643
CALU	0.0962007509669274	0.164040606257558
RAD21	0.160477528260678	0.0113218121005735
TIMM8A	0.0751692610102062	0.177651043623955
DHX16	-0.0300308675794909	0.529212000962769
GMFG	-0.520794555984335	0.0892741653076373
PRPSAP2	0.253273998641998	0.0009706474427794
SMARCA5	0.0343600004704605	0.458996269850919
SPAG9	-0.0056046808002143	0.945588161160281
AQR	-0.0180980449394283	0.690070766138725
OPA1	-0.140560625151736	0.0116581317614937
MCM3AP	0.0034103903992921	0.965020350098692
KIF1B	-0.951579304225284	0.0002404811828697
KDM1A	0.23856876086797	0.012143470146418
PPL	0.364033764803523	0.20596679543413
ACSL4	0.499173269221945	0.0001169676235866
DOK2	0.737994776174361	2.86137116925191e-05
OGA	-0.146175219329123	0.0298255369359669
SYNCRIP	-0.119126399108897	0.0550951321631948
CDC40	0.178860560326527	0.0126734065347288
NEMF	-0.166939599806218	0.0076585294190855
CCNT1	-0.0424324207044311	0.601143626600057
EIF4E2	0.290827418884369	0.002595269682123
DIAPH1	0.0930071987052656	0.0325789856338424
PLIN3	-0.351119815148849	0.0004362076757864
KPNA6	-0.465853186638448	0.0004456533640356
UGDH	-1.24306004946801	2.76354263046213e-05
LPXN	0.324114265131275	0.0016159720775436
SNX2	0.136632133193039	0.0266118719251748
DPM1	0.668809130644057	0.0006454069683726
MRPS14	-0.20843560057903	0.0116581317614937
TOM1	-0.696162807351985	3.82106531224011e-05
H2BC12	-1.12163451812309	2.83253917306102e-05
PQBP1	0.475014248154075	4.71526888941753e-05
DKC1	0.112289431124708	0.0629670369483645
SH2D1A	-0.066722113087927	0.147364147791111
DNAJA2	-0.0080827080433145	0.845878075139975
BRD4	0.351060736364719	0.0013289837006062
CUTA	-1.01753879636273	0.0012742116927311
PFDN1	-0.126528497641321	0.113384841769948
ABCB7	-0.0134230496147456	0.789112416983906
ROCK2	0.0612479960693157	0.746627907273
CLASP2	0.13234956946679	0.0523502040407301
CPNE3	-0.343380944411152	0.0013261778349995
HIP1R	-0.0843709278021123	0.383976024494143
RNF40	0.330287482063223	0.0018691124097922
ZC3H11A	0.3172431538853	0.004012433496179
DNAJC13	-0.0822887268271444	0.0718107290090077
CNOT3	0.371253473684268	0.0216216935027726
COQ9	0.0832744891894279	0.142708005279699
GGCT	-0.817811484500538	0.0002733597087354
NDUFS7	0.0124457374198208	0.738169939207453
NDUFS2	0.292087136457344	0.0011679155205971
ZPR1	0.100260476952915	0.0339024168148545
NIPSNAP2	-0.0065015983754861	0.923682509212969
PDCD6	-0.507275657322111	7.73013306396082e-05
TBCA	0.543568082698553	0.0002084741028959
ATP6V1G1	0.281036273381527	0.0040920156308129
VPS4B	-0.287751298844707	0.0016049564158601
MPDU1	-0.190898585334001	0.142708005279699
MACROH2A1	0.312929441795148	0.0033158846539777
FLNB	-0.869128845198558	8.01148111628243e-05
NCOR1	0.490905530402269	0.0001448572944039
NDUFS6	0.204751087939556	0.0195943832573327
CS	0.225053470009531	0.212733977537049
SPAG7	0.777942078953146	0.0020574543037944
SEC22B	-0.164664415584859	0.0076683647601625
PRPF40A	-6.33379933283607e-05	0.999303257760651
LRCH4	0.785461938453075	4.6930394417584e-05
MTX2	0.007055413687663	0.90635120115748
VPS26A	-0.246963289693358	0.0032537617291061
PMPCB	0.0538128759889531	0.173904842728379
PSIP1	0.161129187436547	0.0155820174702924
ERLIN1	-1.2578342283613	5.23094307583796e-05
NDUFS3	0.128676499857875	0.0417890150469702
SRSF10	-0.0683555168560943	0.157781321359567
ECI2	-0.1584340567853	0.0063782066432678
EED	0.0621727544067507	0.274422935332593
BANF1	0.027158551087858	0.557454440620914
SF3B1	0.107393183781205	0.0255782142035223
CSDE1	-0.171170714537631	0.0069451572834905
PRKRA	-0.0755106336321951	0.207548485313791
RPS6KA5	0.282674816425542	0.0048901392629878
MYCBP2	-0.0257861030949655	0.518138645131628
GCAT	0.354239965175038	0.000591919882907
LYPLA1	-0.0533898985978318	0.397311096103932
SNRNP200	0.0763910353069264	0.0851126023191038
NUP155	-0.0874708607803569	0.0559980231413498
WDHD1	-0.385402942918603	0.0022002740262679
SLC25A12	0.110085171104704	0.0471053324393427
ATP6AP2	-1.02375724267424	1.36878811940531e-05
GRAP2	0.245847651160712	0.0036769456803314
RNASEH2A	0.0809517914321667	0.121828525386188
EIF3G	-0.608130218825792	0.0003743879471668
EIF3J	0.49447071844396	0.0002488175711245
CBR3	-0.319388371190875	0.001991752378157
PSMD10	0.0221688059211829	0.692049076711695
AP1G2	0.468709287064703	0.0013250973291684
ZMPSTE24	-0.159667725582146	0.118471917296121
IDH1	-0.233877472739518	0.0099461361053601
SCO1	0.155666767305471	0.0312551218416291
ARL6IP5	-0.385267316822105	0.0039043023138486
DNAJC8	0.273584948900776	0.074375297347821
SMNDC1	0.428884612282769	0.0001464769702456
ATP5PD	0.0453411325986117	0.241549693543842
FLOT1	0.324216027280492	0.0013160036892009
ATP5MG	-0.324900734207304	0.0003308793177611
RSL1D1	-0.208877511909836	0.0018482025853846
CLPX	0.0350442678814566	0.606580122681943
SRP72	-0.110735061019192	0.0267546679489064
STK17B	0.0242341612367305	0.861995791994784
MTA2	0.376289070382832	0.0001097836296302
STK10	-0.168543421961452	0.0089037691592933
LTN1	0.0760020164119659	0.323530801739809
MYO1D	-0.886519220238434	0.0007777481937463
SEC24D	0.18326331715715	0.0462638392540195
UBXN7	0.0373230266460922	0.384785029298415
PLPBP	0.478111811870022	0.001372367048314
ERLIN2	-0.628135000956021	2.0670947187833e-05
FRYL	-0.0965750404007046	0.265938458666834
GLS	0.586092134438143	0.0001300594911692
KDM4B	0.123341537964054	0.221961467275709
USP19	0.312170813383794	0.0384436899852695
AP2A2	-0.124697168973142	0.0167822818033371
SEC31A	-0.15012098275124	0.0053126471446484
UBR5	0.010761286278413	0.923682509212969
AGFG2	0.943180489161239	5.90832516002633e-06
NDUFB4	0.101227885510582	0.0633897408481971
NDUFB8	0.131336802470251	0.0160967855103004
NDUFA7	0.119042139681909	0.176243221441263
RTN3	-0.773521207460423	0.0004358478959668
LUC7L3	0.0971668389053129	0.107854458024719
KIF4A	-0.182614277607728	0.0682407092591058
SBF1	0.0713552221140041	0.266147569845025
GOSR1	0.0013797370653989	0.983056631840561
VAPB	-0.165537845748549	0.0123289880990263
NDUFC2	-0.0299747998200282	0.568169411320584
NDUFA10	-0.0189442328046958	0.700071278818923
PGLS	-0.231835091778219	0.107766115505822
SMC2	-0.148775892945174	0.0064589327681814
ATG7	0.155613866899451	0.261954651472466
FARS2	-0.0445034107902593	0.527787115795167
LYPLA2	0.119213303155625	0.0454879007921751
IPO7	-0.266946755005431	0.0009736031928698
ARIH2	0.32752364986321	0.0033124880481034
TNFAIP8	-0.0173730096362661	0.654799351865348
PGM3	-0.104670356804018	0.109061890229795
AHSA1	-0.181035503416652	0.0021666111267275
PARN	0.0445066338711282	0.438624328877156
PSMG1	0.260258116196731	0.0023584594185513
FMNL1	0.475791902353471	8.02429703838255e-05
SGPL1	-1.00097088711601	5.85736274025435e-05
SEC24A	-0.404185139943783	0.0083904401744534
ETHE1	0.347608185633991	0.0001850915532434
ACSL3	-0.822774592060728	9.29912254160234e-06
POLR1A	0.176150443688398	0.020131779805393
PCNT	-0.227207820386564	0.0097431367065072
STAMBP	0.105047740438799	0.0380937791315338
CPSF4	0.200296499621144	0.0330533714726576
NFATC1	0.261249963511805	0.0866721941104146
SNAP29	-0.128189926431972	0.0545404148011379
OXSR1	0.14328731680434	0.0096570819202728
PTBP3	0.0440008787246704	0.405640315843984
LSM8	-0.453184228590708	0.0007067721627977
AP2A1	0.0054267542905712	0.913755632089516
STAU1	0.109785650888821	0.0385416567606403
BAG3	-0.204891662194958	0.131304386946614
CRYZL1	0.0947935867324912	0.303489616915496
AIFM1	0.522606558258573	6.43648944848997e-05
EML2	-0.271269972767229	0.0447785259150449
BPNT1	-0.118483481544924	0.0214269924683371
FADS2	-0.174931408137914	0.268591131723758
DDAH2	-0.657284584769126	6.33286612582283e-05
TXNDC12	0.33864299570816	0.0002001210388144
MBD3	0.0695524006383561	0.490220228830649
BCL10	-0.477042217946357	0.0022736466918895
NDUFB10	0.088083759594344	0.125151537331419
CLPTM1	-0.0466093546002408	0.859096499210992
TOMM40	0.104728331007003	0.0267036952905033
PEX11B	-0.369629719479622	0.0094225384484362
ACTL6A	0.143848942802407	0.015895306747756
LDHA	-0.326649082712233	0.0007069059315276
GLUD1	0.394596056955542	0.0003804170894284
DHFR	0.1033860173718	0.167512097950993
CYB5R3	-0.645225923261542	0.0001055476144164
GSR	-0.236942232412115	0.0020975093088821
CP	-2.22882169634708	0.0001300594911692
PNP	-0.0303308425807423	0.498450577752914
HP	-0.424127089944712	0.0778072685541183
ADA	0.808974041937951	1.47713417381552e-05
TUBB4A	-0.954520450813067	4.57572343608412e-06
HLA-A	0.705906941739137	0.0001532850815294
H2AC8	1.04645085250084	1.69572841611088e-06
TPM3	0.434099786255583	0.12473442251775
H2BC11	0.587491703243906	5.23976727556128e-05
TUBB	0.357121433211653	0.0008876287509856
TPM2	0.427723821925987	0.0100755630185475
RHOC	-0.231517945209124	0.129654817859534
H2AC15	0.0053553398710946	0.8873891335401
TOP2A	-0.848795052061199	1.02066675918281e-05
PRPS2	0.161772995224858	0.0050413241977553
ACTN1	0.287161071522885	0.0029024842188227
HLA-E	0.325642582751145	0.0071810654124946
APEH	-0.0767672138439544	0.426648020849293
ETFA	-0.157958171375654	0.0097431367065072
GYS1	-0.18810601554183	0.0020788780090343
PRKAR2A	-0.237884389402026	0.0076934474192386
CD59	1.00079749149701	4.37390301758731e-05
MTHFD2	0.1480983889935	0.0681219749259724
PRKCSH	0.361321383025587	0.0001448572944039
IRF2	0.353432610759173	0.0058011026552832
HCLS1	0.473217510085242	5.23094307583796e-05
FDPS	0.65970944997602	0.0193982762551138
CPM	-0.595598354210141	0.0019688807482917
COX7A2	0.242609516080915	0.0423108468110988
AKR1A1	-0.651360259241169	2.40852197882527e-05
PKM	0.455231640194654	0.0002243560877066
HSP90B1	-0.0280881406452629	0.609150751970035
SNRPB	0.259281899911564	0.0048901392629878
COX6B1	0.238886552289038	0.0020397627047338
POU2F1	0.578054453175129	0.0005779904521102
HNRNPL	0.289898030929802	0.0004045514168333
DARS1	0.146306103433606	0.0080904823950919
UQCRB	0.250478864589059	0.0027087401684084
GLUL	-2.16028973439444	9.52983366775333e-07
AKR1B1	0.671548106999584	0.0005346762321104
RAC2	0.618190749657138	5.23094307583796e-05
GSPT1	0.0649220482775341	0.19256766344421
ARSA	0.33143150081661	0.0198271931741106
EZR	-0.279614134042358	0.0019280986611761
UCHL3	0.287024495613466	0.0042710888703391
VAV1	0.139272222427913	0.0122143346583167
GNS	0.263076348573563	0.0066354763377784
RPS2	0.460005547940007	0.0004017432535853
ST6GAL1	-0.0742326506368869	0.354670228557575
RPA2	0.351539741875161	0.0084755940661844
CD44	0.205341802255614	0.0981069162919471
H2AX	-0.802754420204206	0.0053755929697893
SPN	-0.123192133912596	0.675749797733289
CBR1	-0.519056751828252	0.0004358478959668
ACADS	0.202224227516691	0.0061580313993265
CREB1	0.963466365576068	0.0001801073415415
GLB1	0.493390440590399	0.0004382609094174
NCK1	0.187294851513155	0.0162582458431257
POR	-1.02693381265709	1.14495342400208e-05
MGMT	0.35927156041504	0.0028024700598871
ATP2A2	-0.682805826580388	6.93986618051752e-05
FAH	0.40560412814439	0.0036539592733961
STMN1	0.328699094953713	0.0014695779637418
ZFX	0.515474393908624	0.0199140277720322
ZNF22	0.593811831781302	0.0002971717967281
HMGA1	0.0563114723244915	0.48216338527499
UBTF	0.330573958960063	0.0001747641332804
NDUFB7	0.187418113592981	0.020707754946221
PRKACA	-0.014866217828132	0.809164044038991
CAPN2	-0.259384894317662	0.0006865808447709
PTPN2	0.128384140180266	0.0565781789396909
CTPS1	0.100791970399907	0.0569079487822759
DDX5	-0.0196077426532248	0.635422312332215
PFKL	-0.0943916571135546	0.0347488148640087
GM2A	-0.808250271722752	9.98449372539445e-05
LGALS3	-0.712812823461693	1.58121030415371e-05
PSMC3	-0.412874228090828	9.48277085308038e-05
TCP1	-0.194861086869228	0.0047508376596812
PTPN1	0.0421428815817677	0.276668492348753
ERCC2	0.164285854530775	0.162458534849292
RPL35A	0.252780555356367	0.0222771996891761
ARF4	0.667259327461702	0.0064100725974505
RPL7	-0.364391552265364	0.0005072141742352
VCL	-0.23098259484798	0.0927530103328034
SON	0.410815576393466	0.0002020888509823
NELFE	0.400017862850765	0.0001996019299507
RPL17	0.0420408109447088	0.471134784254561
RCC1	0.333381900736637	0.0021666111267275
ATF1	0.0896934079322094	0.373958968794193
LIG1	-0.0636176435811073	0.198785552621904
ATP5PF	0.252824264068817	0.0004662687550278
XRCC1	0.382415541488429	0.0027491817318745
PLCG1	0.200386126053065	0.0030875558385298
NCL	-0.220065531650192	0.001111867920193
HK1	0.18239392376848	0.0026303819358161
POLR2C	-0.43304488335118	0.0110470245641183
POLR2E	0.0147855920733164	0.843124387709627
ERCC3	-0.340547006067741	0.206003231626529
TRIM21	0.325231756679361	0.0017539564609927
EIF2AK2	-0.0694807828881405	0.477578134761034
SRM	-0.225887894910986	0.0040772452026658
CSNK2A2	-0.0566950630166261	0.243036534631183
NFKB1	0.463020965517522	0.0001245687541226
TYMP	-0.134139782770688	0.06364295695525
BTF3	-0.0478127899067573	0.249671936531754
RAB5A	-0.786017210159294	3.01833454638801e-05
RAB6A	-0.457264280490492	0.0027381072470848
MX1	-1.15384273507638	0.0001493579342103
M6PR	0.628573009888949	3.54457035701345e-05
COX5A	-0.0525115108411711	0.327956753778604
LMNB1	0.360216415900087	0.0002609214846026
ITGAL	0.328978320429659	0.0004566830284624
IMPDH1	0.132369472217556	0.0163588474672373
AGA	0.218790595049928	0.0041228153102073
RASA1	0.18368568165846	0.015071877111083
PTMS	0.379894538552236	0.0016302104753256
CDK11B	0.308868463552365	0.0006095461952738
GSTM3	-0.853986430802122	4.65453558528177e-06
ATP6V1B2	-0.0690406097466862	0.149932141803624
CSRP1	0.374375376528359	0.0004362076757864
FLNA	0.448347025603862	0.0010524825207831
TNFAIP3	-0.0100999783806408	0.955765889596513
VDAC1	0.0796739703461675	0.145340154166612
SDHB	0.474561885829154	0.0002358084405318
COMT	-1.30567881482392	1.69572841611088e-06
OSBP	0.130825683852969	0.0242219809560011
PCMT1	-0.102532470190699	0.128315428691564
FBL	-0.001681652847715	0.966153601363791
GART	0.0900717144508327	0.196733099128371
PAICS	-0.216361913723699	0.0011857187824341
SCP2	-0.277666244145848	0.0004382609094174
UBA1	-0.237746609212437	0.0025957710884687
FDXR	-0.161626099620264	0.0146282197794602
RFX1	0.703527382026241	0.0001657834051249
CBL	0.01162788420908	0.918375237151666
PRKACB	0.555991751239219	8.01010763280326e-05
UQCRC2	-0.0136497171955732	0.804332761793858
FECH	0.0644636837590795	0.332877201558383
TCEA1	0.0773378030457827	0.215857537442357
SFPQ	0.159188441179737	0.0244249095601547
TUBG1	0.132124971199989	0.0564102026777011
ME2	-0.239504715355146	0.0011947925707223
WARS1	0.0029142148772898	0.953343035651913
RPS3	0.0098870835048678	0.819219144033837
RPS6KB1	-0.0255159490067403	0.90294635419677
JAK1	0.290674364715768	0.0026301115806883
CFL1	0.491558276266328	5.71281843566042e-05
EIF4B	0.289893637720791	0.0123781104329315
ATP2B4	0.356278407366954	0.0001169676235866
DGKA	0.174334541025065	0.0051738868087058
CPT2	0.203634170141871	0.0029274842316657
DTYMK	0.273960949180612	0.0004589076621682
RRM1	-0.105402089034873	0.0632051332860128
EEF1B2	0.206928960496668	0.471134784254561
ATP5PB	0.0185064055586999	0.658706530859791
TBXAS1	0.679266293670901	0.0001245687541226
ACP1	0.511807143279981	6.51079065752149e-05
PRKCH	0.322642956080863	0.0009706474427794
ACAT1	0.226130331578826	0.0013261778349995
GRK2	0.143060002976092	0.0078607465517557
MCM3	0.179682479757783	0.036763517734596
MPST	-0.181147056773757	0.0137645231674476
BRD2	0.289264396714712	0.0025125713596674
FAS	0.486318265494241	0.0003418857777908
YY1	0.185417700598776	0.0221624700386378
DNAJB1	-0.0976410004944128	0.038160240289243
ATP5F1A	-0.0604615889598925	0.161617116975404
CTSS	0.397060837434569	0.0016746307008698
PSMA1	0.359943710351128	0.0084888401927797
PSMA2	-0.397609062971188	7.96276639222326e-05
PSMA3	0.178430807720261	0.0344621341905036
PSMA4	-0.0701032200868532	0.133890941859384
ITGB7	0.49236470021143	0.0011348570012809
MSN	0.185938926062221	0.0055311952068908
DDX6	0.177181655326343	0.0069451572834905
DNMT1	0.0363301621303904	0.417776109070464
U2AF2	0.0979057043817662	0.101277942680314
RPL13	-0.0935325655876262	0.133423849913009
IVD	0.227917345932457	0.0097431367065072
MGAT1	0.0773743037231327	0.21804769664653
PTBP1	0.360755085050339	0.0172774975879373
TARS1	0.042196783831475	0.383664096228796
VARS1	-0.120291321390997	0.016858850461878
STOM	0.191655078460325	0.0726404466868942
AK4	0.186145237928567	0.0167540849116829
YWHAQ	0.767978175296861	4.19723202718053e-05
MAPK3	-0.474010204811876	5.85736274025435e-05
DPP4	0.513208761471549	0.0008934735009061
ARNT	0.0508712038929602	0.304111426278524
RPL10	-0.357646733640479	0.0001740328552029
RPA1	0.438208861730072	8.17409981627414e-05
APEX1	-0.136433278720677	0.0346032973309695
DCK	0.0866895614121752	0.128439517642285
CAD	0.006019636818138	0.90366827934538
CALR	-0.217182201363574	0.0014705149170621
MAP4	-0.0361501006189897	0.484438046787887
CANX	-0.0156316880513252	0.947582372582625
PIK3R1	-0.0635860883915083	0.189894954279366
AOAH	-0.363390120469303	0.0001493796227482
PSMB8	0.389412164582531	0.0005713308550435
PSMB6	-0.204858712203549	0.0218398060818152
PSMB5	-1.35785217520762	7.97844072507634e-06
GSTM2	-0.798067534003026	0.0001090875724348
NDUFS1	0.253137594749301	0.0006682611540826
POLD1	0.0031842501939873	0.944855661723249
MAPK1	-0.1903476269603	0.0070446628854418
GCA	-0.879338703985526	0.0006528352344708
GRN	0.155008935998257	0.0137250104749504
LAP3	0.590678644971337	1.97459579113313e-05
CD38	2.62336442339664	8.02935656905638e-07
TPP2	0.194140577120962	0.0046138892555435
IMPA1	0.376729487618512	0.0007690565708321
PTPN6	-0.100868555384821	0.0296581884039377
SHC1	0.43249761792908	0.0008366553904755
MPG	0.901341043847893	0.0010384800085049
TKT	0.110649741044742	0.109057966050067
CASP1	0.295783951790494	0.0020397627047338
PML	0.402160306341056	0.0001012249214162
TYK2	-0.129772583329054	0.516865030139041
EEF1D	0.127544498429121	0.0186338929029565
OAS2	0.363614738495237	0.0023584594185513
ALDH4A1	-0.819488080942179	3.35135441150954e-05
ERP29	0.14704854453786	0.22079694652168
BLVRB	-0.487311690366049	0.0002643685389979
DDT	-0.245766862128978	0.0064032088762974
GCHFR	0.62576799450709	5.23094307583796e-05
ATP5F1D	-0.585214891600977	0.0091391193842199
CMPK1	-0.186199790999602	0.0058988711317639
PPP2R1A	-0.631710730121885	3.90296529428606e-05
PPP2R1B	-0.060823230845676	0.323219180887908
CD6	0.512530698925758	0.0001011182221333
CDC27	0.0950198408040759	0.102620301014357
PPIF	-0.262190021235032	0.175761149836692
NMT1	0.291887166505099	0.0329826819937856
HMOX2	-0.174962825039305	0.0061992100344021
ADSS2	-0.0571646477204339	0.477887264219624
ADSL	-0.152420402554132	0.0805626927063568
CLIP1	-0.0786916704414811	0.444481293522776
SRI	-0.270046672943799	0.0249369529576212
ALDH1B1	0.0114155274052585	0.81199830329685
POLR2B	0.132172682152518	0.010105931574822
SDHA	0.014427062600511	0.791659003139475
CORO1A	-0.0862235450942208	0.0651410730775611
GDI1	-0.309221883915043	0.0050009465976167
S100A7	-1.51916360603268	4.1134170563304e-06
MAT2A	0.150262453460744	0.0058407495138884
TIA1	0.436938831805497	0.0011947925707223
AKT1	-0.186943678789147	0.0071810654124946
AKT2	-0.0984922644655661	0.24004918858063
IL2RG	0.609856667184044	0.0001996019299507
HIBADH	0.490215419802375	8.01010763280326e-05
ATIC	-0.028333841312385	0.662281738667766
HNRNPH1	-0.321219577381029	0.0010882917145122
YWHAB	-0.0749853854712406	0.387282252525571
STIP1	0.216222344522656	0.0027087401684084
PRDX2	0.203845372087795	0.0245412823171703
ARRB2	0.221537165631112	0.0116378834743256
GK	-0.224908344921403	0.0025737205802573
DCTD	0.172007240157983	0.0142434863282344
PYCR1	-0.943300345989764	3.82397074452513e-05
GBP1	-0.0593253571605494	0.192764783526296
GBP2	0.104451317345063	0.0471365587849593
ELF1	0.442497440495313	0.0007019501914246
ICAM3	0.934867134742625	0.0001740328552029
RPL9	-0.0654991162519778	0.219442716718133
ACSL1	-0.127160751198199	0.0771840988787325
KIF5B	-0.0471243723184038	0.325663931325424
CSTF2	0.461981054287641	0.0003578047476767
LSP1	0.206979022312289	0.0042011449994756
DUT	-0.623526755066202	0.000102780530106
MCM4	-0.0134304874070956	0.766672642750601
MCM5	0.126800171046572	0.0236976101033569
MCM7	-0.211446408021501	0.0016900990976706
SHMT1	-0.0763204182527843	0.101205687649496
SHMT2	-0.0701422701765608	0.100832016735039
EPHX2	-1.400164416772	2.48710672367103e-05
HSPA4	0.0476541896820457	0.251020656771489
MPI	-0.264274854419057	0.0058701281719714
PHB1	-0.157554228488554	0.0069451572834905
PTPN7	0.669317752499911	1.60723105686711e-05
SERPINB6	-0.890156770493888	4.65453558528177e-06
RDX	-0.0416094573321484	0.564811344979737
RPA3	0.298604348667748	0.0011950925561097
RFC4	-0.140918029590068	0.0145542223166588
RFC2	-0.123661141018029	0.0960452675171804
RFC1	-0.297602514116313	0.0043960124549307
RPL22	0.191619415881409	0.0122489972524836
GTF2F1	0.251148409163523	0.0046425740559548
AGL	-0.245046436411608	0.0009415154221772
MYH9	-0.175102652909946	0.0024785648711201
MYH10	-0.43005404044257	0.0001350946017364
COPB2	-0.130835846276987	0.0154681371836648
ADD1	0.122886700877007	0.0392632202310651
BSG	0.484062878094981	0.0392001146036197
FUS	0.197221559684895	0.0023099888189203
NUP214	0.177135598303991	0.0083904401744534
DEK	0.0463092059481376	0.25762042661943
PPM1A	0.443955461099705	5.38075355275997e-05
HMGCL	0.245155194963786	0.0013147362787388
PSMC2	0.105860671579912	0.0327719805442171
ARL2	-0.230861055715351	0.0190893753318202
MAP2K2	0.121576362326472	0.100644994555691
ATP6V1E1	0.0300495723481937	0.412897932279777
CPOX	0.115593822736319	0.0447785259150449
RPL4	0.171107714590416	0.0244449981343628
PGM1	-0.257504158375841	0.0052842528667847
PPP1CC	0.128917232122451	0.146299815538438
GNL1	0.298839639728708	0.0004643215328215
POLR2I	0.468939747736508	0.00015547558638
DLST	-0.136161620760063	0.0226863741922496
GPX4	0.395868270406485	0.0001387873945537
SRP14	0.308524542373419	0.000676277129708
NUP62	0.557666408596063	0.0009362691122029
HPCAL1	0.264898163392388	0.0071448643733261
FDFT1	-0.0756796618726838	0.079646147899187
TAGLN2	0.0176169983480818	0.809114451959564
TALDO1	0.19613468117706	0.0062449210032083
ETFB	0.0602810414673094	0.178826457139467
RBMX	0.284542291391769	0.0026470647795263
ATP6V1A	-0.497589029435776	4.43685288959033e-05
HSPA9	0.0483894812735812	0.508760849980964
EIF4A3	0.222558382477402	0.0037977630180761
RPS19	-0.0633135292990055	0.140140643630475
RPL3	-0.699777712165858	7.31222220426849e-05
DDOST	-0.316679197114677	0.0022500970951653
ANP32A	0.447744767640412	0.0002746393089229
FEN1	0.542586383411738	4.71526888941753e-05
CAPG	0.163961599804487	0.0044912540230086
CD96	0.228819042622572	0.0544479593817595
TXLNA	0.213991847956121	0.0150577968037296
PSMB10	0.240999856879558	0.0007093053125879
RPL13A	0.0281990498814473	0.773455112064206
ARL1	-0.57318041479704	0.0003198888243392
MLH1	-0.0896715501967513	0.305356079176583
STAT3	0.140158015987232	0.0064032088762974
USP8	0.11702580180882	0.125508946257881
MDH1	0.0054197992871678	0.958590961720558
MDH2	-0.0621842412760536	0.24982748656999
RFC5	-0.191641354066	0.0147527494075693
RFC3	-0.117841857316243	0.0276906432323233
HADHA	0.0966420303802593	0.0376525338852481
EIF2S3	-0.116855702325992	0.0156766861840833
EIF2D	-0.141531478669235	0.203605676152212
BUD31	0.231588888915827	0.010551713626074
NAA10	0.101323259383392	0.065214342268949
PPP1R2	0.208420777132055	0.0080017111178211
CSK	0.224287270149865	0.0007955741239675
GARS1	-0.273927412711579	0.0004664884919711
IARS1	-0.325610212035929	0.0024055571045726
EIF1	0.431530182765883	0.0003069229946878
ACTR1B	-0.0681107071808817	0.0887700551602762
ECI1	-0.255660231625267	0.0057111339504564
TMPO	0.35913647260621	0.0001375853978411
TMPO	0.550079512749871	2.17407873924477e-05
STAT1	0.144395413144316	0.0279583851705904
STAT5A	0.228187069149744	0.0196582490600502
MTREX	0.027077905932174	0.648862297426675
ARHGAP25	0.166557650468761	0.0054439711638974
MTOR	-0.0241445293836033	0.727623327623668
PI4KA	-0.287811197860968	0.0003965962452117
EPS15	0.359227980971948	0.0116974609705095
CASP3	0.0921201460955565	0.48154852425036
CASP2	0.379523390273324	0.0024970030867102
RPS27	-0.169063049051232	0.0101410943345443
NCAPD3	-0.0495728495225531	0.664084911232413
RBM34	0.255915451271807	0.0728393226463586
LRPPRC	-0.234280962529319	0.0008252846455611
RPL35	-0.217176679523671	0.0110470245641183
WAS	0.350605184976654	0.0001740328552029
PRCP	-0.472853245633205	0.0022387165821246
HTT	-0.198282181833685	0.0037688902506832
PAFAH1B1	-0.341516899038083	0.002773879807486
CRAT	0.508229485629956	0.005376710361119
MATR3	0.134892510786003	0.0108180767602467
MSH2	-0.08437973152094	0.0681080789783508
GRK6	0.361308726275567	0.0008824688422518
GPD2	-0.202096234623266	0.0054439711638974
RANBP1	0.293378619042745	0.0013739029105187
NAMPT	-1.30969387289039	8.89892305213076e-06
TSFM	0.0976522195810929	0.038346643650721
VDAC2	-0.587593326548024	6.97550031111192e-05
CBX5	0.114629707641924	0.0528698276380907
USP5	-0.343927032538012	0.0001245687541226
RANGAP1	-0.0119880077276768	0.798045650814274
RECQL	0.0941540985538865	0.0787137107918697
NOP2	0.148182763873049	0.0292636009630044
ATRX	0.692118162223824	0.0001532850815294
BAG6	0.097482047023	0.0500639220462878
NSF	0.0484757315500168	0.223150925083402
CDKN1B	0.973329118004743	1.00555409792027e-05
MAP2K3	-0.26599230431404	0.0081192395340041
BRCC3	0.0188286610874222	0.709894456013361
RPL27A	-0.347686031303493	0.0007093155329466
RPL5	0.109715084289522	0.0490130622922013
RPL21	-0.444878145657707	0.0007192386845398
RPL28	-0.0721157037779392	0.356500673664648
RPS9	-0.406337015530102	0.0004776631564432
RPS5	-0.41950891971166	0.0002927312360907
RPS10	0.258836917621089	0.0009225059704963
GNPDA1	-0.330697446032755	0.0040724978417467
UTRN	0.0495127068224512	0.453525243630026
IQGAP1	-0.623501572997672	1.79004341905891e-05
GYG1	0.560064664552534	0.0008643996065894
STT3A	-0.270970115021697	0.0583754390145665
CAPZA2	0.151656924387318	0.0359814651191754
EIF1AX	-0.144867162288445	0.0141013149361494
QARS1	-0.0873716473696682	0.0503936479521708
UQCRFS1	-0.289810254991295	0.0025237973108588
ATP5PO	0.206757056794519	0.0034616441622177
LIMS1	0.533740699997711	6.64741353919506e-05
PREP	0.123745701586124	0.0217609296373414
PIP4K2A	0.197199593255071	0.0124838194519945
ARCN1	0.190275364597365	0.0076540387308713
LSS	-0.612792912190118	0.0001427021113535
GCLC	0.396326428100679	0.0007955741239675
TRAPPC10	-0.0084395237937098	0.919304427939795
GSS	0.041938588492517	0.558290106885996
CCT5	-0.132483709040851	0.019571457465131
PTDSS1	0.391859783801163	0.000757547629338
CSNK1A1	-0.433731074808357	9.05282973268575e-05
IDH2	0.415067367655087	0.0001660752555076
PITPNB	-0.252818537100417	0.0008707678009899
ADGRE5	0.45538820480829	0.0001747641332804
POLD2	0.133341341039593	0.0226393728605054
MAPKAPK2	0.17246857639365	0.0569974539171531
NASP	0.479416529009491	0.0001019307293306
FASN	-0.197398373300128	0.0021798237228063
FNTA	-0.38447945753448	0.002418572903117
CCT3	0.067198800966132	0.089693535262355
MRPL19	0.0644799537904461	0.235801778079674
ARRB1	-1.21306141049166	5.06561072021844e-05
TUFM	-0.044284886535106	0.321379650633316
INPP1	-0.432903068929036	0.0019642150187456
SRP9	-0.476347513944205	0.0001021096917793
PCYT1A	-0.0185750257114066	0.750713073314995
AARS1	-0.361219591662778	0.0001996019299507
CARS1	-0.040728014851414	0.347466593100262
HARS2	-0.318502133938885	0.0285437365989515
PPM1F	-0.101747703424564	0.173712113837263
CASP4	-0.357606909697877	0.0002953044312673
CTCF	0.273725735390355	0.0113013961129153
PSMB3	-0.0676912160959517	0.133423849913009
PSMB2	0.271866381229707	0.0028437444054572
MCM2	0.362473721641134	0.0005977492230322
ACADVL	0.11770470752138	0.0340492917714486
YLPM1	0.242455462337697	0.0012156527123812
ACOT2	-0.0122400734901653	0.912918334232701
VPS41	-0.374490197646789	0.012143470146418
TMED10	-0.607929621050509	2.70264201577853e-05
RBM25	0.105478646592744	0.0561924176045643
NUMB	0.223366743067288	0.175093810750589
CLK3	-0.541086448033456	3.37991144939579e-05
EIF2B2	-0.223074819231915	0.0096930120868377
HINT1	0.576809111967172	2.83253917306102e-05
RANBP2	0.0660787305769048	0.11723915852667
NDUFV1	-0.0138331587843723	0.732214394940414
GSK3A	-0.405400529110377	0.0004741071823626
GSK3B	0.0486251081645523	0.440924504463709
NT5C2	-0.627987620932725	3.11678788697812e-05
SEPHS1	0.452605369203418	5.23976727556128e-05
LIG3	0.291371785698885	0.0010378263641962
MRE11	0.311446258899739	0.0003662731861163
ENTPD1	1.07351066856221	5.22438077873247e-06
GNAQ	-0.520146243962406	0.0117035737043364
IDH3A	0.147173231100194	0.0076683647601625
CRIP1	0.552675144707766	7.07341747132358e-05
PPOX	0.296463779931448	0.0002762677495545
GDI2	-0.104431362681126	0.122373996610976
EMD	-0.667896203158094	8.02759403185061e-05
CPT1A	-0.0295958011379511	0.573204040324358
SERPINH1	-0.491688235392916	5.71281843566042e-05
ST13	-0.0578617696089516	0.277034294553433
VASP	0.0584988179376147	0.54403501645938
DNM2	-0.135237872574084	0.0211528557648044
METAP2	-0.155343124869361	0.0209964058642179
LRBA	-0.198692320616281	0.0064655963134322
PPT1	-0.0349077996313802	0.747143579101429
RPL14	0.119103252583834	0.0253326328393328
CCT8	-0.031026603904774	0.543826574858391
ANXA11	0.102750480183506	0.0321929347793148
PAPOLA	0.271184258617193	0.0474758414620991
FXR1	-0.228741865301295	0.0085360766129014
FXR2	-0.39254990376215	0.0061640249444439
RAB5C	0.349943995079141	0.0002055387017703
RAB7A	0.324240246582008	0.0002953044312673
RAB27A	-0.094655552614384	0.0937294007010718
DAP3	0.143061511427376	0.233020605106085
SMARCA4	0.103181478521396	0.0761023269199182
IDH3G	0.19552163771025	0.0019642150187456
GALK1	0.204227573463957	0.0020156330139524
SSR4	-0.123595109634483	0.0876354225956878
BCAP31	0.08402046458054	0.217299324662312
MECP2	0.545502793920235	6.66595940481603e-05
HCFC1	0.542056611075708	3.33944413954928e-05
ALDH3A2	-0.644672139688875	5.89289500014278e-05
ALDH5A1	0.194658634303526	0.01306669298845
HSD17B4	-0.734981747090565	1.11504450656538e-05
PSMD7	-0.0264436452151386	0.656408658843322
STAT5B	0.164414593165016	0.004088508062541
CLCN7	0.222756965994591	0.0736812235511503
RPS6KA3	0.0373716521879004	0.43193945742622
PRKX	-0.460506168271356	0.0058551875746101
HDGF	0.546603827784093	2.68694313503189e-05
MNAT1	0.128420965387178	0.0885355617905378
HNRNPA3	0.343024957796292	0.0006454499101435
PGD	-0.503516305212816	0.0001539570581167
HNRNPM	0.304855189222767	0.0003741580135875
KPNA2	-0.481868977297239	5.23094307583796e-05
KPNA1	-0.222288665925424	0.0676920397848114
NCBP2	0.38540131128379	0.0006214614990845
RAP1GDS1	0.0470068399191987	0.258083414980992
POLR2J	0.546408185494521	0.0004715288952683
ARHGDIA	0.137790566354376	0.0140604830279539
ARHGDIB	0.0795279243649816	0.136207494785346
AGFG1	0.155891855254504	0.17761868046046
HNRNPF	0.128572122200648	0.0709328816044004
STAT2	0.327296051388503	0.0359272066349937
MSH6	-0.0511465640206872	0.232111555228083
SMS	0.320533437062554	0.0030012707048363
THOP1	0.157993861739222	0.121716538182076
NUP98	-0.001269165215568	0.980455567349201
BLVRA	-0.230829051185104	0.0016159720775436
SLC25A1	0.119124603920604	0.0849548932749699
PPP5C	0.119515143761593	0.0545404148011379
NUBP1	0.451110252461795	5.36176273652374e-05
ACLY	0.262188763598893	0.0004589076621682
METAP1	-0.139323324628936	0.0087462580111309
SUCLG1	0.374367324006123	0.0011248901310716
MVD	0.159027750738186	0.0079535881908058
COPB1	-0.558550743547272	0.0219643202792749
COPA	-0.496572891663924	0.001070143090247
CTSC	0.0187618793858775	0.863792111234436
SLC16A1	0.173463361383432	0.0275942958904458
SUB1	0.830791212933736	1.00555409792027e-05
POLG	-0.129531643569091	0.242207417869546
CLNS1A	0.322236698854923	0.0003581556772157
RARS1	-0.0467574261370558	0.231371655260111
ATXN3	-0.262903214804441	0.0326512219140893
YARS1	-0.122431270523773	0.013659155923597
USP14	-0.349840477995297	0.0026236507963965
BCAT1	-1.00159570022066	3.57617461525559e-05
ATP1B3	0.29442759930831	0.0004506567022596
RAD23A	-0.0984463771142003	0.462055466685478
RAD23B	0.450632141645297	0.00020465277379
AK2	-0.141628329883641	0.0295931961599784
NAPA	-0.523822904311643	3.0791025739988e-05
EIF5	-0.200710966655947	0.0059586171212111
PSMD4	0.343013162698057	0.0022811369849536
DRG2	-0.162441220484965	0.0266118719251748
VCP	0.137243535495397	0.0191478382916739
HADHB	0.290629340717121	0.0002953044312673
MANF	0.46706183578366	0.0020216585920166
NCKAP1L	0.368707408191078	0.0004126453009694
AFDN	-1.40190609364412	7.10626726663531e-06
NAP1L1	0.14073878626855	0.0551593246357346
CASP6	0.166779728884428	0.0275942958904458
ADK	-0.211763379489515	0.003201705379907
ADAR	-0.0003528335330074	0.993364798073603
TPD52	0.237794848655454	0.0032324459458314
SEC13	0.161407459186794	0.024684644053399
NPEPPS	-1.07305633307651	5.65024662472099e-06
HNRNPH2	0.364182804248014	0.0003308793177611
OXCT1	0.2025688869929	0.00365361394699
EIF3B	-0.306005716055679	0.0002543323734062
ATP5MF	-0.100148285236038	0.116897539163009
MARS1	-0.0825320676615853	0.0632755707501377
ARPP19	0.462607321995307	8.17409981627414e-05
ATP5F1E	-0.0262303764995657	0.765475368350769
EIF6	-0.0315048192871892	0.380313109093096
NDUFA6	0.388671199863335	0.0030407948412695
UBASH3A	-0.432086664931449	0.021602062664881
TMEM33	-1.02260750373403	0.0067381778950758
NUP107	0.0012479843833528	0.983046141004021
GSDMD	0.547908788344378	6.51079065752149e-05
EEFSEC	0.27895410357959	0.0241361855376955
MTPN	0.115490043867361	0.179802966934055
ARPC4	0.543828444973961	4.57919605813101e-05
TPI1	0.487742426465083	0.0011251909990105
EIF3E	0.0897024173791223	0.065214342268949
PPP4C	-0.265888897648576	0.0034763065376209
MYL6	0.137175618648257	0.0455734149301704
ACTB	0.0	1.0
EIF4A1	-0.199359208187985	0.0062635617999937
RPS20	-0.0821435931599162	0.21628614000419
PRPS1	0.3226980704043	0.0005145199506045
PSMA6	0.0667159455261874	0.196733099128371
CDC42	-0.105860693800061	0.469481263433543
DSTN	-0.628605317608194	0.0008531672304689
GMFB	0.384890776424569	0.000607796954622
RAB8A	-0.222129566900925	0.002583293102228
SRP54	-0.028715637370567	0.588264870349475
RAB4B	0.133349514122891	0.380335683639627
RAB2A	-1.1886438371506	1.12637172517469e-06
RAB5B	-0.0483684887541145	0.668788633977516
RAB10	-1.29165902391129	2.19565849881001e-05
UBE2D3	-0.118493911723675	0.103894513649749
UBE2M	0.0838394851886299	0.0912611684552352
UBE2K	-0.0060947511919682	0.948715995065641
UBE2N	-0.437128707416061	0.0203950528751465
RAB14	-0.243920676351237	0.0300008853575129
ACTR3	0.161581794471616	0.0143423541853673
ACTR2	0.24686052366032	0.0020478190657015
ACTR1A	-0.215819892270016	0.0014868496406374
COPS2	-0.213757821926553	0.0011716596420751
ARF3	-0.369704531122522	0.0003371086394883
ABCE1	-0.115625383480129	0.0688852959061915
RAP1B	0.45844391608917	0.0101797760798682
RAP2B	-0.102258816822044	0.321379650633316
MAX	0.552365322565027	0.0026692494264212
RPS3A	0.149163040366577	0.0080904823950919
RPL26	-0.123739318895112	0.0107047396173923
PSME3	0.430248566005488	0.0002031871882888
RPL15	-0.718357982475638	0.000110074426459
MAGOH	0.173192598426485	0.0027189830862032
RPL27	0.195232360816949	0.0061093770951021
RPL37A	-0.299831686987076	0.0022029417286201
RHOA	0.15733789533682	0.0892741653076373
HSPE1	0.347188270556167	0.0011613472120243
SEC61A1	-0.188560899456238	0.0589508447315252
STXBP1	-0.938528530427977	0.0001740328552029
NPC2	-0.510723344333169	3.01833454638801e-05
COPZ1	-0.300067178236169	0.0002665049920629
UFM1	-0.113589892318306	0.0977988055083664
DCAF7	-0.155896263697386	0.0177223520388583
WDR5	0.337961997701779	0.0009471864605918
AP1S1	-0.556667051967169	0.0426142815136396
NUTF2	-0.711530291122703	5.42927875550692e-05
HNRNPK	0.0923863382370804	0.077674963876944
YWHAG	-0.31435079943093	0.115965856854539
RRAS2	0.31055097734181	0.0502383680663039
RPS7	-0.992657907736181	1.524906289147e-05
PPP1CA	-0.545548473030411	0.0001152964902071
PPP1CB	-0.319573332357759	0.0008662382336105
PSMC1	-0.211907836919877	0.0013232787735624
PSMC5	-0.114682755253806	0.0235441729217139
RPS8	0.0344601745067052	0.60039752117876
RPS15A	-0.0567197673367268	0.6130858245188
RPS16	0.127916831692026	0.0194556327593026
YWHAE	-0.251433193174712	0.0023347162676344
RPS14	0.158419901066921	0.0149645231239882
RPS23	-0.420179995120098	5.5695418434987e-05
RPS18	0.163198219623119	0.126347351522973
RPS29	0.305778511747118	0.0253760468857642
RPS13	-0.0334214389764647	0.466221378401727
RPS11	-0.0666501373738733	0.325761958848929
SNRPE	0.0942366230545915	0.1828346481482
SNRPF	0.177207261427366	0.0092943643716199
SNRPD1	0.649503379238887	0.000198111950852
SNRPD2	0.49626164340205	9.11522573945389e-05
SNRPD3	0.800629734081085	4.28305423401735e-05
PSMC6	-0.0288172626242869	0.470666302143283
RPL7A	-0.140897771572508	0.0164411110798343
ETF1	-0.0143553874461979	0.846030518645004
CNBP	0.363399128265137	0.0027189830862032
RPS4X	-0.0669976696344428	0.308430870735755
ACTA2	-0.0824886830064528	0.266280928586898
RPL23A	0.0711597818139467	0.149307897999016
RPS6	0.27235831884467	0.0467168838779827
RAB1A	-1.0396044433154	1.00555409792027e-05
RPL23	0.102173763298211	0.068065399542111
RAP1A	0.405292844109663	0.0479833131268324
RPS24	-0.167730580020834	0.0095366311483663
RPS26	-0.243988470907865	0.477578134761034
FAU	0.185766468281418	0.0238345371282425
GNB1	0.0914690260018922	0.22096342976538
GNB2	-0.258578024528312	0.0284683301888816
RPL30	0.0121792762944146	0.892814238902408
RPL31	0.100325192252598	0.123669240356022
RPL32	-0.0050114068199214	0.912473353783621
RPL11	0.10347370184693	0.119230545640004
RPL8	0.0749411741699362	0.229229713570604
FKBP1A	0.7222161959433	0.0006490920785791
GRB2	-0.179008774399701	0.0026520837012013
TRA2B	0.0438218426297148	0.392651567015787
RAC1	0.18008605579956	0.165962877383397
AP2B1	0.0355213093628173	0.540297996144357
VAMP2	-0.0891493007598321	0.0938980204531172
PPP3R1	-0.503881087047242	0.001963937551172
YWHAZ	-0.659460814676354	3.22083079421909e-05
PPP2R2A	-0.722147684333418	1.14184919634183e-05
DYNLL1	-0.712565180949053	7.78443405389468e-05
RPL38	0.100530563614122	0.0614070940546796
SKP1	0.191715978174923	0.0076683647601625
RPS21	0.845231444246831	9.9476190523871e-05
EIF5A	0.111857576338132	0.0354259550541459
RACK1	-0.0880938767361457	0.128439517642285
ACTG1	-4.44129947092582	7.97844072507634e-06
SUPT4H1	0.9404375467166	0.0133796090267908
PPP2CA	-0.785848449646959	1.38427331915727e-05
YBX1	-0.0246555614228789	0.673317099552412
SEC11A	-0.0460978072653617	0.445680677437101
CSNK2B	0.439719157155533	0.0025851135103003
TPM4	0.203913764853539	0.0248240329490069
ACTC1	-0.174161432947553	0.140140643630475
UBE2L3	-0.139296191122316	0.126347351522973
EEF1A1	-0.270722074530266	0.0061790695850593
ACTA1	-0.991165972872693	3.54457035701345e-05
TUBA1B	0.425062125892303	5.00968802267498e-05
TUBA4A	0.233604402997276	0.0011408543371242
TUBB4B	0.181168871082654	0.0334041151930086
PAFAH1B2	0.206443544404049	0.0016159720775436
H3C6	0.0722772873357123	0.32221752171273
NOP14	-0.577726980906117	0.0001071375508072
PSPH	-0.744409439637256	8.17409981627414e-05
EIF4G2	-0.0196750475270377	0.617739569220478
RPP30	0.355736643242647	0.0053991194120051
GTF2I	-0.0473937967107503	0.278983580625059
SRPK2	0.185492344022467	0.0744831905720324
CCT2	0.0398988600400045	0.350571305141142
RAE1	0.168411436577372	0.0090362002542152
GSTO1	-0.185896596415169	0.0166003429863966
PRKDC	0.103009277829607	0.0251866536045784
NUCB2	0.126917143395278	0.0128794062948946
MRPS22	0.120838549698174	0.0163172373604268
MRPS25	0.0439719097626821	0.752026025200008
MRPS35	0.172613447465711	0.0046834805098145
KGD4	-0.0605580115759601	0.463546219969909
MRPS11	0.331245047767652	0.0016825128765772
HMGN5	0.434609780074098	0.0006607226612782
SARNP	0.528775707631933	0.0002665049920629
LACTB	-0.18109954145854	0.161208855026736
RPL24	0.0024359062112679	0.959302643502827
RPL36A	-0.0121482027356308	0.857397477590553
CBX1	0.513820954177611	0.0001539570581167
SMAD3	0.633542823166016	0.0065578692116523
ARF5	1.20384809072209	0.0004064660488799
ERH	0.25145500304227	0.0047075934587552
RHOG	-0.264673047720372	0.000757547629338
RPL19	-0.0279387955862482	0.650245042526561
SERF2	0.068197436363107	0.458842852723776
H3-3A	-4.7956698015886	4.65453558528177e-06
FOXK1	0.308440103576604	0.002022248232867
CCZ1B	0.47052195284331	0.0020966437533398
ARHGAP4	0.408688576500911	0.000172585241095
ATP2C1	-0.219118897543128	0.0427287198683085
MPP1	0.301255148104397	0.0266118719251748
TFAM	-0.0204075868600135	0.621398695784725
PITPNA	-0.443114714635158	0.0046425740559548
SLC25A3	0.028813274616784	0.823898768204262
GTF2B	-0.0714862451258611	0.292598237428191
PURA	0.0320291691706132	0.717811051432899
CLTC	-0.806662931435216	0.0002953044312673
FKBP3	0.250174268513167	0.0007885189201648
PLCB2	0.369296285619466	0.0191055445052868
REEP5	-0.317372383520183	0.0009850113048977
SORD	-1.50235772724926	1.95783113916991e-06
HNRNPU	0.220644798822679	0.0128819991640777
SPTBN1	0.154554348093029	0.0080147429272811
TIAL1	0.449262985666973	8.02429703838255e-05
SET	0.263290279742346	0.0017471524552168
SRSF2	0.26491399031503	0.0278824318543005
RUNX1	0.484640831627516	0.0116148547508619
RELB	0.30645732465681	0.0257596318765766
GALK2	0.323857336003426	0.0023122077219161
AMPD3	-0.66514511980729	0.0008934735009061
AMPD2	0.241758550199259	0.094203622527826
FABP5	-1.48038125110452	9.52983366775333e-07
CAP1	-0.0177728061921876	0.777259413738874
FLI1	0.611093736336336	0.0003791580422989
HMGCS1	-0.427886836017688	0.001035952253491
SLC7A5	-1.41109722069969	4.779416679703e-06
EXOSC10	0.281632739587611	0.0005419137061398
PFKP	-0.0280241545667792	0.480316889030191
SATB1	0.158464725118741	0.0318695802612217
XPC	0.20181828039869	0.0288074179082631
EWSR1	1.55859556777735	0.0001367341009357
DHODH	-0.181069968952317	0.0143244859425091
OGDH	0.0949557687046365	0.0377731295526013
ALDH6A1	0.20711198724608	0.0050413241977553
BDH1	-0.0338727140462787	0.405790314075952
RPL18A	0.190778249611441	0.0041254061956694
MAP2K1	-0.101803472895575	0.0419590653010788
FKBP4	-0.451061741313428	7.07341747132358e-05
NUCB1	-0.0209450552346127	0.926397158685065
RPL6	-0.439783420516164	8.30454617825437e-05
TOP2B	0.135215013063881	0.0137658152472595
SLC25A11	0.264725699854058	0.0129084827305037
ACY1	0.111693292970704	0.0561924176045643
KMT2A	0.227127639055158	0.0112825664139938
TNFAIP2	0.292017127666236	0.0259855756393366
MVK	-0.159039096747442	0.0522430378160955
TAP1	0.084228190884243	0.195766880305354
TAP2	0.247749058395538	0.0007604907561601
CEBPZ	-0.0767643948877073	0.0751644090651554
RELA	-0.16261846900094	0.0234894695186448
UBXN1	0.12280822645549	0.0258602730748471
GBE1	0.148158729493286	0.0081028843757877
EIF4G1	-0.16068258887007	0.133423849913009
TLE3	-0.111722381008144	0.225719329829308
PRKCQ	0.421856992918801	0.0040274244455514
SSBP1	-0.551933519448671	0.0006207445821845
YWHAH	-0.061915600379173	0.177746372482876
CSTF1	0.0767352613528161	0.126347351522973
UBE3A	-0.616256787008982	0.0007415280970902
SRSF11	0.398730676742666	0.0001133727677428
PRKCD	0.520619859579917	0.0026520837012013
PTPN11	-0.110790980976361	0.0565122952787006
KDSR	-0.527164080814391	0.0008934735009061
PPAT	0.0043866298699608	0.93334147412014
GFPT1	-0.13374271064561	0.0217609296373414
EXOSC9	0.358991734692554	0.0004713419518006
PSME1	0.339434032653429	0.020144399142953
RING1	-0.0743783811954124	0.443244883328945
FMR1	0.479822345863479	0.0025213800097047
RPL18	-0.348672265640175	0.0002015501730661
C1QBP	-0.436762929097611	0.0009508539456668
KHDRBS1	0.124962921074509	0.122373996610976
BAX	0.459659353765062	0.0003954171046669
KLC1	0.312238602743843	0.0003912431954879
SRSF1	0.200694632131029	0.0050413241977553
ARHGAP1	-0.606417113430847	2.25419858043543e-05
SRSF4	0.166372794469044	0.0342229108765521
PPP3CA	0.72658732298256	0.0005597877293774
CRYZ	-0.222346163022674	0.0010247899111485
GOLGA3	-0.093366551070309	0.28189831890139
GOLGA2	0.372661287611001	0.0384415272610626
LGALS3BP	-2.0983081117523	3.11510007220766e-07
MFGE8	0.351646743408804	0.0005577706124247
PUDP	0.210373657761274	0.198785552621904
PPID	0.280908066013303	0.0004686385542314
SSRP1	0.558231645209695	2.38134320891037e-05
SLFN5	0.649862662483898	5.00968802267498e-05
VAC14	0.0848355506096521	0.406551317977642
NSUN2	-0.000698574067627	0.988705220425364
RBBP4	0.425569410230928	0.0004041617638692
NCBP1	0.223963385567945	0.0179583177151552
AHNAK	-0.216143054374204	0.0022346312509725
HSPA14	0.095667450762976	0.0810632432384728
GALNT1	-1.74100476649699	6.55663169913525e-06
AP1B1	-0.21048092489054	0.0060877898519933
CPSF1	0.197928818339534	0.0019016751848763
PMPCA	0.0955453773385742	0.0818822242463371
WASHC5	0.207978902440402	0.0061296958074966
NUP160	-0.0401470493791471	0.352822929592971
TBL3	-0.256033303323848	0.0053225647945585
GTF3C1	0.348287980605321	0.0004686355390294
TWF1	-2.72003889000874	2.62837535735035e-06
ASPH	-0.878749628179374	0.0064655963134322
TFCP2	0.25160994740534	0.0009083724674054
AKAP13	0.0528014686920528	0.388515237879562
SMARCB1	0.574757440397958	3.54457035701345e-05
BPTF	0.0355116521789345	0.864871783660278
STX4	0.221299671347285	0.0337159205554864
GRSF1	-0.79785510638629	4.07532364569424e-05
MAP4K2	-0.380474402038372	0.0153269718595695
CHD3	0.235859267974631	0.125077427621067
TP53BP1	-0.0867259988667541	0.109830750928902
AIMP1	0.0482042974997121	0.217715056615965
ILF2	0.0053461685080442	0.923682509212969
ILF3	0.287875929300256	0.0007931894763986
LMAN2	-0.0483362391986404	0.404709039325576
PTPRJ	0.116652345588809	0.27981419605222
TRAP1	-0.258698342789923	0.0007069059315276
TRAF2	-0.273344311134094	0.0128819991640777
TAF10	0.635598346128088	0.0003602204081702
PPP1R8	0.415927186969004	0.0001169951054254
PTP4A2	0.228227923583798	0.0370442408031745
ABR	0.0118035413552295	0.847638971707776
CSTF3	0.189094910990843	0.0516024287546587
TIAM1	0.23709104497247	0.0146814953046385
ECH1	-0.0721883545602395	0.117319809343719
STK4	0.368628548578755	0.0001641575481886
FLII	0.0239608676364682	0.620267965169838
COASY	0.0766541675307089	0.359829855620437
MRPL28	0.064774616448485	0.50290481796168
ACACA	-0.47160710871119	4.14847244727021e-05
LCP2	0.0765657540676514	0.110732810801672
GPS1	-0.0700615696182574	0.114278567033909
USP4	0.241787900153813	0.0014788139731746
IK	0.379549817806645	0.0007192386845398
MTAP	-0.120637378004165	0.040482932448669
PRKAA1	-0.189543047584266	0.135212070852994
EIF2B5	0.163923245643417	0.0102438406009679
TARDBP	-0.0545961371840811	0.256098775968112
AIMP2	0.0731768710044598	0.274534890593362
PRDX4	-0.532722909971341	0.0001810560879778
PAK2	0.377342788468351	0.0001235934597114
CBX3	0.422140526414516	0.0025607437628332
STX5	0.257050104758589	0.0289176790650896
PSMD2	-0.0118502011812254	0.788876208665987
DNAJC3	-0.151671324940164	0.0194744167682515
NME3	0.374139670199479	0.0009471864605918
SRSF9	-0.114276366927299	0.104184635938926
SRSF5	-0.0662364665422146	0.192510799943987
TRIM28	0.870115657655614	7.56535224523082e-05
G3BP1	-0.231114988231123	0.0397717125570628
KCNAB2	0.185818429759227	0.0087413567984844
ATM	-0.0337690381753468	0.386515248081123
DMP1	0.873135874863909	0.0024970030867102
MTA1	-0.34329660101529	0.0046582707917363
SP140	0.259558913457191	0.0870688966721302
PPIL2	0.469028487253007	0.0001641575481886
PPP2R5C	-0.0250154688556208	0.512542835300521
CTBP1	0.372334721373559	0.0002116211386461
UBE2V1	0.268619617723552	0.0007859408587938
MRPL49	0.279217140530845	0.0222109897007408
DYNC1I2	0.0180891088745483	0.746151866538081
ILK	0.370682683656945	0.0002046328013751
IKZF1	0.312896367757578	0.0004713419518006
NNT	0.527055781276854	0.0001428403483504
PPIG	-0.0005353171854274	0.991927150322428
TCOF1	0.691970401061766	4.07532364569424e-05
SF3B2	0.359098100154782	0.0002665049920629
PDAP1	0.717130440210305	0.0141507564002236
MYO9B	-0.0114690112357501	0.927134864445921
ROCK1	0.374378586677025	0.0001568343154765
SMAD4	0.299214753231592	0.0868210892059812
PICALM	0.391767848093306	0.0001367341009357
SQSTM1	0.288435760611542	0.001431771229558
ASAH1	-0.687482340995327	6.49337920694772e-05
PRP4K	0.170210138960144	0.0177187177762459
PIN1	0.28867310008194	0.006378499171337
RIPK1	0.179338720013533	0.047023473050865
HDAC1	0.260891800687745	0.0014248399393204
CAMK2G	-0.0092195106316026	0.908624992395847
CAMK2D	0.353008758862842	0.0005702196397281
DCTN2	0.256191922570416	0.0006263864278758
NAE1	-0.0370037680118571	0.501907969526824
SNW1	0.112538712636717	0.0161363129376646
DGKZ	0.501097109320323	0.0046425740559548
IQGAP2	-0.00102157602538	0.982513074070479
STIM1	0.304376838200813	0.0004713419518006
SNX1	0.0160232542896814	0.724881206461685
PWP1	-0.0810218926751638	0.427685201909076
MTMR1	-0.251469776957801	0.186646485802145
CUL1	0.0507793673272623	0.36850185369769
CUL2	-0.176352244187573	0.0275210805613766
CUL3	-0.725548462202678	3.96139963254935e-05
CUL4A	-0.120020934506361	0.0545404148011379
DYRK1A	0.210583304154916	0.0113550867980596
GFUS	-0.198672908289526	0.0063464522572298
AAMP	0.359860027370448	0.0031223590668378
MOGS	-0.0333503432947815	0.474895881833734
ALCAM	-0.392645929384358	0.0016825128765772
RUNX3	-0.155776509436485	0.0341253465335084
THOC5	0.007312752939864	0.913995771945903
SPTAN1	0.0726450188676608	0.355901805924594
DDX39B	-0.109330196754666	0.0289078570392154
BLMH	0.2019576969439	0.0064100725974505
EXOSC2	0.558194234758915	0.0004447647791576
BYSL	-0.608590557898529	0.0001535545073096
IDI1	-0.0311163148367193	0.449103212493071
PDE7A	0.772825757306935	0.0011241629838148
RUNX2	0.981601312530527	0.0029598473955854
CBFB	0.113103844732198	0.0506115647030705
IL16	0.31015314739437	0.0002643685389979
CKAP5	0.0661633081422188	0.108450802006035
CIRBP	0.2857331677926	0.0050065169014865
CAMK1	0.110614458556553	0.0871930571218878
COTL1	-0.241526574163718	0.0252219867253108
COX17	0.469282483680903	0.0012586402154564
HNRNPD	0.159589923028239	0.0496851933958292
VEZF1	-0.193013543887743	0.12446966652872
BOP1	0.203793877691437	0.0133008092885416
UBE4A	-0.529616297928763	0.0011679155205971
SEPTIN6	0.469689169908026	0.0079535881908058
MORC3	-0.278095670142879	0.001963937551172
SAFB2	0.447430476034942	0.0003204083857573
UBAP2L	0.123712996803139	0.101891734936792
GIT2	0.306870651211121	0.0011471512849868
MLEC	-0.293635529512812	0.0027074497752641
TTLL12	-0.970839380604755	6.27775328383577e-06
MRPL58	0.258408388701186	0.0197919518887769
ZMYM3	-0.1335377740228	0.208164903005382
DYNC1H1	-0.37789533093294	0.0001345181146007
EIF2B1	-0.0765954086841276	0.120385472049659
EIF4A2	0.117009640637825	0.146916377837754
CTTN	0.814409729080721	0.0670795456268092
FLOT2	0.662882291548435	0.0001345181146007
RCN2	0.346287252158435	0.243036534631183
TRIM25	-0.0548371994126029	0.249220026527122
PTK2B	0.297151676254741	0.00605324913194
FKBP8	-0.150230688144926	0.0050047073838458
FAM50A	0.461971643133515	0.0011947925707223
FRG1	0.412775768498904	0.0002692698149705
GAMT	-0.601459627332485	7.67754088955677e-05
GALE	-1.03592399808661	2.40852197882527e-05
CAPRIN1	0.142788889058611	0.215862240550489
RBM39	0.140709210335778	0.0083904401744534
PRPSAP1	0.309266577809886	0.0020788780090343
DHX8	-0.478255509834579	0.0239943188048318
ITPR2	-0.0125869874204625	0.834906309359114
ITPR3	0.125710404054164	0.0665615048559721
ITPR1	-0.551674089126999	0.0163554519580069
IRF3	0.225601412864883	0.0054834444468428
PUM1	-0.0191317334880665	0.832968866834191
SMC1A	0.051624627505749	0.190273536287252
PDCD11	-0.37123419741798	0.0001858440601205
LPIN1	-1.48510638814977	4.77252597557932e-05
USP10	-0.0806777078943455	0.185003720310623
MESD	0.385808621323584	0.0090310486094237
GANAB	-0.124057566558548	0.0299934142180112
RFTN1	-0.168532023972993	0.0051706005252216
PPP2R5D	-0.160485397078901	0.0238486401261657
LBR	0.379868779639565	0.0038039949372312
MVP	0.234452583587998	0.0008643996065894
GOLGB1	-0.18685877686899	0.0790272921558177
CASP8	0.076741155187289	0.177144420570543
KIF22	-0.135984820797031	0.171557792065278
CHD4	0.188283123980131	0.0019541534005536
LASP1	0.457602100112943	0.0039476847308053
PTGR1	0.772183233430191	0.0022717054194553
DRAP1	-0.119756530153753	0.419639299243633
ZNF638	0.078083156394273	0.291280205820379
KPNB1	-0.370875198077162	0.0001404237702368
NOLC1	-0.279826279053694	0.0069153279958477
NUMA1	0.215655841634629	0.0028048902948474
GAPVD1	0.155416214354414	0.0047082858425652
NAA25	-0.175480459152698	0.0530043075381785
NCAPH	-0.0242917898006567	0.548608115599984
SPCS2	-0.0209394560605176	0.612848763268168
EMC2	-0.848612512248529	8.17409981627414e-05
WTAP	0.288181191731516	0.0049906063080615
PSMD6	-0.0652504418982005	0.118283113153515
SEPTIN2	-0.0763986553352929	0.392784565016474
SART3	0.329045961339069	0.0007931894763986
NCAPD2	-0.170257968580415	0.0094597274233374
TNIP1	0.409044810435006	0.004267344999198
ACAP1	0.421553725557253	7.80543918542103e-05
EFTUD2	0.0985121470650654	0.0462628994459674
LARS2	-0.0931414880819439	0.559232305457777
SNX17	0.383223813394645	0.0018191051541489
RAB3GAP1	-0.298508471216158	0.0004346180984895
KARS1	-0.0489009696377636	0.3254148325277
ARHGEF6	0.140565223699195	0.0093833266278146
POLD3	-0.192520007286889	0.0402107245642786
EIF4H	-0.0211085875818604	0.731532911662929
ACAP2	-0.13680368935966	0.0255782142035223
BRD3	0.352301426460036	0.0004662687550278
WDR43	-0.43141405474482	0.0011947925707223
ACOX1	-1.12859423037829	7.21620013773717e-05
NCF4	-0.115314159710133	0.309510884039819
PAFAH1B3	0.0792881595954213	0.361199167904842
EBP	-0.239737908658778	0.0113434026380083
PLEC	-1.26235992562364	9.52983366775333e-07
PCM1	-0.584753457054498	0.0038345294411568
NOMO1	-0.232078336735748	0.0046582707917363
PON2	-0.844587548962938	0.0003578047476767
PPA1	-0.100768574061991	0.0336837966466494
PTGES3	0.0168832848481841	0.681736016526658
STK38	0.419430560322166	0.0005797523780113
NONO	-0.268882222329022	0.0058161808619443
PTPA	-0.212697651662925	0.0023513107292334
RABEP1	0.0586130353667578	0.488783882365894
RASA2	-0.217696768986846	0.0315036701464245
RAB35	0.410182254619496	0.001963937551172
RNPS1	0.264667403934144	0.0049301474677936
IRF4	0.101179993000905	0.0822383095665843
RALBP1	-0.178534571080469	0.0779930516212525
PCBP1	0.554510475584014	0.0002196496851929
PCBP2	0.339668041782023	0.000300536363333
ELOC	0.162581853379745	0.0302719681078771
ELOB	0.214087539480445	0.0071230159077091
RHEB	0.080728602141555	0.251020656771489
DHCR24	0.389534070076163	0.0003169248852365
SF3B3	0.277156512274107	0.0003793107273508
CNN3	-1.20742141543159	1.02717308923e-05
RPS6KA1	0.185191898698747	0.0085445193585396
SAFB	0.588345243065156	0.0002458452046613
SF3A2	0.213000754694885	0.0025238011655805
PPP1R7	0.0776770150424291	0.0665615048559721
SEC23A	0.0934167456218979	0.0467559911259487
SEC23B	-0.199144580532387	0.0023000508658654
CYTH1	0.254064419853414	0.0444516373057486
SF3A1	0.256243479724727	0.0096930120868377
SKIC2	-0.0081413306106519	0.891800853440583
SS18	0.373553793384801	0.0004964363141192
TERF2	0.309331775049627	0.0207040689341832
MAPRE2	0.0171394524341402	0.683764039500382
TSN	-0.0683235965020472	0.13966651800005
SF1	0.203891471614405	0.0024970030867102
TRIP13	0.13436900658283	0.125881037760625
TRIP4	0.015019098026487	0.866482910668518
TRIP6	-0.314478667781827	0.0005482046976826
ELAVL1	0.241477610687266	0.0010418314329687
NSDHL	-0.524870587074552	0.0001350946017364
SLC1A5	-0.275887333914941	0.0467168838779827
CD226	0.4086474587764	0.0047508376596812
SMAD2	0.274726695703986	0.0035305322729702
TBCE	0.0781499167789814	0.13966651800005
UBE2V2	0.279904085478993	0.0023681812984062
STXBP2	-0.0813616188977839	0.158637045041152
VAMP3	-0.857478528757596	0.0004410416631631
USF2	0.887806590575208	2.83253917306102e-05
RAB11B	-1.72186203233362	4.65453558528177e-06
ZYX	0.678537572061042	8.17409981627414e-05
ETFDH	0.132365136049515	0.0744831905720324
SEPTIN7	-0.126414297888765	0.0554488400252162
ADRM1	0.164048805262151	0.0444586137976405
PSMD5	-0.160789390288446	0.0136650715631117
PKN1	0.395600595324254	0.0017081181263649
DDB1	0.339887185943621	0.000385841360259
MAPK14	-0.505072610363641	0.0008039668821488
MRPL23	-0.323129249080083	0.00365361394699
CDC37	-0.117698430604662	0.0258781591296302
DPYSL2	0.534598239826813	0.0001740328552029
CAMK4	0.0520575366252807	0.329361644860215
RBBP7	0.340514922934524	0.0003078055629728
BAK1	0.866855008210807	0.0001169951054254
SRSF7	0.0811406722041106	0.0790234931565079
CPSF6	0.203386148107406	0.0046834805098145
SMN1	-0.288921726473589	0.0036276292688784
MAPKAPK3	0.586863995341474	0.0001475608954133
NRF1	0.370351442193265	0.008835252490052
FSCN1	-1.03779009465543	2.48862650682269e-05
IFI16	0.279562008755597	0.0004589076621682
CYP1B1	-0.308077851186781	0.0006263864278758
DECR1	0.543163921573989	4.71526888941753e-05
NDUFA5	-0.180439027449051	0.0199729910278846
CLPP	0.0686228960896891	0.365424914639607
TST	-0.839524087802566	2.0670947187833e-05
GUK1	-0.202821361839398	0.0058365189427682
HAGH	0.0902023276325252	0.0829158704139233
H2AC20	0.15204079385115	0.0969899246127964
NDUFA9	0.119826580468569	0.0348924582953967
PCK2	-0.167918219639002	0.0061296958074966
UPP1	-3.54317377876021	8.02935656905638e-07
HADH	0.255072279663082	0.0005652677542002
CYP51A1	-0.183068200566165	0.0376436192795535
UGP2	-0.0565154123008647	0.219480462198109
TXNRD1	0.407054645163505	8.38688017928021e-05
IMMT	0.177417914389679	0.0024913839946701
HNRNPUL2	-0.195097289683606	0.010705154952867
INF2	0.008199512799992	0.948207121565884
PDS5A	0.0688076693386783	0.0876327279226609
WASHC4	0.308718281129323	0.0036794939068984
TSR1	-0.213204008409289	0.00175324517311
IAH1	0.0256792348025989	0.607205914048548
QRICH1	0.402289354746658	0.0036539592733961
LRRFIP1	-0.129248114693041	0.145450921816589
EML3	0.204482096293839	0.0042090410205819
MAP7D1	0.101829524948208	0.0456661243880965
UAP1L1	0.581670661633924	0.0026940735788496
TKFC	-0.0227806513237709	0.692049076711695
LSM12	0.265611296453798	0.0215849777353931
RABL6	0.107052073791115	0.050668808212724
TIMM50	0.0742900811286766	0.192562391163756
PARP14	0.185337354927553	0.189793670394273
GLYR1	-0.0147055370623477	0.719449438959918
VPS26B	-0.402338862262086	0.0175467499004652
LARP7	0.209325197650873	0.0143960346404395
NADK2	0.088634518596427	0.425708916101048
ACSF3	0.362081645605251	0.000383487942921
TBC1D10B	0.633559207083232	0.0006184138221747
GRIPAP1	-0.0164264686747	0.743371212519843
MIX23	-0.0878323405092694	0.640468701271643
FAM98B	0.225805281085808	0.0043665720865074
PDCD4	0.618269561405146	1.60723105686711e-05
CEP55	-0.34387606477484	0.0052513961482584
NCBP3	0.38026885014588	0.0011537194498204
HIKESHI	0.247856132598214	0.0058701281719714
PARP10	0.213321458943978	0.0765927574093571
HSD17B12	-0.351475346957521	0.000433463018258
USP39	0.263968782044312	0.0024970030867102
AGK	0.174977596248578	0.0127245308299421
PYCR3	0.133267988214509	0.522300380964778
EIPR1	0.237160573426147	0.0112872089083448
ARHGAP15	0.209044426460885	0.0049301474677936
HS1BP3	0.130837650254081	0.145450921816589
ACTBL2	0.828093718598968	0.010090989440289
CCDC93	0.169155168294544	0.130565507227107
OCIAD2	0.387404919096479	0.0002703832313313
ZNF326	0.163469375694717	0.0276963089082217
HERC4	0.0233272161255424	0.716324082885575
PPP6R3	-0.0193737078523384	0.745933051373736
RABL3	0.0348628631932328	0.8070929422793
COQ5	0.121113735501707	0.0597597460128991
MIA3	-0.0017893326729137	0.965909828132523
PITRM1	-0.0042362961730582	0.923682509212969
PSMG4	0.201207872736893	0.0683629978926832
WDR44	-0.289063558359349	0.0044779234357768
DOCK11	0.156620743510834	0.0082867840180196
RRP12	0.00040904528419	0.995883806548664
TOR1AIP1	0.400999507367597	7.46422793455243e-05
SAMD9	-0.82817769539465	2.48862650682269e-05
DNTTIP2	0.296483371953613	0.0049264664348217
RABGAP1L	0.163854959429502	0.0302842591772265
TTC38	-0.618642594827056	0.0006354749224119
NUP188	-0.40355492494882	0.0026470647795263
HP1BP3	0.398267320026108	0.000136715923122
CEP170	-0.121654213814288	0.442590161502601
THEM4	0.146618569147124	0.104115567960807
UBR4	-0.138810152386721	0.0119888043697008
MRPL2	0.0537793169343352	0.345854887476335
UBAP2	0.196175525015001	0.0096249069053503
QNG1	-0.0118734252719275	0.880357655840406
RBM26	0.0677338874540645	0.227168223294927
ATAD3B	-0.280527220051244	0.0019418016771981
INTS11	0.511363795279976	0.0007067721627977
DCAF8	0.362422072790254	0.0015776189012201
RNASEH2B	0.0380895703578723	0.834649007298846
DDI2	0.192762872896507	0.0090684851911293
H3-7	0.614703032199174	0.0001420629239577
THEMIS2	0.804850232908167	4.43161647898823e-05
NT5DC1	-0.173675450844957	0.0051822576628551
LYRM7	-0.008449335945782	0.894812075034959
PRPF38B	0.225901558228072	0.0360418199666276
RNF20	0.198831317959815	0.0237101286271555
BROX	-0.393722000212549	0.0004418569476279
RSBN1	0.742116327682995	0.0035244554176584
ECPAS	0.214599397319198	0.0060917590580419
DENND4C	-0.287050608368252	0.0805626927063568
FHIP2A	0.764839697335555	3.2411899979699e-05
PCNX4	-1.0916948352883	0.0054775674763446
WASHC2A	0.409739015883812	0.0006607226612782
LPCAT4	-0.69508120284044	0.0007951282019439
FAM91A1	0.251867782638898	0.124733811471153
TBC1D9B	-0.537529812065308	7.21620013773717e-05
MAP1S	0.314945155244967	0.0003223042144531
PPP2R2D	0.308860786937787	0.0770365454528535
ARL6IP4	0.123263996624861	0.116007759691102
INTS3	-0.0493332073447377	0.731532911662929
ARHGAP17	-0.448354414586273	0.0005937116851679
CWF19L1	0.107830607545296	0.0232364191698814
ZNF787	0.580632807065591	0.0179583177151552
ATL3	-0.359773736158733	0.0023631037576628
RPL7L1	-0.153953743995075	0.0305520916468737
CARMIL2	0.248156950278744	0.0062297646287156
CIAPIN1	0.340718535984706	0.0007928139604222
THOC7	-0.0253701694274895	0.546586171543539
NADSYN1	-0.990442809900564	0.0001011182221333
ELP2	0.160354852671373	0.0997976469280781
LAMTOR1	0.569159406091167	5.00968802267498e-05
DHRS7B	-0.700902038032647	0.0008263110357866
TWF2	0.0309062487623883	0.572877558035627
PPP4R3A	-0.325243821580075	0.01100336486917
RCSD1	0.0897543192982297	0.330597421479278
PYHIN1	1.23055210755106	0.0001641575481886
PDE12	0.0824575356269683	0.294093153589619
SLC25A24	-0.0463824149241141	0.45094302962966
TMEM214	-0.483432531331305	0.0076613701804884
HIBCH	-0.261782492646635	0.0107047396173923
ARMC6	0.0387168565748794	0.630579145721637
MZT2B	0.30293171649158	0.0072923353773762
ZCCHC8	0.0430801625301687	0.510912748989341
CDC73	0.0071527132707807	0.953343035651913
CC2D1A	-0.0702404829530856	0.468531782483659
C8orf82	0.267726619447263	0.0716883416203093
EDC4	0.0802814531312137	0.0689929084712336
PRPF8	0.0237976857330651	0.584030366894658
SCYL2	-0.158318180202624	0.447678867049884
TTC27	-0.972314587947496	0.0005836497386029
ALKBH5	0.31786593785904	0.003161814982935
PDXDC1	0.3949755672542	0.0002703832313313
EMB	0.573693451579672	4.21240327349849e-05
CTR9	0.380255295127064	0.0005892782694911
AAGAB	0.468268429516636	0.0255216180447542
SKIC3	0.078414064483475	0.0756421155269594
DARS2	0.306166774455013	0.0005231311928587
TRIM65	0.119938644251727	0.302551815799963
ZC3H14	0.336033714258299	0.0002055387017703
LARP1	-0.0125204440042221	0.819219144033837
ATAD2	-0.537660673644078	0.0029274842316657
BLOC1S3	0.733074657287796	0.0001367341009357
RICTOR	0.387918952248764	0.304111426278524
WDR74	-0.0473739684460508	0.365494628906867
MTHFD1L	-0.258511150873851	0.00083257365444
FIP1L1	0.203608507030335	0.015895306747756
CRTC3	0.365362174343419	0.0011814787525635
CYP20A1	0.0869035149212394	0.12473442251775
LRSAM1	-0.574641649843416	0.0006607226612782
CRELD2	0.606350249041414	0.0003911354670032
WDR82	0.508319296499888	3.73369300926942e-05
PACS1	0.413056333682082	0.0020216585920166
RAB11FIP1	0.344034281473853	0.0027087401684084
NAPRT	-0.396575026071229	0.0024208318115498
GIGYF2	0.379707497061393	0.0001375853978411
KYAT3	0.162645309436567	0.0060086106614908
PPP1R21	0.225425834313468	0.0078345118556194
SYNE3	0.19051771426075	0.24222531797226
NBEAL2	-0.538146377340111	4.81907294537974e-05
SRCAP	0.400463820636253	0.0029780668922207
ARHGEF18	-0.0791970584682886	0.405640315843984
VPS13C	0.548292893283095	0.0001076754729092
UNC13D	0.137431476154699	0.0069230992996985
H3C14	-3.91823025889659	1.14184919634183e-05
TUBA1A	-0.147387313783522	0.12473442251775
RPS27L	-0.0785258147079553	0.363040074430159
SND1	-0.113688914480498	0.0351233471217085
TRMT10C	-0.0662203879626979	0.198138802016625
BZW1	-0.0824641871490854	0.0503936479521708
EIF3M	-0.450860839006371	0.0001350946017364
RRAGA	-0.436638839706989	0.290292285574279
CYFIP1	-0.666952920829999	0.011869543262934
COPS6	-0.0934871881134463	0.166709238662992
MOB1B	0.103768241710142	0.0904761115225916
KDM3B	0.43148953858433	0.0008289025569547
RASGRP2	0.629347028853685	0.0011106712714188
ERMP1	-0.628395395314335	2.22123769721118e-05
TRMT1L	-0.226655004138356	0.0047508376596812
ZC3HAV1	0.230654225366393	0.0029404686588639
MRPL21	0.20911339676935	0.0023584594185513
EFL1	0.585768691994861	0.0001714548637323
TRAPPC11	-0.416407824349433	0.0006449291039916
POGZ	-0.118653147537069	0.109061890229795
CLASP1	0.0159225811757118	0.820760486741325
DHX29	0.0969337718996677	0.403801597999925
COMMD6	-0.116787932809244	0.394933794599262
KIF21A	-0.929880044680171	0.0001493796227482
HDGFL2	0.378900099439074	0.0054439711638974
DCXR	-0.43163658271979	0.0001214326908982
EMSY	0.660478456460559	0.0002953044312673
WAPL	0.238497780634447	0.0073175957635401
RBBP6	0.699514832562169	0.0055316022269395
ARHGAP30	0.672234150341943	0.0003523770688067
HUWE1	0.0205369629555072	0.626062461338905
TMED4	0.567329922541655	0.0003406438586356
MRPL10	-0.958904678714621	0.0008341448366049
RALYL	0.669019120440602	1.73459260536143e-05
GALNT7	-1.18543374415837	0.0026333958459985
TRAPPC6B	0.241909438811195	0.0061296958074966
DPP9	0.103741418356758	0.369383277068991
NOP9	0.892112754175185	3.57617461525559e-05
PABPN1	0.745333333880584	4.48504248535909e-05
METTL3	0.21898904108194	0.0455131836601979
PBRM1	0.136436071188806	0.0169036721914881
MTDH	0.350435869730397	0.0050585414460216
KTN1	-0.158968597534496	0.0218074599934114
USP48	0.0795519639073738	0.340692770643422
FERMT3	0.293908714095849	0.0006922465790789
AACS	0.238156545619637	0.0122143346583167
ZC3H18	0.120333784978904	0.0532686487520919
TAX1BP1	-0.659783556321191	5.85736274025435e-05
CAND1	0.0010335774489682	0.981218124186769
HOOK3	0.135235468034001	0.0127561347055288
PPFIBP1	-0.454484511533453	0.477578134761034
ZC3HC1	0.317794086412167	0.0253793651736735
CHD1L	0.219907531989982	0.0073175957635401
NR2C2AP	0.456770969473112	0.0004709834166676
CCDC25	-0.0515210453785535	0.428843552466795
SKAP1	0.0041868940989182	0.944855661723249
STING1	0.216082810040163	0.0009850113048977
RPS19BP1	-0.231688027249275	0.0083246005311209
CARM1	-0.332852094520899	0.0001759252562374
NCAPG2	-1.34770324285483	0.0004487635865926
ANKLE2	-0.253265401399387	0.0182131314258806
DDX42	0.171306094564393	0.0071810654124946
STX12	-0.763445653670749	5.69607738916753e-05
GATAD2A	0.0804677691709443	0.0643754541050003
RAB43	0.211115785926882	0.0050483266536809
C2CD5	0.0941439508980757	0.287733928196534
JAML	-0.350875467599039	0.0080013746834195
RASAL3	0.299880379922794	0.0002484409483991
MED12L	-0.096890077839884	0.380831897460462
H2AC21	-0.369703328367923	0.0486784408152838
RIOX2	0.905763009473061	0.0003793107273508
CRLF3	0.227941299937292	0.0034830593783601
TBC1D10C	0.753312716264656	7.73013306396082e-05
PLD3	0.917720273125408	3.01833454638801e-05
ERI1	0.304517079900272	0.0040716476563584
DENND1C	0.424962431044102	0.0001317771048686
MMAA	0.503211009748247	0.0211549971790943
WDR75	0.0420491468836897	0.517021969647187
ITPRIP	-0.0637477852872124	0.654055255258066
WDFY1	-0.0446200176132443	0.433779956243033
PHF6	0.192013177683254	0.003766933599782
ZBTB8OS	0.867292102654446	9.64597189130695e-05
CHERP	-0.169315235569968	0.0148328624028969
ANKHD1	-0.0718044844379779	0.373055473339611
CCAR1	0.285247392599416	0.000792717433819
RHOT2	0.0020997411692231	0.96792861354921
BACC1	0.709569867365545	3.01833454638801e-05
NRM	-0.303999123871389	0.0142434863282344
PARP9	-0.295252909682624	0.0114883482719381
PNPLA6	-0.0762007423043496	0.407364262953127
FTSJ3	0.153302220998967	0.0305921118140304
SRRM1	0.404029099036208	0.0001091132643129
GSPT2	0.345070885989402	0.103309813820144
SYTL1	-0.156492435931415	0.0404613019802108
TRIM22	-0.196736768141321	0.170565439357167
ULK2	-0.0521488283718057	0.445996606256054
ANKRD13A	-0.287208598776489	0.0062297646287156
ALDH16A1	0.0812172449850763	0.304790068707648
XRN1	-0.0960125292946401	0.146915677941667
PELP1	-0.0563319434596572	0.450685426143981
ABI1	0.0349612425911303	0.447890570894633
SELENOH	0.733309155655617	2.68694313503189e-05
FCSK	-0.711018277688236	0.0026363878787058
CLYBL	0.0196948851112104	0.876468655090729
CCAR2	0.244067027580041	0.0006454069683726
NDUFAF2	-0.160507489385168	0.217695799918604
NUP93	0.0826105855434989	0.0685948249425871
CMTR1	0.024066989901435	0.773421332874456
LRRC47	-0.006427831180563	0.878601683357567
THEMIS	-0.131114293108503	0.0183831315769508
INTS1	0.196708301154972	0.002018436595972
H2BC26	0.207790991586506	0.164781590003733
ABHD12	0.0122939435947256	0.960489007829278
GPD1L	-0.319313030794978	0.0016571839183581
ASCC3	-0.0020530233929161	0.993391970407892
EHBP1L1	-0.0602569240967235	0.408928979724243
STAG2	0.0170866869262944	0.689473583669979
HDDC3	-0.421899692539682	0.0003611432314409
CBR4	0.526883500885809	0.0009340576776927
TTC9C	0.0778468077418637	0.111269794936591
EIF4E3	-0.0905158956771519	0.290394324714423
CPSF7	0.468828382922744	0.0002017102551023
ARFGAP2	-0.180820038383445	0.011060504953209
OTUD6B	0.0606847459499065	0.475889620357624
ARFGAP1	0.213282457500343	0.007695273020965
EMC1	-0.0997838213771232	0.0710463973704069
PAF1	0.0420276550431815	0.428843552466795
UBR7	0.413589736362358	0.0003808452327678
ANKRD44	0.237156084105017	0.000870639820937
MRPL43	0.320878454898246	0.0104502191679149
ASCC1	0.0824665506416107	0.656320710871004
KRI1	-0.0417633881700095	0.350142975637168
MLKL	0.601807523305927	0.0003980994672496
AFG2A	0.279752102715157	0.0041228153102073
COLGALT1	-0.416108499692898	0.0050562400016069
SUMF2	0.382817119440702	0.0002836113418138
POGLUT1	0.317334522803559	0.0029024842188227
RDH13	0.022547655323379	0.904166248168282
SPC24	0.0515403673033834	0.342168445456178
LEMD2	0.30165533897201	0.0009371256503408
FAM98A	0.030422068899032	0.772357457630686
SPRYD3	0.245418096709878	0.114207118069256
PDPR	0.348621662358765	0.0005570349382471
NAXE	-0.156341434144021	0.0253793651736735
LSM14A	0.309873766742115	0.0005570349382471
PSD4	0.10686013839951	0.0361244804429894
ABCF1	0.103097541632856	0.0342727963782978
MCU	0.0040509806160198	0.980455567349201
PIK3C3	-0.122592246547745	0.496976728809078
SLC30A7	0.098443870233087	0.157303568233171
DOCK8	0.43914039557481	5.23094307583796e-05
BOD1L1	0.723158635380885	9.1340232357588e-06
ARID1B	0.663241979591312	0.0002628149420237
FLAD1	-0.296092204024198	0.0051323087176744
NUP43	0.146807958642722	0.108337420776444
NUP37	0.213366649062145	0.0117035737043364
NUP35	0.0295121966605869	0.516706858004443
TSTD1	0.439860941774883	0.0001285742148262
CMAS	-0.360886374927638	0.0002643685389979
TSPAN14	0.547763519053571	0.0258781591296302
ATL2	-0.487880904186538	0.010455071280246
DDX55	-0.390794470320934	0.0006242552787178
NEDD1	0.556357737428616	4.77252597557932e-05
THOC2	0.261869683885447	0.0057798055207045
WDR48	0.094127821779475	0.395741187158939
SMARCC2	0.319509824265882	0.0003205096356053
NPLOC4	-0.233365084773283	0.001374624820092
PUM2	0.156453336766603	0.0744132954815417
UBA3	0.106969511510908	0.0445313425155262
PIP4K2C	-0.399538884923777	0.001175367627139
TBC1D15	0.0295276604719561	0.490117428446855
RDH11	0.0081649243360431	0.904754546945183
NT5C	0.450234801474057	0.0001428403483504
DENND10	-0.258521928864949	0.0083904401744534
PNPT1	-0.0922335557072707	0.0370442408031745
HM13	-1.129315315956	2.89104607603416e-05
PREX1	0.40910679055747	0.0007951282019439
BICD2	-1.13519392630416	0.0002746393089229
NEK9	0.153089589308337	0.0162462660579839
PLEKHO2	0.418222434698427	0.0017186551852289
DDX54	-0.1312980325217	0.0268213386158629
BLOC1S5	-0.323044659018715	0.0389675972797975
RNASEH2C	0.47030889869059	0.0003628771266071
GNPDA2	0.642975053190408	0.0077117089870154
LRRC8C	-0.106235438008714	0.642318451476772
NEK7	0.158474620688093	0.0317464094865232
MICAL1	-0.100885953013016	0.203817195454979
SSH3	-0.650288128951441	0.0010581774174288
DTD1	-0.469702797344922	0.004855943668911
UTP15	-0.439838086278726	0.002022248232867
IPO4	-0.280736732209242	0.0028089156774887
PPP4R1	0.0026546612915243	0.987227802665477
ZNF384	0.0122083135696904	0.917114218142833
COG1	-0.0292291440948738	0.751063853047457
SMAP2	0.176321437112591	0.0507076720555623
ZC3H15	-0.0337720048358161	0.508236477092735
RAB2B	-0.20898284024617	0.0115627093918801
CCDC12	0.241717926649251	0.023253223507111
PDCD6IP	-0.689288975928498	4.71526888941753e-05
THEM6	-0.22861913659165	0.0123906398062577
MITD1	0.261139586268071	0.0261413580101366
NUDCD2	0.201190861739892	0.002489976809273
SNRNP27	0.770382283906818	4.43161647898823e-05
STAG1	0.844538964476119	0.0031566534729054
SCFD1	-0.308536070897354	0.0004141541711221
HNRNPLL	0.183548419914953	0.002583293102228
PCNP	0.120187199925798	0.162912969006609
ATXN2L	0.525524682512486	3.09785570920893e-05
GIMAP1	0.611529932639497	5.25610253098368e-05
PRPF31	-0.251674971491912	0.0032324459458314
PSPC1	0.171214186006964	0.0067383270265083
SYNE2	0.785626267401652	0.0002038088738655
GATAD2B	0.355844103896926	0.0001660752555076
CTNNBL1	0.0744919960525934	0.0908942366482075
SEPTIN1	0.335440147182709	0.0001539570581167
AHCTF1	-0.116300513449268	0.158657734672714
DGCR8	-0.0399435100153127	0.630843040408119
IRGQ	0.121773384536679	0.36850185369769
DDB2	0.0858240149741611	0.19256766344421
PSMF1	0.130602409977076	0.0284513713368571
GBF1	0.387104767043693	0.001175367627139
RTF1	0.134189589101982	0.218424845427646
NCSTN	0.302346608042566	0.0439705343346693
TM9SF4	-0.928562451374798	8.41259762573929e-06
MRPS27	0.12371886472781	0.316496928214856
ELMO1	0.173034610020732	0.0044314123852557
AP3S1	-0.579634126306548	0.0001011182221333
UBXN4	0.0879762258516266	0.168618565742302
NDRG1	-1.00338818371839	4.45163027622344e-06
HSPH1	-0.179987574657737	0.0285120680464171
SEPTIN8	-0.524918345957714	0.0005702196397281
CNOT9	0.0618905698023475	0.375877675184634
DOCK2	0.36382981571758	0.0001759252562374
TBC1D5	-0.116874802404428	0.415677179210564
MYO18A	0.401436196652639	8.47743652385467e-05
LARP4B	-0.127042517712351	0.0168237315764212
ARHGAP45	0.608611250546264	1.58121030415371e-05
DHX38	0.0523095558381517	0.225642291612608
NUP205	0.0539485837418034	0.40969895200499
SORL1	0.78317540850886	5.23094307583796e-05
RABGGTA	-0.370853302189136	0.0004041617638692
PRCC	0.22299847936735	0.0011950504458777
TFG	0.408136395482803	0.0083069025916786
ARPC1A	-1.35215011862805	1.07891948773988e-06
HDAC2	0.0412413036288299	0.643698432950891
STAM	-0.0665779686268575	0.402177125170324
DPF2	0.325554836165637	0.0003938332853702
SYMPK	0.170085485426828	0.0128444401967261
TAF15	0.238817624863493	0.0083794410549585
GGH	0.562877807176225	0.008775988853838
INPP5D	1.03436150500282	2.62837535735035e-06
DDX17	0.235531857024686	0.000656685877503
TANK	0.566414560705013	0.0011606898798444
SEMA4D	-0.0152607319303435	0.693732433535939
RAD50	0.150310227958833	0.0058551875746101
CELF1	-0.20198029152631	0.0069634474671682
UFD1	-0.14326879447265	0.462322977723995
GLG1	0.0631281952870175	0.285047720278221
COPS5	0.0731887112490366	0.259092920995128
MAP4K1	0.304730395183274	0.0003609178665694
SMARCC1	0.305063902759553	0.0491112894963213
SMARCD2	0.539326027686512	9.17859669747659e-05
RAB8B	-0.138321278809997	0.0187174748873558
KHSRP	0.326231137035769	0.0004643215328215
GCDH	0.390380702453964	0.0001494988473877
TNPO1	-0.096564492769744	0.0377919149248019
ARHGEF2	0.78942627769931	9.1340232357588e-06
EMG1	-0.239060502017686	0.0061254856652428
GLMN	0.0629245667711178	0.561378822115454
USP9X	-0.226223628003307	0.001607613666656
USP7	-0.0852147890407551	0.0659829341149854
CUL5	-0.0324613063536603	0.806846589907193
LPP	-0.0872205735975999	0.328647151056763
ATP2A3	0.443093117670099	8.01148111628243e-05
SMARCE1	0.267091448169516	0.000899011505124
MYDGF	-0.302478236734025	0.0027280229478737
PIGT	0.404813671692185	0.0183480448808434
PSMG2	0.12858431711105	0.0852318869683902
NCLN	-0.458866633659891	0.0001235934597114
UTP4	-0.267353142186435	0.0092196267070941
TBRG4	-0.40005929648205	0.000757547629338
FAM162A	-0.890937074933106	9.1340232357588e-06
CCDC47	0.0831768934934232	0.10719230968478
MRPL24	0.331013240969639	0.0012552859448769
ISOC2	-0.603330048522736	6.3385956970195e-05
FUBP1	0.786508111282675	9.85968122075804e-06
LRRC59	-0.0773758187304772	0.0712386405384625
PBXIP1	0.817826613902909	1.0998444531269e-05
MCUR1	-1.02425774764744	0.0008972248775436
RPE	0.290474904323382	0.0032921661637775
VPS33A	-0.436474353142508	0.0252898499143256
ISG20	0.833930834022755	5.23976727556128e-05
EXOSC8	0.336678345415258	0.0139854053527772
SH3KBP1	0.215334419866871	0.0016198027319335
OTULIN	0.0407191405337599	0.705545293930043
PPWD1	0.106356916709952	0.230123990691668
PTER	0.15135999587759	0.0915861330117043
TAMM41	0.245003062296586	0.0060877898519933
MOB3A	0.223949481006439	0.0012642067430138
DOCK10	0.0751045741869518	0.150877292588132
FAM136A	0.358787924586521	0.000555451691007
EFHD2	0.351328917712959	0.0001350946017364
GALM	0.826254962008136	2.48710672367103e-05
PYCR2	-0.486191867346861	5.23527633818123e-05
DCPS	-0.0476418378471593	0.345731305112533
PPP1R14B	-0.903771286350665	0.0014448635829924
ACSF2	-0.0897585021183538	0.159455589823162
ISOC1	-0.264898119017126	0.0076939018988703
FLYWCH2	-0.461963285518948	0.254210341448154
HAUS1	-0.169103100482868	0.0202577613211355
CCDC124	0.297091709163233	0.0011679155205971
OPTN	0.453199703322655	8.01010763280326e-05
AP2M1	-0.0850923086135964	0.068065399542111
TUBGCP3	0.351368305430546	0.0082867840180196
REPS1	0.615175455102456	0.0014042371578262
DNAJC19	-0.0732002717455149	0.157148439087099
RMDN1	0.260036715364592	0.180996528270287
SNRNP40	0.279014178597141	0.0003146139445084
MRRF	0.0641873596065246	0.168926091833128
SEH1L	0.0422432521443206	0.540807088194122
GNPNAT1	-0.103869318038001	0.147035526497814
MRPL53	0.0231657427008773	0.743377352367121
RNF31	-0.0306053319432067	0.754145911167377
CCDC51	-0.122786404518008	0.126601094182168
RBM33	-0.610206737508632	3.2411899979699e-05
DNAJA3	-0.163168045558489	0.0321293453626114
TMA16	0.06973108683232	0.22127524490145
PTCD3	0.173626798199869	0.0064032088762974
MMAB	0.344112201176216	0.0001350946017364
EDC3	0.0946323860156557	0.190273536287252
SIPA1	0.438638308952598	0.0001169676235866
SCRN2	-0.282737228879453	0.0091005726129193
THOC1	0.297453429481079	0.0005702196397281
OTUB1	-0.250275871908972	0.0007093155329466
TRMT61A	0.0213165124294186	0.775649282848564
HMCES	0.246779832221188	0.0013403949806629
PGM2	-0.586518775669656	1.9905309486481e-05
MRPL48	0.120615909532118	0.161208855026736
AURKB	-1.31342686831804	0.0002780684768155
DCUN1D1	-0.141508636863442	0.506414933889725
FAHD2A	0.53602827727665	4.88269601519909e-05
APIP	0.226895608568524	0.0040594587835806
SNF8	0.100962976676083	0.296862304840311
ERO1A	-1.3802749875673	9.52983366775333e-07
PGAM5	-0.104177848613251	0.0810632432384728
DDRGK1	-0.0967806920688012	0.0638301060398034
DHTKD1	-0.0001597089525908	0.999011896932678
SCLY	0.421397813741557	0.000127956248873
FUBP3	0.165074159347689	0.0090684851911293
RBM17	0.23068036149502	0.0014788139731746
NARS2	-0.498575407597729	0.0020788780090343
SUCLG2	0.291572165866373	0.0027052146724757
LRCH3	0.698969270761665	0.000899011505124
GMPPA	0.0581902120162496	0.351867904595204
ABHD14B	0.144928395571778	0.0168197744057179
THOC3	-0.0604338919061185	0.257331047774112
COG3	-0.837775220872208	8.02429703838255e-05
CDK5RAP3	-0.227940019668205	0.0051540162267531
TMX3	0.139828777448699	0.0282900819064547
CHAMP1	-0.061449581053278	0.515250670431492
PDLIM2	-0.225976409234629	0.0130159070076597
BTF3L4	0.0876996518630584	0.140074454868891
SLC35E1	0.234415539773742	0.0109294637040566
PBK	-0.247114120711625	0.0296581884039377
SCYL1	0.235420829685212	0.0016404333605571
EXOC2	-0.495386620289494	0.0010524825207831
[truncated: 757 more rows]
