# Supplementary material for: Vitamin D supports activated CD4+ T-cell proliferation through enhanced glutaminolysis
Source: Front Immunol. 2026 Jun 11;17:1791098. doi: 10.3389/fimmu.2026.1791098 (PMC13293794; doi:10.3389/fimmu.2026.1791098)
Supplement: Supplementary file 4 [file DataSheet4.csv]

gene_name	Cell_Eth_1	Cell_Eth_2	Cell_Eth_3	Cell_Vitd_1	Cell_Vitd_2	Cell_Vitd_3
GLS	-1.1337109718794705	-0.6345369681013701	-1.1832738630046433	1.0529337887598584	0.9709440197019096	0.9276439945236561
GLUD1	-1.0269780837275269	-1.0455882090715065	-0.8572617208420387	1.0496287901051604	1.292142576093886	0.5880566474420255
GLUL	0.9902116799562714	1.0306684481248465	0.9756368040227553	-1.0552891267043762	-1.03192608903245	-0.9093017163670537
CD38	-0.9224181939756869	-1.0537972338912818	-1.0210582245284483	0.9839917841751716	1.031180653057798	0.982101215162462
SLC7A5 (LAT1)	1.0458287437045564	0.9470762971122848	0.9990154158356581	-1.074968970058673	-0.8626969939681223	-1.0542544926257138
SLC1A5	1.0534695420083668	-0.3832305584920711	1.5779218932059393	-1.3625053985673548	-0.4922493331529833	-0.3934061450018005
SLC38A2	0.569606075540045	0.6359836685982894	-2.046505263619835	0.7657567509111233	-0.45925161119911645	0.5344103797696075
