# Supplementary material for: Vitamin D supports activated CD4+ T-cell proliferation through enhanced glutaminolysis
Source: Front Immunol. 2026 Jun 11;17:1791098. doi: 10.3389/fimmu.2026.1791098 (PMC13293794; doi:10.3389/fimmu.2026.1791098)
Supplement: Supplementary file 5 [file DataSheet5.csv]

Description	NES	FDR q-val	geneID	Count	Gene %
Bioplanet_2019__Fsh Regulation Of Apoptosis	-2.09117609923726	0.015016605808198491	UPP1/ARPC1A/RAB2A/RAB1A/ARHGAP1/RAB5A/NPC2/ABLIM1/ACTA1/PPP2R1A/ALDH3A2/ATP2A2/CSNK1A1/PDXK/CASP4/PSMD3/MAPK14/PPP1CB/PPP3R1/EZR/GK/PRKX/ARL6IP5	23	15.9
Kegg_2021_Human__Ampk Signaling Pathway	-2.0407613085851257	0.02536588818952448	RAB2A/RAB11B/PPP2R2A/PPP2CA/RAB10/PPP2R1A/ACACA	7	3.5
Kegg_2021_Human__Biosynthesis Of Unsaturated Fatty Acids	-1.9724221175317174	0.06039110660161988	HSD17B4/ACOX3/ACOX1/HACD3/TECR/HSD17B12/SCP2	7	9.1
Kegg_2026__Ampk Signaling Pathway	-1.8312940816211205	0.5496425600838675	RAB2A/PPP2R2A/PPP2CA/RAB10/PPP2R1A/ACACA	6	3.5
Bioplanet_2019__Interleukin-4 Regulation Of Apoptosis	-1.751437924831455	0.4217636961048614	UPP1/RAB11B/TOP2A/MX1	4	4.2
Kegg_2026__Glycine, Serine And Threonine Metabolism	-1.748257402183191	0.40392640352998777	PHGDH/PSAT1/GAMT/PSPH	4	5.0
Msigdb_Hallmark_2020__Mtorc1 Signaling	-1.713835480001622	0.47026327432323217	ERO1A/PHGDH/SORD/SLC7A5/PSMB5/NAMPT/RAB1A/ACSL3/BCAT1/PSAT1/ACACA/SERPINH1/ATP2A2/PSPH	14	5.0
HMDB_Metabolites__NADPH (HMDB00221)	-1.6679886276578864	0.556539762504498	POR/AKR1A1/ALDH4A1/PYCR1/PYCR2/ALDH3A2/DCXR/NSDHL/PGD/BLVRB/CBR1/CYP1B1/MTHFD1L/CRYZ/ME2/BLVRA/CBR3/HTATIP2/GSR/FASN	20	14.0
Kegg_2021_Human__Arginine And Proline Metabolism	-1.5769321528540552	0.5222598249476821	ALDH4A1/PYCR1/PYCR2/ALDH3A2/GAMT	5	4.9
Kegg_2021_Human__Amino Sugar And Nucleotide Sugar Metabolism	-1.5269272197368982	0.5548892000016633	NAGK/PGM2/GALE/UGDH/CYB5R3/CMAS/FCSK/GNPDA1/PGM1/MPI/NANS/GFUS	12	18.3
Kegg_2021_Human__Cysteine And Methionine Metabolism	-1.5169371979465984	0.5811832301983848	PHGDH/TST/BCAT1/PSAT1/ENOPH1/LDHA	6	10.5
Kegg_2026__Pyruvate Metabolism	-1.5038225447834916	0.5630315476585883	AKR1A1/ACACA/ALDH3A2/LDHA	4	10.5
Bioplanet_2019__Amino Acid Metabolism	-1.4980455443301202	0.5611534674454622	GLUL/PHGDH/PSMB5/TST/ALDH4A1/BCAT1/PYCR1/PSAT1/GAMT/PSPH/PSMA2/PSMC3/ENOPH1/PSMB7/PSMD3	15	10.2
Focal Adhesion Pi3K Akt Mtor Signaling Wp3932	-1.470965521187479	0.555560626995858	RAB2A/RAB11B/PPP2CA/RAB10/PPP2R1A/ACACA/MAPK3	7	4.5
Kegg_2026__Pentose Phosphate Pathway	-1.4441413772596299	0.5969803248739532	PHGDH/PGM2	2	2.1
Kegg_2026__Amino Sugar And Nucleotide Sugar Metabolism	-1.4426855454487544	0.5909673715009076	NAGK/PGM2/GALE/UGDH	4	2.5
Kegg_2021_Human__Alanine, Aspartate And Glutamate Metabolism	-1.4362362760699159	0.5971867025618305	GLUL/ALDH4A1/NIT2	3	8.6
Bioplanet_2019__Alanine, Aspartate And Glutamate Metabolism	-1.4325801382072054	0.593350488401294	GLUL/ALDH4A1/NIT2	3	8.6
Kegg_2026__Apoptosis	1.0624037645521183	0.5911362789504468	TUBA1B/AIFM1/BAK1/NFKB1/LMNB1/BAX/DAXX/TANK/TUBA4A/DFFA/CTSS/CASP2/TUBA1C	13	20.7
Apoptosis Modulation And Signaling Wp1772	1.069138726237145	0.5806994444945629	AIFM1/BAK1/NFKB1/FAS/BAX/DAXX/DFFA/CASP1/CASP2	9	20.3
Kegg_2021_Human__Apoptosis	1.0730887605927957	0.5780253546877863	TUBA1B/AIFM1/BAK1/NFKB1/LMNB1/FAS/BAX/DAXX/TUBA4A/DFFA/CTSS/CASP2/TUBA1C	13	20.7
Kegg_2021_Human__Valine, Leucine And Isoleucine Degradation	1.0745708865588857	0.5747234393149312	HIBADH/MCCC1/HADHB/ACSF3/HADH/HMGCL/ACAT1/OXCT1/ALDH6A1/HSD17B10/ACADS/IVD/ACAD8/AACS	14	30.8
Kegg_2021_Human__Phosphatidylinositol Signaling System	1.086582865754594	0.5635943837219208	INPP5D/INPP4A/SACM1L	3	6.2
Apoptosis Wp254	1.0930952587041811	0.5586201701524205	BAK1/NFKB1/FAS/BAX/DFFA/CASP1/CASP2/IRF3/IRF2/SCAF11/DIABLO/CASP6/IKBKB	13	36.1
Bioplanet_2019__Pik3C1/Akt Pathway	1.096703413853803	0.5540624426066195	CDKN1B/YWHAQ	2	1.7
Kegg_2026__Nicotinate And Nicotinamide Metabolism	1.0997830421150268	0.5507201179280724	CD38/NNT/NT5C	3	6.5
Humancyc_2016__Superpathway Of Inositol Phosphate Compounds Homo Sapiens Pwy-6371	1.1241798853708898	0.5182330226453297	INPP5D/SACM1L	2	6.2
Kegg_2021_Human__Nicotinate And Nicotinamide Metabolism	1.1265059358201073	0.5170270918719928	CD38/NNT/NT5C	3	6.5
Selenium Metabolism And Selenoproteins Wp28	2.0301469748553376	0.07301384119634241	SELENOH/SEPHS1/TXNRD1/NFKB1/SCLY/GPX4/SARS2/TXNRD2/POU2F1	9	12.6
